# Supplementary material for: geneHapR: an R package for gene haplotypic statistics and visualization
Source: BMC Bioinformatics. 2023 May 15;24:199. doi: 10.1186/s12859-023-05318-9 (PMC10186671; doi:10.1186/s12859-023-05318-9)
Supplement: Supplementary file 1 — Additional file 1: The R scripts used for identification and visualization of OsGHD7 haplotypes. [file 12859_2023_5318_MOESM1_ESM.txt]

# At the very beginning, please download the supplementary file, and move them to
#   your working directory.


#### Installation ####
# There are three ways to install geneHapR,
#   1. from CRAN;
#   2. from Gitee;
#   3. from Github.


## Install geneHapR from CRAN
# Install dependencies
#   Sometimes there was some problems when auto install the dependencies in R,
#   so, we suggest to install the depending packages manually.
install.packages("BiocManager")
BiocManager::install(c("Biostrings", "GenomicRanges", "IRanges", "rtracklayer"))

# Install the geneHapR package from CRAN
install.packages("geneHapR")

# Or install geneHapR from Gitee
install.packages("devtools")
devtools::install_git("https://gitee.com/zhangrenl/genehapr")

## Or install geneHapR from Github
install.packages("devtools")
devtools::install_github("zhangrenl/genehapr")


#### Haplotype identification and visualization of OsGHD7.1 ####

# Library the package
library(geneHapR)

# Set working directory
# Please change the directory to the place of your data files.
setwd("./")


#### 1. Importing data ####
# 1.1. Import genotypic data
#   In this example, the genotype was stored in table format.
geno <- read.csv(file = "PATH_to_additional_file_2")
head(geno[,1:20])


# 1.2. Import annotation
#   In this example, the annotation was prepared in bed6 format according the
#   annotation retrieved from Rice Genome Annotation Project.
#   "http://rice.uga.edu/pub/data/Eukaryotic_Projects/o_sativa/annotation_dbs/pseudomolecules/version_7.0/chr07.dir/Chr7.gff3"
bed <- import_bed("PATH_to_additional_file_3")
bed


# 1.3. Import accession information (phenotypic data)
#   In this example, the phenotype data was prepared in a TSV file (tab separated table).
pheno <- import_AccINFO("PATH_to_additional_file_4")
head(pheno)


# 1.4. Import accession information (subpopulation, geo-coordinates...)
#   In this example, the dataset was prepared in a CSV file (Comma-separated Value).
AccINFO <- read.csv("PATH_to_additional_file_5",
                    row.names = 1)
head(AccINFO)


#### 2. Haplotype identification ####
hapResult <- table2hap(geno,
                       hapPrefix = "H",      # Prefix of haplotype names
                       pad = 3,              # Padding length of Arabic number in haplotype names
                       hetero_remove = TRUE, # Elimination accessions with heterozygotes sites
                       na_drop = TRUE)       # Elimination accessions with missing genotypes
plotHapTable(hapResult)                      # Visualize the original result.


#### 3. Haplotype result adjustment ####
# 3.1. Set position of ATG as zero
hapRe0 <- hapSetATGas0(gff = bed,                 # The original annotation
                       hap = hapResult,           # The original haplotype result
                       geneID = "LOC_Os07g15770", # The geneID provided in annotations
                       Chr = "Chr7",              # The chromosome name
                       POS = c(0, 9999999))       # The start and end position
gff0 <- gffSetATGas0(gff = bed,
                     hap = hapResult,
                     geneID = "LOC_Os07g15770",
                     Chr = "Chr7",
                     POS = c(0, 9999999))
plotHapTable(hapRe0)                              # Visualize the result with coordinate adjustment


# 3.2. Eliminating rare Haplotypes (frequency less than 5)
hapRe0 <- filter_hap(hapRe0,
                     rm.mode = "freq",  # The adjustment mode, one of "freq", "haplotype", "position" and "accession"
                     freq.min = 5)      # The minimum accession number
plotHapTable(hapRe0)                    # Visualize the result after elimination of rare haplotypes


#### 4. Visualization ####
# 4.1 Haplotype variants
# visualization of haplotypes’ genotypes and frequencies
plotHapTable(hapRe0,
             hapPrefix = "H",   # prefix of haplotype names
             title = "OsGHD7",  # Figure title
             angle = 0)         # Angle of numeric coordinates


# Display the variants on gene model
displayVarOnGeneModel(gff = gff0,          # Annotations
                      hap = hapRe0,        # Haplotype result
                      Chr = "Chr7",        # Chromosome name
                      start = -200,        # Start position of gene model
                      end = 3000)          # End position of gene model


# 4.2 Haplotype Network
# In this step all character should be in nucleotide alphabet
# And the "DEL" that means deletion was assigned as "N".
hapRe0[hapRe0 == "DEL"] = "N"
colnames(AccINFO)
hapnet = get_hapNet(hapRe0,
                    AccINFO = AccINFO,           # Accession information
                    groupName = "Subpopulation", # The column name contains accession groups
                    na.label = "Unknown")        # The label for unknown individuals
plotHapNet(hapNet = hapnet,
           scale = "log10",    # Scale method, one of none, log2 and log10
           show.mutation = 2,  # Mutation symbols
           #xlim = c(-14,19), ylim = c(-10,4),
           pie.lim = c(2,10),
           legend = TRUE)      # Legend position


# 4.3 Major haplotype Geo-distribution
hapDistribution(hap = hapRe0,
                AccINFO = AccINFO,
                hapNames = c("H001","H002","H003"), # Haplotypes for display on the map
                LON.col = "Longitude",              # The column name of Longitude
                LAT.col = "Latitude",               # The column name of Latitude
                symbolSize = 0.9,                   # The pie size
                lty.pie = 0,                        # Border type of pies
                borderCol.pie = 1,                  # Border color of pies
                lwd.pie = 1,                        # Border width of pies
                lwd = 1,                            # Border width of countries
                cex.legend = 1,                     # The size of legend
                symbol.lim = c(3,6),                # The circle size
                label.col = "black",                # The text color in circle
                label.cex = 0.8,                    # The text size
                label.font = 2,                     # Text font, 1 for normal and 2 for bold...
                hap.color = c("red","green","blue"))# Colors of each haplotype

# 4.4 Phenotype differences
symnum.args = list(cutpoints = c(0, 0.001, 0.01, 0.05, 1), symbols = c("***", "**", "*", "ns"))
names(pheno)
fig.GW <- hapVsPheno(hap = hapResult,
                     pheno = pheno,
                     symnum.args = symnum.args,  # Symbols for significance
                     phenoName = "Grain_width",  # The phenotype name
                     freq.min = 5,               # Minimum number of accession for display
                     mergeFigs = FALSE)          # Merge the heatmap of p-Value and Violin or not

fig.GW$plotHap     # Haplotype with accession number
fig.GW$T.Result    # P value of pairwise comparison using student t test
fig.GW$fig_pvalue  # Heatmap of p value
fig.GW$fig_Violin  # Violin plot of phenotypes
#fig.GW$figs


# 4.5 Visualization of LD-Block
# Haplotype "H004" were removed, because LD calculation only support bi-allele, yet
hap <- filter_hap(hapRe0, rm.mode = "haplotype", haplotype.rm = "H004")
plotHapTable(hap)
plot_LDheatmap(hap = hap, gff = gff0,
               Chr = "Chr7",             # Chromosome name
               start = -200, end = 3000, # The start and end position of gene map
               SNP.name = T,             # Show the SNP names or not
               snpmarks_height = 0.01,  # The top of SNP markers
               title = "OsGHD7",         # Title
               geneMapLabelY = 0.8,      # The position of "geneMap" Label
               geneMapLabelX = 0.1,      # The position of "geneMap" Label
               map.height = 0.02,        # The height of "geneMap"
               geneMapLocation = 0.3,    # The distance between gene model and heat map
               cex_snpname = 0.7,        # Size of SNP names
               add.map = T,              # Whether add gene model
               color_snp = "black",      # Color of SNP segment
               color_gmodel = "grey",    # Fill color of "geneMap"
               color_snpname = "black",  # Color of SNP names
               colorLegend = T,          # Whether add the color legend
               LDmeasure = "r")          # LD measure method, "r" or "D'"
