# Supplementary material for: geneHapR: an R package for gene haplotypic statistics and visualization
Source: BMC Bioinformatics. 2023 May 15;24:199. doi: 10.1186/s12859-023-05318-9 (PMC10186671; doi:10.1186/s12859-023-05318-9)
Supplement: Supplementary file 2 — Additional file 2: The genotype of OsGHD7. [file 12859_2023_5318_MOESM2_ESM.geno]

CHR	POS	REF	Alt	INFO	C001	C002	C003	C004	C005	C006	C007	C008	C009	C010	C011	C012	C013	C014	C015	C016	C017	C018	C019	C020	C021	C022	C023	C024	C025	C026	C027	C028	C029	C030	C031	C032	C033	C034	C035	C036	C037	C038	C039	C040	C041	C042	C043	C044	C045
Chr7	9154754	T	C		T	T	T	T	T	T	T	T	T	T	T	T	T	T	T	T	T	T	DEL	DEL	DEL	DEL	T	DEL	T	T	DEL	T	T	T	T	T	DEL	T	T	T	T	DEL	T	T	T	T	T	T	T
Chr7	9154664	G	T		G	G	G	G	G	G	G	G	G	G	G	G	G	G	G	T	G	T	DEL	DEL	DEL	DEL	G	DEL	G	G	DEL	G	G	G	G	G	DEL	G	G	G	G	DEL	G	G	G	G	G	G	G
Chr7	9154489	C	G		C	C	C	C	C	G	G	C	G	C	C	C	C	C	C	C	C	C	DEL	DEL	DEL	DEL	C	DEL	G	C	DEL	C	C	C	G	C	DEL	C	C	C	G	DEL	G	G	G	G	C	G	C
Chr7	9154469	G	A		G	G	G	G	G	G	G	G	G	G	G	G	G	G	G	G	G	G	DEL	DEL	DEL	DEL	G	DEL	G	G	DEL	G	G	G	G	G	DEL	G	G	G	G	DEL	G	G	G	G	G	G	G
Chr7	9154456	G	A		G	A	A	A	A	G	G	G	G	A	G	A	A	A	A	A	A	A	DEL	DEL	DEL	DEL	A	DEL	G	A	DEL	A	A	G	G	A	DEL	A	A	G	G	DEL	G	G	G	G	G	G	G
Chr7	9154415	A	G		A	G	G	G	G	A	A	A	A	G	A	G	G	G	G	G	G	G	DEL	DEL	DEL	DEL	G	DEL	A	G	DEL	G	G	A	A	G	DEL	G	G	A	A	DEL	A	A	A	A	A	A	A
Chr7	9152671	G	C		G	G	G	G	G	G	G	G	G	G	G	G	G	G	G	G	G	G	DEL	DEL	DEL	DEL	G	DEL	G	G	DEL	G	G	G	G	G	DEL	G	G	C	G	DEL	G	G	G	G	G	G	G
Chr7	9152659	G	A		G	G	G	G	G	A	A	G	A	G	G	G	G	G	G	G	G	G	DEL	DEL	DEL	DEL	G	DEL	A	G	DEL	G	G	G	A	G	DEL	G	G	G	A	DEL	A	A	A	A	G	A	G
Chr7	9152655	T	A		T	A	A	A	A	T	T	T	T	A	T	A	A	A	A	A	A	A	DEL	DEL	DEL	DEL	A	DEL	T	A	DEL	A	A	T	T	A	DEL	A	A	T	T	DEL	T	T	T	T	T	T	T
Chr7	9152479	G	C		G	C	C	C	C	C	C	G	C	C	G	C	C	C	C	C	C	C	DEL	DEL	DEL	DEL	C	DEL	C	C	DEL	C	C	C	C	C	DEL	C	C	C	C	DEL	C	C	C	C	G	C	G
[truncated: 488 more columns]
