# Supplementary material for: geneHapR: an R package for gene haplotypic statistics and visualization
Source: BMC Bioinformatics. 2023 May 15;24:199. doi: 10.1186/s12859-023-05318-9 (PMC10186671; doi:10.1186/s12859-023-05318-9)
Supplement: Supplementary file 3 — Additional file 3: The annotation of OsGHD7. [file 12859_2023_5318_MOESM3_ESM.bed6]

Chr7	9155122	9155185	LOC_Os07g15770.1 CDS	.	-
Chr7	9154377	9154846	LOC_Os07g15770.1 CDS	.	-
Chr7	9152402	9152731	LOC_Os07g15770.1 CDS	.	-
