# Supplementary material for: geneHapR: an R package for gene haplotypic statistics and visualization
Source: BMC Bioinformatics. 2023 May 15;24:199. doi: 10.1186/s12859-023-05318-9 (PMC10186671; doi:10.1186/s12859-023-05318-9)
Supplement: Supplementary file 4 — Additional file 4: The phenotype of OsGHD7. [file 12859_2023_5318_MOESM4_ESM.tsv]

id_name	Heading_date	Plant_height	Num_panicles	Num_effective_panicles	Yield	Grain_weight	Spikelet_length	Grain_length	Grain_width	Grain_thickness
C001	80	144.1300049	10.80000019	10.80000019	24.12999916	21.60000038	19.28000069	8.5	2.900000095	1.960000038
C002	96	177.6199951	7.800000191	7.800000191	15.18000031	22.02000046	27.73999977	10.19999981	2.630000114	1.960000038
C003	82	141.5700073	8.5	8.5	24.54000092	25.75	26.37000084	8.75	3.319999933	2.119999886
C004	84	140.3999939	15.19999981	15.19999981	18.8199997	22.07999992	21.75	7.829999924	3.220000029	2.079999924
C005	102	163.3300018	5.800000191	5.800000191	22.5	28.97999954	30.47999954	10.47000027	3	1.950000048
C006	91	108.2300034	9.75	9.75	13.96000004	15.55000019	22.60000038	8.100000382	2.470000029	1.690000057
C007	91	107.9700012	13.80000019	13.80000019	20.44000053	15.21000004	22.09000015	8.350000382	2.470000029	1.720000029
C008	143	87.47000122	12.19999981	12.19999981	6.03000021	14.90999985	20.20999908	7.619999886	2.829999924	1.75
C009	93	106.8000031	9.25	9.25	29.62000084	22.85000038	20.12999916	7.829999924	3.200000048	2.059999943
C010	96	106.699997	8	8	21.36000061	21.18000031	21.54999924	9.600000382	2.630000114	1.899999976
C011	109	100.4300003	12.39999962	12.39999962	24.11000061	23	26.48999977	9.279999733	2.819999933	1.940000057
C012	97	114.0999985	9.199999809	9.199999809	22.96999931	18.18000031	22.09000015	7.949999809	3.630000114	1.99000001
C013	91	150.4299927	11.19999981	11.19999981	25.70999908	19.04000092	20.14999962	7.920000076	3.019999981	1.919999957
C014	78	82.43000031	10.39999962	10.39999962	22.38999939	22.96999931	17.51000023	8.479999542	3.450000048	2.029999971
C015	89	152.199997	8.199999809	8.199999809	23.25	23.45999908	25.32999992	9.449999809	2.980000019	1.99000001
C016	53	77.73000336	15.75	15.75	12.43000031	17.12000084	14.86999989	7.630000114	3.480000019	2.24000001
C017	50	92.66999817	8.329999924	8.329999924	8.93999958	20.89999962	18.82999992	8.069999695	3.519999981	2.269999981
C018	60	78.26999664	16.20000076	16.20000076	14.89000034	17.85000038	15.06999969	7.570000172	3.720000029	2.269999981
C019	72	80.25	13	13	14.97000027	20.85000038	20.17000008	7.920000076	3.269999981	1.960000038
C020	71	78.16999817	10.80000019	10.80000019	21.40999985	22.12000084	19.40999985	7.53000021	3.519999981	2.099999905
C021	71	80.83000183	11.60000038	11.60000038	24.07999992	19.23999977	18.95999908	7.480000019	3.069999933	1.980000019
C022	70	77.30000305	20.5	13.75	21.10000038	17.82999992	18.35000038	8.270000458	2.700000048	1.830000043
C023	73	89.38999939	17.79999924	17.79999924	27.12999916	20.59000015	20.35000038	7.880000114	3.579999924	2
C024	74	85.33000183	11.80000019	11.60000038	21.54000092	21.19000053	18.77000046	8.229999542	3.329999924	2
C025	90	82.83000183	12.19999981	12.19999981	25.69000053	20.79999924	17.59000015	8.149999619	3.079999924	1.940000057
C026	80	104.699997	10.19999981	10.19999981	25.88999939	22.17000008	19.39999962	7.579999924	3.650000095	2.210000038
C027	89	100.4700012	11.39999962	11.39999962	27.54000092	22.93000031	24.02000046	10.07999992	2.849999905	1.99000001
C028	81	86.97000122	8.800000191	8.800000191	25.84000015	23.46999931	15.23999977	7.230000019	3.519999981	2.200000048
C029	88	94	5.400000095	5.400000095	19	17.76000023	21.12999916	7.769999981	4.019999981	2
C030	92	99.5699997	10.39999962	10.39999962	33.02999878	21.79999924	24.37999916	10.38000011	2.930000067	2.00999999
C031	95	96.26999664	9	9	28.47999954	21.21999931	22.85000038	9.119999886	2.779999971	1.870000005
C032	72	107.8000031	14.80000019	14.80000019	22.01000023	26.3199997	18.56999969	8.130000114	3.720000029	2.150000095
C033	73	132.0399933	11	11	25.18000031	21.69000053	21.75	7.420000076	3.369999886	2.019999981
C034	83	110.5	15.5	15.5	30.28000069	20.29999924	23.69000053	8.449999809	3.450000048	2.00999999
C035	75	102.5800018	16.5	14.75	15.55000019	21.80999947	18.86000061	8.600000382	3.650000095	2.039999962
C036	85	95.0699997	12	12	28.86000061	26.47999954	19.70000076	9.670000076	3.130000114	2.039999962
C037	85	105.3300018	9.600000382	9.600000381	27.64999962	23.0699997	21.37000084	7.829999924	3.230000019	2.019999981
C038	93	101.3300018	7.199999809	7.199999809	20.54999924	22.26000023	25.15999985	9.550000191	2.829999924	2.039999962
C039	86	109.4300003	8.800000191	8.800000191	30.0699997	23.95000076	22.02000046	8.220000267	3.329999924	2
C040	88	102.4599991	9	9	25.01000023	21.86000061	23.72999954	7.619999886	3.049999952	1.960000038
C041	91	113.0999985	7.599999905	7.599999905	26.12000084	22.95999908	22.55999947	8.119999886	3.319999933	1.980000019
C042	92	103.6699982	10.39999962	10.39999962	27.46999931	23.42000008	20.06999969	7.650000095	3.470000029	2.180000067
C043	94	106.3300018	9	8.399999619	22.34000015	25.70999908	21.07999992	8.170000076	3.200000048	1.980000019
C044	93	104.3300018	8.199999809	8.199999809	20.21999931	22.62999916	21.56999969	10	3.180000067	2
C045	90	106.2300034	13.39999962	13.19999981	27.60000038	16.70000076	16.55999947	8.029999733	2.470000029	1.809999943
C046	91	172.3699951	12.60000038	12.60000038	28.5	21.94000053	26.31999969	10.30000019	2.599999905	1.899999976
C047	97	97.52999878	9.399999619	9.399999619	22.12000084	22.71999931	25.45000076	7.900000095	3.279999971	2.029999971
C048	89	97.33000183	8.800000191	8.800000191	25.64999962	25.13999939	21.75	7.949999809	3.700000048	2.299999952
C049	93	103.1299973	7.400000095	7.400000095	16.20000076	23.92000008	23.20999908	10.22000027	3.049999952	1.940000057
C050	100	108.8099976	8	8	23.95000076	24.93000031	26.86000061	10.10000038	2.769999981	1.870000005
C051	102	99.90000153	10.39999962	10.39999962	24.55999947	24.95000076	26.97999954	9.029999733	3.150000095	1.980000019
C052	95	107	8.800000191	8.800000191	23.61000061	27.09000015	17.56999969	7.71999979	3.619999886	2.289999962
C053	110	116.6299973	9.199999809	9.199999809	27.48999977	24.77000046	26.86000061	10.5	3.019999981	1.909999967
C054	102	97.90000153	13	12.67000008	24.28000069	26.84000015	19.14999962	8.149999619	3.5	2.170000076
C055	60	119.0299988	11.39999962	11.19999981	21.48999977	23.17000008	21.22999954	7.900000095	3.150000095	2
C056	75	99.02999878	7	7	16.87999916	25.0699997	20.85000038	8.220000267	3.880000114	2.309999943
C057	84	123.6299973	6.75	6.75	18.28000069	18.82999992	23.12000084	8.079999924	3.730000019	2.109999895
C058	87	103.699997	6.599999905	6.599999905	16.26000023	22.03000069	20.52000046	7.869999886	3.099999905	1.99000001
C059	95	113.4300003	8.399999619	8.399999619	24.25	23.65999985	22.37000084	7.599999905	3.269999981	2.029999971
C060	93	114.7300034	10.19999981	10.19999981	25.52000046	21.68000031	23.98999977	8.680000305	2.720000029	1.940000057
C061	106	109.3700028	8.800000191	8.800000191	25.10000038	25.70000076	30.5	9.680000305	2.849999905	1.99000001
C062	94	105.5	10	10	14.31000042	28.92000008	22.02000046	9.119999886	3.569999933	2.269999981
C063	106	115.5400009	13.75	13.75	42.22000122	19.79999924	23.25	7.269999981	3.5	2.109999895
C064	109	103.3000031	12.19999981	12.19999981	23.28000069	23.64999962	16.42000008	7.429999828	3.529999971	2.200000048
C065	121	109.0699997	12.19999981	12.19999981	27.86000061	22.68000031	22.27000046	7.980000019	3.220000029	2.049999952
C066	74	120.2699966	21.32999992	21	22.28000069	19.43000031	22.70000076	7.550000191	3.220000029	2.079999924
C067	85	117.9300003	9.199999809	9.199999809	25.98999977	20.18000031	21.95000076	7.920000076	3.849999905	1.899999976
C068	93	109.5999985	14	14	31.12999916	20.48999977	21.53000069	9.699999809	2.720000029	1.879999995
C069	100	115.8000031	8.600000382	8.600000381	27.12999916	24.20999908	29.29000092	9.479999542	2.900000095	1.940000057
C070	76	97.80000305	6.800000191	6.800000191	16.79000092	22.09000015	16.77000046	7.679999828	3.779999971	2.220000029
C071	108	128.199997	8.800000191	8.800000191	26.85000038	26.07999992	22.68000031	7.730000019	3.900000095	2.109999895
C072	85	158.0700073	10.60000038	10.60000038	28.46999931	23.67000008	22.62999916	8.199999809	3.279999971	2.079999924
C073	89	167.8300018	7.400000095	7.199999809	15.67000008	19.28000069	21.76000023	8.350000382	2.900000095	1.889999986
C074	89	143.6499939	6.800000191	6.800000191	17.51000023	30.35000038	22.38999939	9.770000458	3.5	2.109999895
C075	86	131.3000031	8	8	28.70000076	22.39999962	23.20999908	7.949999809	3.799999952	2.329999924
C076	90	127.3600006	8.5	8.5	18.57999992	24.35000038	23.04000092	7.670000076	3.650000095	2.160000086
C077	88	149.8000031	9.199999809	9.199999809	14.77999973	21.51000023	21.75	8.100000382	3.130000114	2.00999999
C078	88	172.3999939	7	7	18.62999916	23.95000076	22.56999969	8.470000267	3.549999952	2.069999933
C079	85	143.3200073	6.199999809	6.199999809	20.05999947	21.12000084	25.39999962	7.369999886	3.569999933	2.130000114
C080	91	170.5299988	7.199999809	7.199999809	23.69000053	22.57999992	22.47999954	7.579999924	3.25	2.00999999
C081	89	155.8000031	9	9	15.52999973	21.82999992	20.22999954	8.420000076	3.119999886	2.029999971
C082	90	156.4600067	11.39999962	11.39999962	29.71999931	23.82999992	24.25	9.050000191	3.920000076	2.190000057
C083	91	174.699997	9.800000191	9.800000191	20.45000076	23.45999908	26.01000023	8.869999886	3.349999905	2.069999933
C084	105	157.6199951	4.599999905	4.599999905	9.100000382	41.47999954	17.52000046	10.32999992	4.300000191	2.430000067
C085	91	147.1000061	5.199999809	5.199999809	18.63999939	25.52000046	25.70999908	8.399999619	3.980000019	2.220000029
C086	100	147.1699982	5.25	5.25	8.529999733	21.76000023	25.03000069	7.869999886	2.869999886	1.929999948
C087	104	141.2700043	9.399999619	9.399999619	16.44000053	24.27000046	24.54000092	8.329999924	3.880000114	2.140000105
C088	110	135.3999939	7.599999905	7.599999905	15.18000031	22.38999939	24.19000053	7.420000076	3.619999886	2.200000048
C089	114	142.4299927	12	11	15.22999954	20.5699997	20.09000015	7.420000076	3.420000076	2.019999981
C090	91	177.2899933	7.199999809	7.199999809	31.86000061	24.25	27.36000061	10.36999989	3.549999952	2.039999962
C091	88	170.0700073	8.399999619	8.399999619	18.65999985	21.35000038	25.96999931	8.819999695	3.019999981	1.980000019
C092	88	168.4700012	10.60000038	10.39999962	18.02000046	21.18000031	24.87000084	8.720000267	3	1.940000057
C093	100	164.7299957	7.599999905	7.599999905	10.23999977	22.87000084	26.89999962	7.96999979	3.630000114	2.00999999
C094	108	154.8699951	12.60000038	12.60000038	12.39999962	19.98999977	28.35000038	7.380000114	3.099999905	2.039999962
C095	112	163.3699951	7.75	7.75	12.27999973	22.22999954	25.03000069	7.849999905	3.230000019	2.019999981
C096	110	166.3999939	11	11	12.05000019	22.59000015	25.12000084	8.630000114	3.079999924	2.019999981
C097	114	172.199997	12.19999981	12.19999981	13.5699997	21.04000092	24.61000061	8.649999619	3.099999905	1.820000052
C098	114	178.2700043	8.800000191	8.800000191	15.40999985	21.0699997	21.62999916	8.020000458	3.269999981	1.940000057
C099	114	176.8000031	9.75	9.75	18.19000053	22.67000008	21.39999962	7.829999924	3.269999981	2.00999999
C100	101	166.449997	10.60000038	10.60000038	12.14999962	23.54000092	26.35000038	8.770000458	3.029999971	1.970000029
C101	110	192.0700073	3.799999952	3.799999952	15.44999981	21.04000092	28.95000076	6.849999905	3.75	2.089999914
C102	148	150.6699982	9.800000191	9.800000191	16.60000038	19.36000061	20.95000076	7.380000114	3.049999952	1.99000001
C103	146	202.0700073	4	4	17.55999947	25.55999947	28.37999916	8.050000191	3.920000076	2.200000048
C104	92	179.1399994	5.329999924	5.329999924	13.31000042	21.45000076	22.92000008	7.869999886	3.170000076	1.950000048
C105	97	170.1699982	4.75	4.75	15	21.17000008	28.76000023	8.680000305	3.029999971	1.960000038
C106	107	191	7	7	12.18000031	17.61000061	27.43000031	7.480000019	3.400000095	1.970000029
C107	112	193.6699982	7.800000191	7.800000191	20.04000092	22.8199997	26.73999977	7.78000021	3.470000029	2.059999943
C108	83	156.8000031	8.399999619	8.399999619	16.55999947	25.09000015	21.30999947	8.130000114	3.599999905	2.180000067
C109	88	162.1000061	4.599999905	4.599999905	8.970000267	23.48999977	24.36000061	9.569999695	3.119999886	1.919999957
C110	107	159.3300018	9	9	20.65999985	23.21999931	26.68000031	8.380000114	3.220000029	1.960000038
C111	147	206.1300049	4.599999905	3.599999905	4.409999847	15.23999977	26.35000038	7.519999981	3.670000076	1.929999948
C112	73	77.43000031	20.5	15.75	18.27000046	16	18.54999924	8.800000191	2.769999981	1.909999967
C113	60	73.76999664	12.80000019	10.60000038	12.22000027	16.60000038	18.70999908	8.350000382	2.829999924	1.899999976
C114	61	86.87000275	12.60000038	12.60000038	22.12999916	22.23999977	19.77000046	10	2.849999905	1.940000057
C115	73	80.40000153	19	14.80000019	23.73999977	21.46999931	19.23999977	10.22999954	2.869999886	1.960000038
C116	85	87.02999878	11.25	11.25	27.39999962	20.10000038	16.61000061	7.119999886	3.480000019	2.150000095
C117	88	110.4300003	9.399999619	9.399999619	27.28000069	25.42000008	22.22999954	10.35000038	3.079999924	2.109999895
C118	96	88.26999664	10.60000038	10.60000038	23.85000038	19.92000008	24.56999969	8.899999619	2.650000095	1.820000052
C119	88	86.16999817	5.800000191	5.800000191	17.48999977	19.36000061	20.37999916	7.880000114	3.480000019	1.980000019
C120	73	97.62999725	10.60000038	10.39999962	18.71999931	20.78000069	18.64999962	7.019999981	3.779999971	2.279999971
C121	91	150.6699982	11.39999962	11.39999962	37.33000183	24.27000046	20.46999931	8.270000458	3.180000067	2.029999971
C122	93	118.0999985	8.600000382	8.600000381	38.68000031	21.80999947	21.05999947	7.630000114	3.269999981	2
C123	82	118.8300018	9.600000382	9.600000381	40.50999832	31.07999992	21.76000023	9.300000191	4.03000021	2.450000048
C124	92	110.2699966	10	9.399999619	19.70999908	23.57999992	24.01000023	8.579999924	3.230000019	2.019999981
C125	84	145.6499939	8	8	14.01000023	25.54999924	22.11000061	8.949999809	3.369999886	2.25
C127	84	152.5399933	10.39999962	10.19999981	28.27000046	23.21999931	27.52000046	8.579999924	3.150000095	2.039999962
C128	86	158.2299957	15	15	37.31000137	24.09000015	23.25	8.920000076	3.029999971	2.019999981
C129	110	166.8699951	16	16	38.79999924	23.88999939	25.54999924	8.569999695	3.329999924	1.980000019
C130	98	155.3999939	7.800000191	7.800000191	13.14999962	22.13999939	24.43000031	7.730000019	3.529999971	1.960000038
C131	84	165.0700073	12.60000038	12.60000038	21.29000092	19.54000092	22.79999924	7.880000114	3.079999924	1.929999948
C132	104	169.6699982	5.400000095	5.400000095	13.14000034	26.82999992	22.01000023	9	3.680000067	2.089999914
C133	87	170.8000031	4.800000191	4.800000191	23.19000053	22.27000046	25.12999916	7.53000021	3.680000067	2.210000038
C134	109	172.4600067	6.400000095	6.400000095	11.18999958	19.34000015	22.98999977	7.300000191	3.619999886	2.059999943
C135	92	136.3899994	11.39999962	10.60000038	17.25	19.12999916	25.48999977	8.399999619	3.200000048	1.940000057
C136	88	182.1399994	9.800000191	9.800000191	21.26000023	20.48999977	21.54000092	8.550000191	3.069999933	2.069999933
C137	92	170	5.75	5.75	16.62000084	30.5699997	24.76000023	10.02000046	3.599999905	2.24000001
C138	99	190.8999939	7.599999905	7.599999905	13.89999962	25.46999931	33.34000015	8.630000114	3.549999952	2.190000057
C139	99	185.3300018	6.670000076	6.670000076	17.37000084	21.95999908	26.26000023	8.449999809	3.279999971	1.960000038
C140	111	164.3999939	6.400000095	6.400000095	10.51000023	20.35000038	24.12000084	7.400000095	3.119999886	1.980000019
C141	121	190.9299927	7.800000191	7.800000191	21.37999916	22.09000015	25.03000069	8.329999924	3.230000019	1.919999957
C142	113	198.5700073	7.199999809	7.199999809	18.57999992	20.43000031	24.30999947	7.71999979	3.349999905	2.019999981
C143	103	170.3600006	7.400000095	7.400000095	6.519999981	25.61000061	25.32999992	8.729999542	3.230000019	1.960000038
C144	111	206.7299957	3	3	11.15999985	25.69000053	28.44000053	7.630000114	4.079999924	2.349999905
C145	72	92.33000183	12.19999981	12.19999981	27.40999985	23.13999939	21.14999962	8.029999733	3.369999886	2
C146	83	74.69999695	15.25	15.25	20.77000046	21.68000031	17.48999977	7.880000114	3.420000076	2.230000019
C147	100	108.0999985	9.199999809	9.199999809	27.14999962	26.95999908	27.63999939	10.32999992	2.950000048	1.950000048
C148	86	117.199997	7.199999809	7.199999809	26.71999931	27.93000031	25.77000046	10	2.869999886	2.059999943
C149	78	102.4700012	8.600000382	8.600000381	27.47999954	25.86000061	21.45000076	8.399999619	3.369999886	2.319999933
C150	82	90.3199997	8.800000191	8.800000191	18.30999947	25.67000008	15.57999992	7.519999981	3.880000114	2.24000001
C151	92	107.7300034	10	10	24.29999924	21.89999962	22.97999954	9.199999809	3.069999933	2
C152	94	100	7.400000095	7.400000095	18.94000053	23.93000031	23.67000008	7.130000114	3.869999886	1.919999957
C153	89	105.0699997	8	8	35.52000046	30.40999985	23.20999908	9.279999733	3.970000029	2.279999971
C154	58	77.43000031	8.399999619	8.399999619	8.949999809	14.01000023	14.15999985	7.03000021	3.650000095	2.160000086
C155	69	69.47000122	11.39999962	10.60000038	17.93000031	19.15999985	16.73999977	7.5	3.049999952	2.099999905
C156	72	73.12999725	10	10	15.13000011	19.72999954	17.48999977	7.920000076	3.130000114	1.980000019
C157	69	75.09999847	8.800000191	8.800000191	11.06000042	18.70000076	20.22999954	8.920000076	2.670000076	1.850000024
C158	73	85.16999817	11	11	26.07999992	21.40999985	21.88999939	8.329999924	3.119999886	1.970000029
C159	88	95.80000305	12	11.80000019	32.72000122	26.87999916	22.29000092	8.399999619	3.299999952	2.150000095
C160	75	83.68000031	11.80000019	11.80000019	21.27000046	20.63999939	21.77000046	9.630000114	2.769999981	1.950000048
C161	85	93.5	11	11	25.20999908	26.95000076	21.12999916	8.779999733	3.329999924	2.140000105
C162	59	97.76999664	22.79999924	21.20000076	12.92000008	22	13.86999989	8.829999924	3.130000114	1.980000019
C163	89	104.1699982	5.75	5.75	16.15999985	23.97999954	23.54999924	9.779999733	2.880000114	2
C164	85	95.52999878	6.599999905	6.599999905	23.03000069	24.95999908	25.25	8.520000458	3.369999886	2.029999971
C165	87	96.02999878	8.199999809	8.199999809	20.13999939	22.86000061	20.79999924	7.980000019	3.150000095	2.109999895
C166	89	94.73000336	7.199999809	7.199999809	20.12000084	22.5	22.64999962	10.07999992	2.950000048	2.089999914
C167	94	108.2300034	9.399999619	8.800000191	18.48999977	24.63999939	20.01000023	7.71999979	3.380000114	2.190000057
C168	92	104.8700028	10.39999962	10.39999962	29.36000061	24.57999992	19.19000053	7.699999809	3.5	2.190000057
C169	97	118.0699997	9.399999619	9.399999619	30.26000023	23.18000031	26.72999954	8.170000076	2.920000076	1.970000029
C170	91	94.87000275	14	14	22.92000008	22.37999916	21.69000053	7.599999905	3.170000076	1.970000029
C171	89	140.6100006	8.399999619	8.399999619	22.72999954	24.10000038	24.03000069	8.119999886	3.420000076	2.089999914
C172	80	102.3700028	7	7	24.85000038	19.76000023	21.29999924	7.699999809	3.549999952	2.309999943
C173	89	114.4000015	7.400000095	7.199999809	19.71999931	22.77000046	21.84000015	8.449999809	3.220000029	2.049999952
C174	104	111.4300003	8.399999619	8.399999619	27.64999962	27.65999985	23.52000046	9.770000458	2.920000076	2.109999895
C175	103	111.199997	6.800000191	6.800000191	27.95999908	20.89999962	28.22999954	9.520000458	2.75	1.870000005
C176	124	97.66999817	8.199999809	8.199999809	16.32999992	24.12999916	19.71999931	7.800000191	3.450000048	2.099999905
C177	78	112.8700028	11	11	13.13000011	21.11000061	20.07999992	8.449999809	3.299999952	2.029999971
C178	97	107.6699982	7.800000191	7.800000191	23.51000023	22.04999924	25.80999947	8.050000191	3.029999971	1.980000019
C179	104	133.5299988	9.199999809	9.199999809	18.54999924	20.04999924	27.38999939	8.270000458	3.829999924	2.180000067
C180	84	147.1499939	8.399999619	8.399999619	19.29000092	23.92000008	23.87000084	7.929999828	3.099999905	2
C181	89	137.8999939	11	11	16.84000015	25.97999954	22.43000031	8.069999695	3.730000019	2.130000114
C182	88	161.199997	6.800000191	6.800000191	15.27000046	23.02000046	22.63999939	8.199999809	3.299999952	2.029999971
C183	86	160.5700073	9.399999619	9.399999619	13.52000046	26.12000084	24.82999992	9.380000114	2.950000048	2.049999952
C184	89	156.1699982	10	10	16.0699997	24.82999992	23.62000084	8.930000305	3.180000067	2.099999905
C185	108	145	3.75	3.75	9.56000042	23.36000061	25.02000046	8.329999924	3.880000114	2.069999933
C186	111	180	9.800000191	9.800000191	28.61000061	29.77000046	30.32999992	9.470000267	4.070000172	2.220000029
C187	101	144.4700012	9	9	14.5	22.90999985	25.87000084	7.900000095	3.599999905	2.140000105
C188	103	137.8000031	9.399999619	9.399999619	12.13000011	22.22999954	23.11000061	7.369999886	3.519999981	2.049999952
C189	83	162.3600006	7.599999905	7.599999905	17.57999992	24.63999939	19.14999962	8.800000191	3.730000019	2.109999895
C190	93	160.8999939	9.670000076	9.670000076	22.79000092	19.96999931	26.13999939	8.119999886	3.119999886	1.960000038
C191	99	171.2700043	9	9	28.87999916	22.35000038	26.85000038	7.769999981	3.279999971	2.079999924
C192	149	185.0700073	7	6.599999905	11.77000046	21.95999908	24.45999908	8.520000458	3.049999952	1.970000029
C193	83	158.3999939	9.600000382	9.600000381	22.5	19.75	23.87000084	7.53000021	3.150000095	1.99000001
C194	104	173.3999939	6.800000191	6.800000191	11.93000031	23.05999947	24.14999962	8.369999886	3.200000048	1.929999948
C195	113	171.7899933	7.199999809	7.199999809	8.720000267	16.70999908	23.06999969	7.380000114	3.619999886	1.909999967
C196	148	193	4.199999809	4.199999809	16.73999977	23.3199997	25.76000023	8.229999542	3.950000048	2.099999905
C197	89	175.7700043	5.75	5.75	11.31000042	22.36000061	19.82999992	8.170000076	3.150000095	1.99000001
C198	91	173.7700043	5.199999809	5.199999809	21.39999962	22.12000084	29.34000015	8.229999542	3.130000114	2.069999933
C199	104	187.5299988	7.400000095	7.400000095	21.80999947	22.54999924	25.63999939	8.149999619	3	1.940000057
C200	110	189.1000061	8.600000382	8.199999809	15.07999992	21.38999939	22.39999962	8.100000382	3.279999971	1.940000057
C201	110	194.9299927	9.399999619	9.399999619	24.53000069	18.93000031	26.19000053	7.699999809	3.079999924	1.919999957
C202	89	176.3300018	9.399999619	9.399999619	16.8199997	20.79999924	27.55999947	7.920000076	3.150000095	2.029999971
C203	70	77.33000183	6.599999905	6.400000095	13.11999989	20.18000031	19.84000015	7.730000019	3.029999971	2.099999905
W001	87	146.3999939	8.399999619	8.399999619	22.48999977	25.30999947	18.37000084	6.889999867	3.630000114	2.089999914
W002	107	157.3999939	5.800000191	5.800000191	11.11999989	22.59000015	25.26000023	9.529999733	3.24000001	1.809999943
W003	96	140.3999939	8.399999619	8.199999809	23.72999954	29	24.30999947	9.43999958	3.589999914	2.059999943
W004	106	158.199997	7.800000191	7.800000191	26.54999924	25.98999977	23.04000092	8.340000153	3.710000038	1.980000019
W005	109	133.8000031	11	11	30.79999924	19.12000084	22.64999962	7.789999962	2.930000067	1.730000019
W006	104	149.8000031	9	9	33.06000137	28.35000038	24.60000038	9.680000305	3.230000019	1.950000048
W007	105	150.8000031	8	7.800000191	26.76000023	25.61000061	26.46999931	9.680000305	2.869999886	1.799999952
W008	105	147	10	10	29.29000092	23.93000031	25.82999992	9.25	3.039999962	1.909999967
W009	115	193.8000031	10.60000038	10.60000038	30.10000038	26.07999992	27.20999908	9.109999657	2.829999924	2.049999952
W010	97	135	7.800000191	7.800000191	25.71999931	22.70999908	23.92000008	8.5	3.380000114	1.929999948
W011	73	116.8000031	15.60000038	15.39999962	30.85000038	25.40999985	25.73999977	7.75	3.49000001	2.200000048
W012	67	100.8000031	13.80000019	11	11.3199997	30.30999947	21.88999939	7.840000153	3.819999933	2.380000114
W013	72	98.59999847	16.79999924	16.20000076	31.51000023	27.34000015	20.23999977	7.130000114	3.849999905	2.450000048
W014	92	158	16.79999924	16.79999924	29.40999985	22.18000031	19.60000038	9.090000153	2.900000095	1.840000033
W015	103	157.8000031	16.79999924	16.39999962	71.09999847	27.21999931	25.07999992	8.130000114	3.5	2.160000086
W016	45	78.80000305	18.60000038	17.60000038	6.03000021	22.47999954	13.68000031	7.25	3.549999952	2.269999981
W017	112	126.199997	10.19999981	10.19999981	24.03000069	26.25	24.36000061	9.460000038	3.470000029	1.889999986
W018	60	93.40000153	11	10	13.22999954	23.73999977	20.02000046	8.56000042	3.390000105	2.099999905
W019	91	124.8000031	12.60000038	12.39999962	31.72999954	24.63999939	20.68000031	9.489999771	2.99000001	1.919999957
W020	95	136.6000061	13	13	30.07999992	14.96000004	21.78000069	8.800000191	3.150000095	1.830000043
W021	105	142.3999939	9	9	29	36.65000153	24.5	9.340000153	4.090000153	2.309999943
W022	112	146	11	11	50.38000107	27.26000023	28.84000015	8.390000343	3.599999905	2.109999895
W023	105	165.8000031	17	17	42.75999832	19.5	25.60000038	7.920000076	2.819999933	1.830000043
W024	107	139.8000031	8.800000191	8.800000191	20.0699997	22.15999985	22.92000008	8.529999733	2.859999895	1.830000043
W025	101	154.199997	16.39999962	16.39999962	29.23999977	22.02000046	23.86000061	7.940000057	2.880000114	1.730000019
W026	92	160.6000061	15	15	46.68999863	24.10000038	24.20000076	7.769999981	3.279999971	1.99000001
W027	85	116.8000031	8.399999619	8.399999619	15.93000031	21.78000069	23.30999947	8.119999886	3.289999962	1.799999952
W028	105	164.199997	20.60000038	20.60000038	29.8199997	17.59000015	26.04000092	8.590000153	2.710000038	1.799999952
W029	97	147.8000031	17.60000038	17.60000038	33.15999985	19.94000053	20.72999954	7.309999943	2.960000038	2.029999971
W030	109	172.6000061	19	19	42.8199997	21.34000015	24.28000069	7.559999943	2.839999914	1.840000033
W031	90	159.6000061	16.20000076	16.20000076	38.66999817	19.54999924	23.46999931	8	2.789999962	1.870000005
W032	88	159.6000061	17.60000038	17.60000038	38.75	21.20000076	22.47999954	7.789999962	2.779999971	1.840000033
W033	82	155	13	13	25.69000053	23.39999962	23.62000084	7.789999962	3.180000067	1.99000001
W034	99	165.8000031	14.39999962	14.39999962	38.18999863	23.10000038	24.76000023	8.920000076	2.789999962	1.879999995
W035	105	196.199997	11.80000019	11.60000038	28.86000061	23.44000053	28.39999962	8.470000267	2.970000029	1.99000001
W036	105	157.8000031	20.79999924	20.79999924	52.97000122	23.05999947	27.48999977	8.140000343	3.019999981	1.99000001
W037	110	173.8000031	12.80000019	12.80000019	26.79000092	27.85000038	27.31999969	9.460000038	3.059999943	2.069999933
W038	120	138	18.20000076	18.20000076	43.5699997	20.95999908	21.45999908	8.020000458	3.319999933	2.059999943
W039	91	152	21.60000038	21.60000038	48.93000031	26.82999992	25.37000084	8.970000267	3.24000001	2.109999895
W040	109	108.4000015	13.39999962	13.39999962	37.75	30.96999931	25.13999939	9.289999962	2.799999952	1.980000019
W041	95	169.3999939	7.400000095	7.400000095	22.37999916	26.30999947	27.48999977	9.81000042	3.049999952	1.899999976
W042	112	185.3999939	15.19999981	15.19999981	36.41999817	23.40999985	26.98999977	8.18999958	3.150000095	2.069999933
W043	110	105.4000015	15.80000019	15.80000019	41.84000015	22.77000046	24.29000092	9.43999958	2.680000067	1.889999986
W044	107	98.80000305	14.19999981	13.80000019	30.47999954	26.87999916	21.30999947	9.520000458	3.079999924	2.089999914
W045	52	98	24.79999924	24.20000076	18.94000053	29.55999947	19.5	8.569999695	3.660000086	2.230000019
W046	105	96	21.60000038	19.60000038	34.02999878	24.39999962	23.09000015	9.100000382	3.019999981	1.899999976
W047	97	203.199997	12.80000019	12.19999981	18.86000061	23.65999985	23.86000061	8.470000267	3.109999895	2.190000057
W048	93	190.199997	10	10	30.36000061	23.01000023	24.61000061	7.639999867	3.24000001	1.99000001
W049	77	163.8000031	13	13	25.26000023	14.11999989	27.34000015	8.220000267	2.089999914	1.669999957
W050	121	174.8000031	14.19999981	14.19999981	32.38999939	28.38999939	26.56999969	8.920000076	3.460000038	2.160000086
W051	55	107.4000015	16.79999924	16.79999924	41.34999847	24.73999977	25.38999939	9.869999886	2.720000029	2.019999981
W052	103	98.59999847	12.39999962	11.80000019	22.37000084	30.64999962	19.73999977	10.23999977	3.430000067	2.119999886
W053	105	152.6000061	8.600000382	8.600000381	23.20999908	26.71999931	25.80999947	9.93999958	3.200000048	1.870000005
W054	106	190.199997	12.39999962	12.19999981	39.47000122	21.92000008	23.03000069	9.220000267	2.980000019	1.919999957
W055	97	171.3999939	5.400000095	5.400000095	23.26000023	26.76000023	26.02000046	8.5	3.400000095	2.00999999
W056	110	129	17.20000076	17.20000076	32.72999954	18.12999916	22.79000092	6.579999924	3.440000057	2.150000095
W057	100	182.199997	8	8	33.09999847	29.18000031	28.27000046	9.390000343	3.279999971	1.899999976
W058	85	150.6000061	19.39999962	19.39999962	54.36999893	23.28000069	22.29000092	7.349999905	3.269999981	2.039999962
W059	90	115.8000031	16.20000076	16.20000076	28.64999962	23.54999924	21.56999969	7.579999924	3.509999991	2.099999905
W060	72	119.4000015	11	10.39999962	23.05999947	26.40999985	24.90999985	7.590000153	3.470000029	2.230000019
W061	81	121.8000031	9	9	29.27000046	41.24000168	20.72999954	9.409999847	4.380000114	2.450000048
W062	124	153.3999939	14	13.80000019	41.02999878	25.70000076	30.45000076	8.720000267	3.140000105	2.049999952
W063	85	114.199997	15.19999981	13.60000038	25.25	34.52999878	21.28000069	10.36999989	3.640000105	2.119999886
W064	51	106.199997	22.60000038	22	13.13000011	22.25	16.95000076	7.789999962	3.420000076	2.00999999
W065	92	149.3999939	12.60000038	12.60000038	35.81000137	27.67000008	24.32999992	9.659999847	3.24000001	2.029999971
W066	95	102.199997	16.79999924	16.79999924	28.07999992	19.71999931	22.20999908	8.710000038	2.74000001	1.889999986
W067	102	152.6000061	8.399999619	8.399999619	33.79000092	29.04999924	29.03000069	10.18999958	2.99000001	2.029999971
W068	90	139.8000031	15.60000038	15.39999962	26.34000015	20.98999977	22.29000092	7.989999771	3.529999971	1.909999967
W069	102	146.3999939	13	13	34.34000015	17.26000023	26.97999954	9.069999695	2.190000057	1.620000005
W070	99	160.3999939	17.20000076	17.20000076	56.93000031	22.03000069	30.37999916	9.710000038	2.779999971	1.830000043
W071	53	104.5999985	21.60000038	21.20000076	32.24000168	23.04000092	23.12999916	7.760000229	3.289999962	1.960000038
W072	114	154	11.39999962	11.19999981	30.61000061	24.34000015	24.69000053	9.069999695	2.690000057	1.909999967
W073	83	98.80000305	20	20	31	23.45999908	24.60000038	9.699999809	2.339999914	1.899999976
W074	122	162.199997	14.19999981	14.19999981	36.25999832	25.68000031	24.87000084	8.029999733	3.210000038	2.230000019
W075	95	186.199997	19.60000038	19.39999962	49.47999954	22.51000023	23.51000023	8	3.049999952	2
W076	94	155	11.39999962	11.39999962	35.29999924	22.04000092	23.12999916	7.400000095	3.309999943	2.059999943
W077	110	182.3999939	14.80000019	14.80000019	36.33000183	26.92000008	25.62000084	10.14000034	2.730000019	1.960000038
W078	121	96.80000305	15.75	15	26.95000076	24.69000053	20.93000031	8.270000458	3.099999905	2.069999933
W079	89	147.6000061	13	13	32.29000092	27.01000023	25.71999931	9.399999619	2.920000076	2.019999981
W080	85	141.3999939	26.39999962	26.39999962	54.16999817	24.55999947	25.98999977	8.460000038	3.109999895	1.960000038
W081	87	130.199997	12.60000038	12.60000038	19.73999977	27.12999916	28.85000038	9.170000076	3.029999971	2.00999999
W082	77	125	12.39999962	12.39999962	25.40999985	29.64999962	24.31999969	8.470000267	3.710000038	2.180000067
W083	94	116.4000015	11.39999962	11.39999962	32.77000046	27.10000038	24.01000023	9.359999657	2.769999981	2.019999981
W084	95	114.4000015	13.39999962	13.39999962	27.96999931	23.55999947	25.21999931	8.470000267	3.089999914	1.980000019
W085	89	118.5999985	12.60000038	12.60000038	39.59000015	25.28000069	23.03000069	7.679999828	3.5	1.950000048
W086	91	103.4000015	11.39999962	11.39999962	33.72999954	25.0699997	23.60000038	9.529999733	2.809999943	1.889999986
W087	65	77.19999695	15.39999962	15	28.51000023	23.05999947	19.21999931	8.329999924	2.849999905	1.980000019
W088	67	70.59999847	18	14.39999962	19.22999954	26.61000061	18.43000031	7.53000021	3.380000114	2.230000019
W089	85	136.3999939	27.60000038	27.60000038	43.13999939	20.8199997	24.03000069	8.56000042	2.5	1.830000043
W090	100	137.3999939	47.20000076	45.79999924	52.77000046	21.70999908	19.05999947	7.809999943	3.019999981	2.049999952
W091	103	148.199997	15.60000038	15.39999962	33.09000015	17.30999947	23.05999947	7.309999943	3.119999886	1.909999967
W092	103	144.8000031	18	18	39.43000031	22	24.48999977	7.75	3.170000076	1.950000048
W093	84	133	19.79999924	19	27.88999939	26.86000061	24.09000015	8.899999619	2.670000076	1.720000029
W094	89	141.8000031	14	14	29.82999992	30.3199997	23.46999931	8.770000458	3.539999962	2.099999905
W095	92	165.8000031	13.60000038	13.60000038	43.34999847	23.20999908	26.97999954	7.380000114	3.059999943	2.119999886
W096	89	165.199997	16.79999924	16.60000038	38.38999939	26.13999939	24.03000069	8.090000153	3.579999924	2.089999914
W097	88	137	23.39999962	23	27.60000038	25.29999924	15.94999981	7.510000229	3.630000114	2.069999933
W098	95	158.8000031	42.20000076	40.59999847	52.36000061	22.21999931	20.76000023	7.920000076	2.930000067	2.059999943
W099	105	149	19.79999924	19.60000038	39.02999878	21.60000038	26.11000061	7.820000172	2.900000095	1.850000024
W100	102	177.199997	31.39999962	31.39999962	41.25	18.20000076	24.64999962	7.5	2.900000095	1.940000057
W101	89	149.8000031	16.60000038	16.60000038	43.36000061	27.48999977	27.25	8.5	3.339999914	2.160000086
W102	95	182.6000061	4.599999905	4.400000095	12.67000008	25.11000061	25.88999939	9.430000305	3.480000019	1.909999967
W103	94	111.4000015	28	28	26.8199997	21.5	20.11000061	8.050000191	3.24000001	1.980000019
W104	91	145.3999939	12.39999962	12.19999981	24.12999916	22.40999985	22.42000008	7.559999943	3.089999914	1.919999957
W105	97	156.6000061	19.39999962	19.20000076	39.43999863	25.76000023	26.05999947	9.029999733	3.200000048	2.039999962
W106	107	169.3999939	19	19	29.98999977	24.44000053	22.32999992	8.420000076	3.029999971	1.899999976
W107	120	163.199997	17.39999962	17.20000076	27.57999992	28.59000015	24.48999977	9.149999619	3.339999914	2.190000057
W108	91	161.199997	28	28	39.54000092	19.44000053	19.96999931	7.320000172	2.75	1.940000057
W109	48	99.40000153	16.60000038	15	10.06000042	22.15999985	18.03000069	7.75	3.509999991	2.039999962
W110	128	154.3999939	9.199999809	6.400000095	12.98999977	21.29999924	24.37000084	8.479999542	3.130000114	2
W111	114	203.6000061	13	13	29.52000046	23.62000084	26.46999931	9.090000153	2.900000095	1.980000019
W112	114	167.199997	14	14	43.84999847	24.44000053	26.13999939	8.220000267	3.119999886	2.029999971
W113	110	141	9.800000191	9	31.40999985	19.88999939	25.27000046	8.779999733	2.900000095	1.799999952
W114	122	181.3999939	NA	NA	28.54999924	NA	NA	9.069999695	2.670000076	1.899999976
W115	116	153.3999939	22.79999924	22.79999924	40.40999985	24.37999916	24.21999931	8.390000343	3.109999895	2.029999971
W116	99	175.3999939	8	8	29.11000061	30.95000076	32.09999847	9.199999809	3.670000076	2.099999905
W117	69	98.59999847	14.39999962	13.80000019	16.20999908	29.30999947	20.89999962	7.619999886	3.769999981	2.380000114
W118	103	84.19999695	6.599999905	6.599999905	27.03000069	37.29999924	22.81999969	10.36999989	2.690000057	1.960000038
W119	95	95.40000153	9.600000382	9.399999619	21.23999977	24.35000038	20.01000023	9.199999809	2.640000105	1.909999967
W120	90	109.5999985	9.199999809	8.800000191	19.55999947	31.64999962	19.86000061	8.119999886	3.900000095	2.24000001
W121	93	177.6000061	10.39999962	10.39999962	41.52999878	26.13999939	30.21999931	8.329999924	3.130000114	2.039999962
W122	98	169.8000031	12.60000038	12.60000038	25.77000046	19.82999992	25.55999947	8.890000343	3.119999886	1.779999971
W123	99	140.8000031	10.75	10.75	36.97000122	27.04000092	26.10000038	9.180000305	3.329999924	2
W124	77	134	16.60000038	16.60000038	29.85000038	17.51000023	21.79999924	7.659999847	2.799999952	1.820000052
W125	88	152	16.60000038	16.60000038	25.54000092	25.47999954	27.03000069	8.050000191	3.019999981	2.019999981
W126	89	157.6000061	25	25	59.90000153	21.19000053	24.55999947	8.210000038	2.960000038	1.899999976
W127	112	142.6000061	8.399999619	8.399999619	29.53000069	25.55999947	25.69000053	8.640000343	3.180000067	2.099999905
W128	111	149.8000031	12.39999962	12.39999962	46.25999832	24.26000023	24.70999908	8.5	3.230000019	1.940000057
W129	94	151.199997	25.79999924	25	62.08000183	22.87000084	29.13999939	9.460000038	2.5	1.870000005
W130	69	92.59999847	18.60000038	18.39999962	22.97999954	31.04999924	18.79000092	9.279999733	3.619999886	2.170000076
W131	95	161	17.20000076	16.79999924	37.52999878	14.47000027	30.71999931	7.179999828	2.789999962	1.610000014
W132	89	156	20.60000038	20.60000038	47.5699997	20.68000031	22.31999969	7.429999828	3.069999933	1.909999967
W133	95	157.8000031	21	20.79999924	37.09000015	24.18000031	25.29999924	8.859999657	2.819999933	1.970000029
W134	97	150	16	16	49.84000015	19.87999916	25.81999969	9.699999809	2.589999914	1.879999995
W135	105	172.8000031	16	15.60000038	49.13999939	22.36000061	25.29000092	8.029999733	3.009999991	1.980000019
W136	116	188.6000061	18.60000038	18.20000076	21.79000092	22.62000084	25.55999947	8.409999847	2.569999933	1.960000038
W137	104	125.5999985	16.79999924	16.79999924	34.34999847	30.72999954	22.46999931	9.930000305	3.309999943	2.00999999
W138	79	102	28.39999962	28.39999962	64.86000061	20.25	22.97999954	8.25	2.720000029	1.850000024
W139	45	96.40000153	23.39999962	22.20000076	20.34000015	25.12999916	16.51000023	7.329999924	3.599999905	2.170000076
W140	96	145.8000031	18.60000038	18.60000038	38.40000153	25.09000015	23.34000015	8.489999771	3.079999924	1.99000001
W141	86	151.6000061	18.39999962	18.39999962	37.54999924	30.05999947	24.20000076	8.909999847	3.450000048	2.109999895
W142	85	149.3999939	11.80000019	11.80000019	27.19000053	20.92000008	24.12000084	7.610000134	3.130000114	1.899999976
W143	112	196.8000031	12.60000038	12.39999962	13.77000046	17.88999939	27.59000015	8.029999733	3.150000095	1.75
W144	105	168.3999939	16.60000038	16.60000038	39.58000183	22.09000015	24.61000061	8.329999924	2.960000038	2
W145	114	177.3999939	10.60000038	10.60000038	25.75	22.46999931	22.54999924	7.949999809	3.130000114	2.039999962
W146	77	127.4000015	29.79999924	29.79999924	64.44999695	23.86000061	23.59000015	7.760000229	3.289999962	2.069999933
W147	100	117.5999985	19.79999924	19.79999924	65.87000275	24.57999992	26.45999908	9.069999695	2.660000086	1.940000057
W148	107	168.3999939	15.19999981	15.19999981	53.04000092	24.57999992	23.15999985	8.029999733	3.450000048	2.029999971
W149	93	112.5999985	16	16	45.40000153	27.85000038	23.42000008	9.539999962	3.029999971	2.079999924
W150	112	104.5999985	15.80000019	15.19999981	36.18000031	24.92000008	26.37999916	9.369999886	2.849999905	1.970000029
W151	81	98	16	15.75	51.34000015	22.28000069	25.09000015	8.470000267	2.819999933	2
W152	101	110	16.60000038	16.60000038	47.86999893	25.30999947	25.52000046	9.989999771	2.650000095	1.899999976
W153	98	103.8000031	11.60000038	11.60000038	48.47999954	25.88999939	25.46999931	9.720000267	2.730000019	1.970000029
W154	87	102.4000015	15	14.80000019	60.97999954	17.65999985	25.44000053	8.399999619	2.849999905	1.779999971
W155	83	98.40000153	13.39999962	13.39999962	44.83000183	22.37999916	26.87000084	8.75	2.799999952	1.929999948
W156	91	99.19999695	13.39999962	13.39999962	40.36000061	30.98999977	24.77000046	7.909999847	3.170000076	2.109999895
W157	94	95.19999695	13.19999981	13.19999981	46.16999817	24.0699997	22.19000053	8	2.849999905	1.940000057
W158	89	107.199997	14.19999981	14.19999981	51.52000046	39.5699997	24.39999962	8.220000267	2.910000086	2.039999962
W159	90	95.19999695	16.20000076	16.20000076	48.61000061	22.46999931	24.15999985	8.449999809	2.880000114	1.919999957
W160	89	96	8.399999619	8.399999619	42.63999939	30	16.62000084	6.849999905	3.630000114	2.230000019
W161	82	102	17	17	49.91999817	23.14999962	22.04999924	8.840000153	2.869999886	1.919999957
W162	105	98.40000153	20.79999924	20.60000038	74.83999634	23.43000031	18.54999924	6.909999847	3.430000067	2.230000019
W163	89	91.40000153	23.79999924	23.79999924	78.87000275	19.37999916	22.13999939	7.940000057	2.559999943	1.779999971
W164	76	88.59999847	19.79999924	19.79999924	56.00999832	21.43000031	23.68000031	8.890000343	2.630000114	1.950000048
W165	91	103.8000031	13.39999962	13.39999962	52.52999878	23.5	21.85000038	7.769999981	3.190000057	2.079999924
W166	103	137.8000031	9.800000191	9.800000191	66.80999756	24.63999939	28.90999985	8.170000076	3.029999971	2.019999981
W167	107	135.199997	7	7	45.93000031	23.92000008	27.81999969	8.430000305	2.910000086	1.960000038
W168	112	101.4000015	14	14	42.13999939	26.62000084	24.52000046	9.119999886	2.960000038	2.059999943
W169	98	93.59999847	22.79999924	22.79999924	47.84000015	21.34000015	23.68000031	9.119999886	2.74000001	1.889999986
W170	95	90.59999847	16.20000076	16.20000076	36.13999939	24.82999992	22.31999969	9.630000114	2.869999886	1.809999943
W171	89	96.80000305	19	19	36.34000015	21.85000038	25.94000053	7.989999771	3.029999971	1.960000038
W172	96	100.199997	17	17	40.93999863	24.92000008	25.78000069	10.76000023	2.5	1.940000057
W173	93	121.5999985	12	11.80000019	35.22999954	25.35000038	26.54999924	10.44999981	2.599999905	1.919999957
W174	97	84	17	17	41.86999893	19.80999947	22.48999977	7.960000038	2.849999905	1.879999995
W175	87	101	23.60000038	22	32.0699997	24.38999939	20.02000046	9.779999733	2.759999991	2.029999971
W176	105	101.4000015	17.39999962	17.20000076	49.18000031	23.11000061	23.89999962	8.31000042	2.859999895	1.950000048
W177	102	100	15.39999962	13.80000019	39.95000076	22.86000061	24.44000053	8.329999924	2.859999895	1.950000048
W178	119	97.80000305	21.20000076	20.39999962	30.93000031	15.94999981	19.96999931	7.940000057	2.609999895	1.75
W179	96	93.80000305	27	27	38.47000122	19.10000038	21.79000092	8.729999542	2.450000048	1.769999981
W180	91	108	13.80000019	13.80000019	37.70000076	24.0699997	25.07999992	8.279999733	2.980000019	2.029999971
W181	107	105.8000031	27.39999962	27.39999962	67.62000275	24.63999939	29.01000023	9.289999962	2.730000019	2.00999999
W182	100	101.199997	21.79999924	21.60000038	50.02999878	21.86000061	22.63999939	8.340000153	2.869999886	1.879999995
W183	110	96.59999847	24.20000076	23.20000076	41.20000076	22.30999947	23.54000092	9.239999771	2.619999886	1.879999995
W184	94	98	20.79999924	20.79999924	45.15999985	23.12999916	23.64999962	9.199999809	2.650000095	1.879999995
W185	112	95.59999847	17.79999924	17.60000038	43.83000183	25.12000084	24.90999985	9.869999886	2.640000105	1.980000019
W186	92	98.19999695	NA	NA	NA	NA	NA	NA	NA	NA
W187	92	105.199997	NA	NA	NA	NA	NA	NA	NA	NA
W188	92	102	24.20000076	22.60000038	51.45999908	20.95999908	27.60000038	9.93999958	2.509999991	1.860000014
W189	96	114.199997	16.79999924	16.79999924	47.59999847	23.72999954	27.32999992	8.909999847	2.720000029	1.909999967
W191	114	121	14.60000038	14.39999962	29.17000008	23.25	27.87999916	10.97000027	2.430000067	1.779999971
W192	112	121.199997	16.79999924	16.60000038	36.02000046	22.13999939	26.87999916	9.329999924	2.890000105	2
W193	101	121.4000015	12.80000019	12.60000038	43.00999832	28.62000084	23.72999954	9.130000114	3.019999981	2.039999962
W194	85	108.8000031	15.60000038	15.60000038	53.24000168	20.54999924	23.04000092	9.420000076	2.549999952	1.850000024
W195	98	123.8000031	14	14	68.19000244	26.17000008	27.79999924	10.85999966	2.369999886	1.809999943
W197	94	112.8000031	19.60000038	19.60000038	64.98000336	19.13999939	27.51000023	8.600000382	2.539999962	1.74000001
W198	108	180	16.20000076	15.80000019	39.95999908	29.07999992	29.85000038	8.720000267	3.309999943	2.190000057
W199	116	125.199997	15	15	48.36999893	31.14999962	29.40999985	9.970000267	2.960000038	2.059999943
W200	101	115.4000015	17.79999924	17.79999924	48.88000107	24.42000008	24.18000031	9.760000229	2.579999924	1.889999986
W201	98	108.199997	18	17.39999962	51.02999878	25.12999916	25.96999931	10.0699997	2.599999905	1.899999976
W202	99	112	17	17	52.27999878	25.69000053	26.92000008	10.01000023	2.720000029	1.940000057
W203	105	185.6000061	16	16	55.13999939	23.92000008	28.23999977	8.779999733	2.869999886	1.919999957
W204	93	154.199997	17.79999924	17.79999924	50	21.77000046	24.12000084	7.889999867	3.019999981	1.889999986
W205	93	161.8000031	15.19999981	15.19999981	44.0699997	21.67000008	25.5	7.869999886	3.049999952	1.899999976
W206	110	112	12.19999981	12.19999981	32.65999985	31.47999954	29.36000061	10.64000034	3.049999952	2.079999924
W207	99	114.5999985	11.80000019	11.80000019	42.97000122	28.67000008	25.54000092	8.069999695	3.559999943	2.25999999
W208	100	119.5999985	6.199999809	6.199999809	45.72000122	29.15999985	23.01000023	7.570000172	3.710000038	2.359999895
W209	109	142.3999939	14.60000038	14.60000038	55.34000015	23.54000092	22.47999954	7.440000057	3.509999991	2.059999943
W210	87	166.3999939	23.39999962	23.39999962	92.66000366	24.09000015	28.31999969	8.239999771	3	2.019999981
W211	94	97	20.20000076	20.20000076	25.21999931	17.04000092	21.45000076	9.119999886	2.470000029	1.769999981
W212	105	159.6000061	23.20000076	23.20000076	66.98000336	21.65999985	23.35000038	7.380000114	3.25	1.980000019
W213	116	137.3999939	13	13	31.37999916	19.28000069	22.32999992	8.449999809	2.529999971	1.799999952
W214	105	153.8000031	14.60000038	14.60000038	40.5699997	23.90999985	23.20000076	9.470000267	2.609999895	1.929999948
W215	101	154.3999939	16.60000038	16.60000038	53.43999863	23.82999992	23.98999977	9.359999657	2.730000019	1.929999948
W216	108	113.8000031	13.80000019	13.60000038	47.5699997	23.89999962	28.63999939	9.140000343	2.75	1.950000048
W217	114	133.8000031	9.800000191	9.399999619	20.5	16.89999962	24.98999977	7.960000038	3.150000095	1.74000001
W218	116	133.6000061	9.800000191	9.199999809	22.26000023	18.54000092	24.51000023	8.079999924	3.089999914	1.75999999
W219	87	161	18.79999924	18.79999924	35	21.92000008	26.34000015	9.770000458	2.460000038	1.870000005
W220	109	172	18.60000038	18.60000038	42.36000061	22.46999931	30.14999962	9.520000458	2.380000114	1.870000005
W221	120	112.4000015	20.20000076	20.20000076	25.90999985	17.37999916	22.37000084	8.970000267	2.670000076	1.710000038
W222	105	115.5999985	17.39999962	16.60000038	55.66999817	24.84000015	28.67000008	9.770000458	2.789999962	1.980000019
W223	90	103.5999985	15.19999981	15.19999981	52.59000015	26.79000092	23.55999947	9.18999958	3.170000076	1.99000001
W224	91	116	17	17	45.40000153	19.69000053	26.01000023	8.850000382	2.519999981	1.830000043
W225	105	90.19999695	6.800000191	6.800000191	28.37000084	24.79000092	24.5	9.56000042	2.819999933	1.919999957
W226	85	93.19999695	11.60000038	11.60000038	34.59000015	28.07999992	22.42000008	8.869999886	3.299999952	1.970000029
W227	92	106.5999985	17.39999962	17.39999962	50.00999832	25.3199997	27.07999992	10.28999996	2.680000067	1.909999967
W228	105	115	16.20000076	15.80000019	41.88000107	28.29000092	24.60000038	10.38000011	2.730000019	1.99000001
W229	108	119.4000015	19.79999924	19.79999924	55.18999863	23.15999985	24.43000031	9.619999886	2.569999933	1.950000048
W230	117	NA	14.39999962	14.39999962	25.5699997	22.5	24.20000076	9.319999695	2.710000038	1.940000057
W231	107	117	13.19999981	13.19999981	40.06000137	23.38999939	27.26000023	8.68999958	2.829999924	2.00999999
W233	93	114.199997	9.199999809	9.199999809	36.40000153	24.53000069	22.40999985	8.170000076	2.940000057	2.039999962
W234	94	112.8000031	11	11	43.16999817	24.46999931	22.55999947	8.369999886	3.019999981	2.049999952
W235	89	148.3999939	24.60000038	24.60000038	56.41999817	21.15999985	21.95999908	7.610000134	3.099999905	1.940000057
W236	94	101.8000031	12.80000019	12.80000019	50.75999832	27.19000053	25.93000031	10.10000038	2.809999943	1.950000048
W237	105	115.8000031	20.39999962	20	72.55000305	22.87000084	28.36000061	9.579999924	2.420000076	1.870000005
W238	82	95.40000153	14	14	36.20000076	21.17000008	23.76000023	9.239999771	2.650000095	1.830000043
W239	99	109.8000031	23.60000038	23.60000038	54.40999985	19.80999947	24.92000008	8.18999958	2.690000057	1.809999943
W240	93	111.5999985	16.39999962	16.39999962	45.02999878	29.03000069	23.15999985	9.840000153	2.779999971	2.019999981
W241	102	119.199997	17.60000038	17.60000038	51.50999832	24.02000046	26.78000069	8.850000382	3.049999952	1.940000057
W242	115	106.199997	19.60000038	19.60000038	44.3199997	25.5699997	24.60000038	9.56000042	3.009999991	2.019999981
W243	98	105.5999985	11	11	53.58000183	26.25	28.72999954	9.989999771	2.75	1.919999957
W244	98	102.4000015	9.199999809	9.199999809	38.0699997	26.09000015	28.21999931	9.93999958	2.970000029	1.909999967
W245	92	121.5999985	14.39999962	10.80000019	12.75	18.40999985	24.10000038	9.039999962	2.700000048	1.799999952
W246	105	151	26.39999962	26.39999962	51.52999878	24.87999916	21.23999977	8.890000343	2.809999943	2.089999914
W247	92	170.199997	15.19999981	15.19999981	49.59000015	24.34000015	27.37999916	8.279999733	3.089999914	2
W248	92	145.3999939	16.79999924	16.79999924	34.34000015	21.78000069	24.37000084	8.869999886	3.140000105	1.919999957
W249	80	125.8000031	11.19999981	11.19999981	30.02000046	36.33000183	21.37999916	9.699999809	3.640000105	2.309999943
W250	83	123.199997	10	10	25.87000084	37.45999908	19.80999947	9.760000229	3.779999971	2.24000001
W251	91	129.8000031	9.399999619	9.399999619	29.23999977	25.95000076	20.70000076	8.5	3.079999924	1.940000057
W252	112	178	10.80000019	10.80000019	34.15000153	22.28000069	29.23999977	9.300000191	2.49000001	1.850000024
W253	101	146.199997	10.60000038	10.60000038	43.11999893	30.20000076	23.77000046	10.03999996	3.079999924	1.960000038
W254	102	143.3999939	8.800000191	8.800000191	33.20000076	29.23999977	24.26000023	9.770000458	3.109999895	1.960000038
W255	103	145.8000031	17	17	49.88000107	20.23999977	26.19000053	10.02999973	1.960000038	1.840000033
W256	106	160	16.39999962	16.39999962	28.72999954	20.04000092	25	8.260000229	2.75	1.99000001
W257	102	171.6000061	7.800000191	7.800000191	29.5699997	28.8199997	26.57999992	9.75	3.430000067	2.039999962
W258	92	158.3999939	17.60000038	17.60000038	33.52999878	20.85000038	27.17000008	8.149999619	2.759999991	1.960000038
W259	96	106	11.80000019	11.80000019	57.47999954	26.54999924	26.55999947	10.27000046	2.829999924	1.960000038
W260	90	134	8.399999619	8.399999619	32.79999924	26.62999916	24.17000008	9.050000191	3.160000086	2.089999914
W261	85	132.3999939	24.79999924	24.79999924	37.25	25.88999939	19.61000061	7.579999924	3.460000038	2.25
W262	69	83.80000305	25.39999962	25.39999962	42.45000076	23.59000015	20.47999954	7.349999905	3.329999924	2.069999933
W263	112	114.8000031	15	15	32.59000015	17.39999962	27.47999954	8.350000382	2.960000038	1.809999943
W264	87	91.40000153	21.60000038	19.79999924	44.61999893	24.10000038	22.59000015	7.989999771	3.130000114	2.039999962
W265	88	120.4000015	15.39999962	15.39999962	43.5	21.59000015	27.29999924	8.600000382	2.99000001	1.779999971
W266	124	132.6000061	12.60000038	12.60000038	NA	NA	24.56999969	7.409999847	2.49000001	1.580000043
W267	83	114.4000015	14.69999981	14.69999981	49.72000122	22.59000015	24.02000046	8.840000153	2.680000067	1.980000019
W268	89	91.40000153	22.60000038	22.60000038	47.52000046	23.17000008	23.71999931	7.900000095	3.029999971	2
W269	88	96	14.19999981	14.19999981	53.08000183	21.27000046	20.53000069	8.100000382	2.99000001	1.909999967
W270	85	99	13	13	43.20999908	19.71999931	20.73999977	7.679999828	2.839999914	1.919999957
W271	78	95.80000305	16.60000038	16.60000038	48.11000061	25.20999908	22.80999947	8.819999695	2.970000029	2.039999962
W272	117	155.6000061	17.60000038	17.39999962	49.72000122	26.30999947	25.34000015	8.710000038	3.220000029	2.089999914
W273	109	156.199997	10.19999981	10.19999981	35.18999863	16	30.35000038	7.449999809	2.670000076	1.779999971
W274	66	70.80000305	19	16.60000038	27.05999947	23.40999985	16.07999992	7.369999886	3.180000067	2.119999886
W275	113	148.199997	7.800000191	7.800000191	28.64999962	15.64000034	26.45000076	6.130000114	3.170000076	1.980000019
W276	109	160.199997	17	16.60000038	42.40999985	23.54000092	28.37999916	8.170000076	3.119999886	2.059999943
W277	102	142	16.79999924	16.79999924	32.52000046	26.75	24.44000053	8.720000267	3.309999943	2.039999962
W278	103	146.6000061	16.79999924	16.79999924	39.45000076	26.29000092	24.45999908	8.670000076	3.059999943	2
W279	103	166.6000061	12.80000019	12.80000019	43.34000015	22.88999939	28.57999992	7.989999771	3.200000048	1.980000019
W280	109	145.8000031	26.39999962	24.79999924	49.27000046	26.53000069	22.07999992	8.380000114	3.309999943	2.150000095
W281	105	150	19	19	23.8199997	25.82999992	27.37000084	7.929999828	3.730000019	2.210000038
W282	124	134.8000031	NA	NA	NA	NA	NA	NA	NA	NA
W283	73	68.40000153	10.39999962	9.800000191	11.96000004	26.88999939	17.04000092	7.389999867	3.710000038	2.289999962
W284	117	135.3999939	10	10	19	15.85999966	21.72999954	7.869999886	2.460000038	1.75999999
W285	116	134.6000061	10.19999981	10.19999981	24.47999954	21.48999977	23.20000076	8.970000267	2.930000067	1.940000057
W286	103	154.8000031	24	24	31.39999962	24.26000023	22.85000038	8.710000038	2.940000057	2.079999924
W287	100	150.199997	15.19999981	15.19999981	40.88000107	22.73999977	25.37999916	8.25	3.069999933	2.019999981
W288	103	144.199997	7.400000095	7.400000095	26.14999962	32.00999832	24.55999947	10.36999989	3.049999952	2.109999895
W289	99	104.4000015	14	14	31.79999924	24.29999924	23.5	9.609999657	2.730000019	1.960000038
W290	102	116.4000015	17.60000038	17.60000038	39.86000061	23.62999916	23.55999947	7.53000021	3.420000076	2.160000086
W291	105	96.59999847	NA	NA	NA	NA	NA	NA	NA	NA
W292	97	164.199997	23.60000038	23.60000038	38.97999954	20.55999947	22.92000008	7.579999924	2.759999991	2
W293	113	83.40000153	17.60000038	17.60000038	41.40000153	25.95999908	23.86000061	8.859999657	3.160000086	1.99000001
W294	104	118.8000031	NA	NA	NA	NA	NA	8.43999958	2.400000095	1.799999952
W295	106	99.59999847	24.39999962	24.39999962	47.3199997	22.96999931	25.21999931	9.75	2.700000048	1.960000038
W296	102	138.8000031	17.39999962	17.39999962	34.90000153	20.37000084	24.45999908	8.380000114	3	1.899999976
W297	102	161.199997	11.39999962	11.39999962	24.90999985	18.02000046	24.39999962	7.980000019	2.670000076	1.809999943
W298	104	95.19999695	21.39999962	21.39999962	39.20999908	20	22.46999931	9.460000038	2.529999971	1.809999943
W299	93	90.80000305	22.20000076	22.20000076	36.95999908	18.73999977	20.36000061	7.820000172	2.950000048	1.909999967
W300	97	107.199997	7.599999905	7.599999905	29.12999916	19.46999931	24.65999985	8.909999847	2.349999905	1.830000043
W301	105	95.59999847	20.39999962	20.39999962	38.47999954	23.05999947	24.20000076	9.869999886	2.74000001	1.889999986
W302	105	166.8000031	18	18	46.0699997	25.19000053	25.93000031	8.069999695	3.160000086	2.109999895
W303	96	157.8000031	11.39999962	11.39999962	32.36000061	26.79000092	23.45000076	9.420000076	3.230000019	1.909999967
W304	117	95.80000305	13.60000038	11.39999962	25.0699997	17.23999977	22.80999947	8.75	2.640000105	1.820000052
W305	82	74	15.60000038	15.60000038	22.28000069	25.97999954	18.05999947	7.800000191	3.420000076	2.210000038
W306	119	129.6000061	15.60000038	15.60000038	28.40999985	19.86000061	27.21999931	9.039999962	2.369999886	1.799999952
W307	94	101	NA	NA	NA	NA	NA	9.420000076	2.670000076	1.909999967
W308	120	109.4000015	15.80000019	15.80000019	30.02000046	23.55999947	24.73999977	9.449999809	2.660000086	1.99000001
W309	120	112.199997	25	25	50.15999985	23.85000038	24.87999916	10.15999985	2.640000105	1.870000005
W310	111	111.199997	23.20000076	23.20000076	54.68999863	19.36000061	26.79000092	8.670000076	2.509999991	1.830000043
W311	111	100.5999985	16.79999924	17	53.65000153	23.89999962	22.60000038	9.340000153	2.720000029	1.940000057
W312	105	111.5999985	20.79999924	20.79999924	55.13000107	23.55999947	22.67000008	9.510000229	2.680000067	1.970000029
W313	94	110.4000015	23.20000076	23.20000076	42.45999908	21.36000061	22.98999977	9.930000305	2.559999943	1.879999995
W314	95	111.199997	16.79999924	16.79999924	45.75999832	20.62999916	25	9.350000382	2.410000086	1.830000043
W315	105	102	17.79999924	17.79999924	29.39999962	23.79999924	22.15999985	9.479999542	2.680000067	1.99000001
W316	92	99	21.20000076	21.20000076	37.40000153	25.90999985	24.30999947	10.77000046	2.519999981	1.960000038
W317	106	110.4000015	16.20000076	16.20000076	42.61000061	24	22.73999977	9.590000153	2.759999991	1.99000001
W318	77	139.3000031	23.79999924	23.79999924	61.22000122	23.02000046	23.02000046	8.430000305	2.869999886	1.980000019
W319	127	174.199997	6.800000191	6.599999905	12.88000011	24.62000084	26.28000069	8.300000191	3.579999924	2.200000048
W320	124	177.199997	6.400000095	6.400000095	13.0699997	26.8199997	19.95000076	8.020000458	3.170000076	2.190000057
W321	117	160.6000061	10.80000019	10.80000019	30.23999977	22.65999985	24.47999954	7.860000134	3.309999943	2.069999933
W322	93	109	12.75	12.75	36.90999985	23.37000084	25.87999916	8.600000382	2.680000067	1.940000057
W323	115	136.3999939	8.800000191	8.800000191	19.09000015	22.04000092	23.96999931	8.619999886	3.759999991	2
W324	125	156	6.800000191	6.800000191	20.18000031	27.60000038	28.57999992	8.829999924	3.759999991	2.079999924
W325	117	135.8000031	9.800000191	8.600000381	10.69999981	21.48999977	22.38999939	7.190000057	3.609999895	2.24000001
W326	125	155.3999939	7.800000191	7.800000191	24.95999908	28.35000038	30.22999954	8.43999958	3.819999933	2.089999914
W327	88	89.80000305	13.80000019	13.80000019	35.33000183	26.12999916	20.05999947	7.21999979	3.269999981	2.319999933
W328	91	117.4000015	8	8	7.690000057	34.34000015	24.96999931	10.13000011	3.700000048	2.400000095
W329	107	147.3999939	9.600000382	9.600000381	34.70999908	26.18000031	26.70000076	8.449999809	3.440000057	2.049999952
W330	93	149.6000061	15.39999962	15.39999962	33.91999817	22.65999985	21.77000046	8.210000038	3.039999962	2.029999971
