# Supplementary material for: geneHapR: an R package for gene haplotypic statistics and visualization
Source: BMC Bioinformatics. 2023 May 15;24:199. doi: 10.1186/s12859-023-05318-9 (PMC10186671; doi:10.1186/s12859-023-05318-9)
Supplement: Supplementary file 5 — Additional file 5: The informaion of individuals used for OsGHD7 haplotype identification. [file 12859_2023_5318_MOESM5_ESM.csv]

Cultivar ID	Subpopulation	Location	Longitude	Latitude	Cultivar Name
W014	Intermediate	Afghanistan	69	34.5	Red Khosha Cerma
W015	Aus	Afghanistan	69	34.5	Safut Khosha
W068	Japonica	Afghanistan	69	34.5	Gazan
W100	Aus	Afghanistan	69	34.5	Spin Mere
W129	Intermediate	Afghanistan	69	34.5	2
GP562	Intermediate	Albania	NA	NA	Sesia
GP563	Japonica	Albania	NA	NA	Rialto
C017	Japonica	China	116.28	39.54	AnnongwangengB-1
C069	Indica	China	116.28	39.54	Dangyu5hao
C181	Japonica	China	116.28	39.54	Feidongtangdao
C183	Indica	China	116.28	39.54	Leihuozhan
C203	Indica	China	116.28	39.54	Zaoxian240
W167	Indica	China	116.28	39.54	Zihui100
W318	Indica	China	116.28	39.54	Qiuqianbai
W327	Japonica	China	116.28	39.54	JinghuB
GP566	Japonica	Argentina	NA	NA	Panuoxiameika
GP594	Japonica	Argentina	NA	NA	Japonesito des Meses F.A
W019	Japonica	Argentina	-54.84	-34.62	H57-3-1
W136	Intermediate	Argentina	-54.84	-34.62	LA PLATA GENA F.A.
GP611	Japonica	Australia	NA	NA	Baru
W050	Intermediate	Azerbaijan	49.53	40.22	Ak Tokhum
W081	Intermediate	Azerbaijan	49.53	40.22	Gasym Hany
W082	Japonica	Azerbaijan	49.53	40.22	Celiaj
W079	Intermediate	Bangladesh	90.24	23.51	A 152
W095	Aus	Bangladesh	90.24	23.51	DJ 24
W096	Aus	Bangladesh	90.24	23.51	DJ 102
W141	Aus	Bangladesh	90.24	23.51	DNJ 179
W142	Aus	Bangladesh	90.24	23.51	DNJ 121
W147	Indica	Bangladesh	90.24	23.51	BR11
W277	Aus	Bangladesh	90.24	23.51	Lakkhi kajal
W278	Aus	Bangladesh	90.24	23.51	Moisdol
W279	Aus	Bangladesh	90.24	23.51	Jabor sail
W286	Aus	Bangladesh	90.24	23.51	Garia
W287	Aus	Bangladesh	90.24	23.51	AUS 449
W292	Aus	Bangladesh	90.24	23.51	Khoia boro
W296	Aus	Bangladesh	90.24	23.51	AUS 371
W297	Aus	Bangladesh	90.24	23.51	AUS 373
W310	Indica	Bangladesh	90.24	23.51	BRRI DHAN 29
W314	Indica	Bangladesh	90.24	23.51	BRRI DHAN 28
W330	Aus	Bangladesh	90.24	23.51	ASWINA 330
C149	Japonica	China	116.28	39.54	Zhonghua11
C172	Japonica	China	116.28	39.54	Zhonghua8hao
W328	Intermediate	China	116.28	39.54	Sibeitichao6
W303	Japonica	Belize	-88.46	17.25	British Honduras Creole
GP1	Intermediate	Bengal	NA	NA	Rata 31-2 (Acc.29388)
GP104	Aus	Bengal	NA	NA	DV 110
GP124	Aus	Bengal	NA	NA	DNJ 126
GP2	Intermediate	Bengal	NA	NA	Rata 710 (Acc.29397)
GP36	Aus	Bengal	NA	NA	DV 86
GP512	Aus	Bengal	NA	NA	DJ 10
GP531	Aus	Bengal	NA	NA	Panchpai
GP533	Aus	Bengal	NA	NA	Jabonl
GP8	Aus	Bengal	NA	NA	Bhat Mukhu
GP89	Aus	Bengal	NA	NA	Dharial
W049	Aus	Bhutan	89.7	27.5	PHUDUGEY
W143	Japonica	Bhutan	89.7	27.5	Jyanak
GP3	Indica	Brazil	NA	NA	Secano do Brazil
GP39	Japonica	Brazil	NA	NA	IAC 25
GP532	Japonica	Brazil	NA	NA	Catatao
GP573	Indica	Brazil	NA	NA	IAC 435
GP658	Intermediate	Brazil	NA	NA	IAC 150/76
GP659	Japonica	Brazil	NA	NA	CNA 762069
W118	Japonica	Brazil	-47.57	-15.45	EMBRAPA 1200
W168	Indica	Brazil	-47.57	-15.45	Bg90-2
W288	Japonica	Brazil	-47.57	-15.45	Dourado Precoce
W113	Japonica	Brunei	114.55	4.52	Simpor
GP581	Japonica	Bulgaria	NA	NA	Mira
GP64	Indica	Burma	NA	NA	X69-56-12-10-6-3
W093	Indica	Cambodia	104.55	11.35	Srav Prapay
W104	Aus	Chad	15.04	12.1	CAROLINO 164
W145	Indica	Chad	15.04	12.1	GUYANE 1
C004	Japonica	China	116.28	39.54	Li-Jiang-Xin-Tuan-Hei-Gu
C006	Indica	China	116.28	39.54	Shan-Huang Zhan-2-1
HP1	Japonica	China	116.28	39.54	Dadongnuo
HP10	Japonica	China	116.28	39.54	Tainanxuan-370
HP100	Japonica	China	116.28	39.54	Baizhidao
HP101	Japonica	China	116.28	39.54	Jiuniandao
HP102	Japonica	China	116.28	39.54	Jinggoudan
HP103	Japonica	China	116.28	39.54	Binxianludao
HP104	Japonica	China	116.28	39.54	Boshun-2
HP105	Japonica	China	116.28	39.54	Xingrenxiaobaiwanggu
HP106	Japonica	China	116.28	39.54	Shikui
HP107	Japonica	China	116.28	39.54	Baibanghuinuo-2
HP108	Japonica	China	116.28	39.54	Hanghe
HP109	Japonica	China	116.28	39.54	Maomaonuo
HP11	Japonica	China	116.28	39.54	Wuzhunuo
HP110	Japonica	China	116.28	39.54	Duandingmongbaimi
HP111	Japonica	China	116.28	39.54	Lengshuixian
HP112	Japonica	China	116.28	39.54	Baikehandao
HP113	Japonica	China	116.28	39.54	Laohuanggu
HP114	Japonica	China	116.28	39.54	Yanzhigu
HP115	Japonica	China	116.28	39.54	Hongbeizigu
HP116	Japonica	China	116.28	39.54	Baidadu
HP117	Japonica	China	116.28	39.54	Youmangzhandao
HP119	Indica	China	116.28	39.54	Huakemangnuo
HP12	Japonica	China	116.28	39.54	Zunhuawenzizui
HP120	Indica	China	116.28	39.54	Shanglanxiannuo-19
HP121	Indica	China	116.28	39.54	Zhuxuenuo
HP122	Japonica	China	116.28	39.54	Fenglinghuangmaozi
HP123	Japonica	China	116.28	39.54	Tangxianxiaonaoguan
HP124	Japonica	China	116.28	39.54	Xingtaidaozi
HP125	Japonica	China	116.28	39.54	Xiatiandai-5
HP127	Japonica	China	116.28	39.54	Wuyishuidao
HP128	Japonica	China	116.28	39.54	Xiaohouerbei
HP129	Japonica	China	116.28	39.54	Zhuyiedao
HP13	Japonica	China	116.28	39.54	Fengrunhandaozi
HP130	Japonica	China	116.28	39.54	Huangchuanhuihangdao
HP131	Japonica	China	116.28	39.54	Longhuamaohulu
HP132	Japonica	China	116.28	39.54	Qiangdaohuo
HP133	Japonica	China	116.28	39.54	Niushizijing
HP134	Japonica	China	116.28	39.54	Jijiaonuo
HP135	Japonica	China	116.28	39.54	Yangnuodao
HP136	Japonica	China	116.28	39.54	Yueziguang
HP137	Japonica	China	116.28	39.54	Huanggennuo
HP138	Japonica	China	116.28	39.54	Xianggennuo
HP139	Japonica	China	116.28	39.54	Niulangmiaogen
HP14	Japonica	China	116.28	39.54	Qiananshuinuo
HP140	Japonica	China	116.28	39.54	Youmangxiaobaiwang
HP141	Japonica	China	116.28	39.54	Hongnuo
HP142	Japonica	China	116.28	39.54	Zhareke
HP143	Indica	China	116.28	39.54	Langxihongken
HP144	Indica	China	116.28	39.54	Xianghenuo
HP145	Japonica	China	116.28	39.54	Xiaominian
HP146	Japonica	China	116.28	39.54	Shangpiannian
HP147	Japonica	China	116.28	39.54	Dahonggu
HP148	Japonica	China	116.28	39.54	Hongminuo
HP149	Indica	China	116.28	39.54	Guanglong-1
HP15	Japonica	China	116.28	39.54	Changmaodao-1-1
HP150	Japonica	China	116.28	39.54	Muxinuo
HP151	Japonica	China	116.28	39.54	Honggen
HP152	Japonica	China	116.28	39.54	Baigen
HP153	Japonica	China	116.28	39.54	Mengjama-2
HP154	Japonica	China	116.28	39.54	Lipinghangnuo
HP155	Japonica	China	116.28	39.54	Heinuo-2
HP156	Japonica	China	116.28	39.54	Dahuanggu
HP157	Japonica	China	116.28	39.54	Changmaonian
HP158	Japonica	China	116.28	39.54	Makenian
HP159	Japonica	China	116.28	39.54	Jialigen-1
HP16	Japonica	China	116.28	39.54	Handao-3-1
HP160	Japonica	China	116.28	39.54	Ernianbai
HP161	Japonica	China	116.28	39.54	Jiyuanhandao
HP162	Japonica	China	116.28	39.54	Mahuangkejingnuo
HP163	Japonica	China	116.28	39.54	Heinuo
HP164	Indica	China	116.28	39.54	Huihuinuo
HP165	Japonica	China	116.28	39.54	Zhaoshixiang
HP166	Japonica	China	116.28	39.54	Xuxuwangmi
HP167	Indica	China	116.28	39.54	Nuozhagu
HP168	Japonica	China	116.28	39.54	Dalinian
HP169	Japonica	China	116.28	39.54	Hanggu
HP17	Japonica	China	116.28	39.54	Wulongbei-3
HP170	Japonica	China	116.28	39.54	Zhaoshuhupihuangmangdao
HP171	Japonica	China	116.28	39.54	Hupiwumangnuo
HP172	Japonica	China	116.28	39.54	Magunuo
HP173	Japonica	China	116.28	39.54	Zhuniaonuo
HP174	Indica	China	116.28	39.54	Hangxiandahezi
HP175	Japonica	China	116.28	39.54	Songping
HP176	Indica	China	116.28	39.54	Shanlinwan
HP177	Indica	China	116.28	39.54	Ningdexian
HP178	Japonica	China	116.28	39.54	Hongxian
HP179	Indica	China	116.28	39.54	Yanjing
HP18	Japonica	China	116.28	39.54	Dandongludao
HP180	Indica	China	116.28	39.54	Yizhuai
HP181	Indica	China	116.28	39.54	Baiyinqiu
HP182	Indica	China	116.28	39.54	Honggu-2
HP183	Indica	China	116.28	39.54	Xiangxian
HP184	Indica	China	116.28	39.54	Banshanxian
HP185	Indica	China	116.28	39.54	Xiyeqing
HP186	Indica	China	116.28	39.54	Dayeqing
HP187	Indica	China	116.28	39.54	Bayuenuo
HP188	Indica	China	116.28	39.54	Wusuobi
HP189	Indica	China	116.28	39.54	Huazaobai
HP19	Japonica	China	116.28	39.54	Handaozi
HP190	Indica	China	116.28	39.54	Maweixian
HP191	Indica	China	116.28	39.54	Taiwannuo
HP192	Indica	China	116.28	39.54	Handao
HP193	Indica	China	116.28	39.54	Panyeqing
HP194	Indica	China	116.28	39.54	Sanlicun-6
HP195	Indica	China	116.28	39.54	Dayeliu
HP196	Indica	China	116.28	39.54	Heigudadao
HP197	Indica	China	116.28	39.54	Hongdounuo
HP198	Indica	China	116.28	39.54	Jiankenuo
HP199	Indica	China	116.28	39.54	Shipishu
HP2	Japonica	China	116.28	39.54	Yezhuwan
HP20	Japonica	China	116.28	39.54	Bufujin
HP200	Indica	China	116.28	39.54	Shaozhimanzhong
HP201	Indica	China	116.28	39.54	Huazhan
HP202	Indica	China	116.28	39.54	Haiwu
HP203	Indica	China	116.28	39.54	Mazinuo
HP204	Indica	China	116.28	39.54	Lengshuibai
HP205	Indica	China	116.28	39.54	Dingzhounuo
HP206	Indica	China	116.28	39.54	Erdonghe-1
HP207	Indica	China	116.28	39.54	Mazimang
HP208	Indica	China	116.28	39.54	Jinbaoyin-3
HP209	Indica	China	116.28	39.54	baimizai
HP21	Japonica	China	116.28	39.54	Luweidao
HP210	Indica	China	116.28	39.54	Wukejian
HP211	Indica	China	116.28	39.54	Pingnanbai
HP212	Indica	China	116.28	39.54	Yizhixiangshu
HP213	Indica	China	116.28	39.54	Leigongman
HP214	Indica	China	116.28	39.54	Huaihe
HP215	Indica	China	116.28	39.54	Hongmiguyoumang
HP216	Indica	China	116.28	39.54	Xianshuichi
HP217	Indica	China	116.28	39.54	Erzhi
HP218	Indica	China	116.28	39.54	Liuzhuzhan
HP219	Indica	China	116.28	39.54	Anqinggu
HP22	Japonica	China	116.28	39.54	Zhandaozi
HP220	Indica	China	116.28	39.54	Zaomabao
HP221	Indica	China	116.28	39.54	Dabaizao
HP222	Indica	China	116.28	39.54	Qimei-1
HP223	Japonica	China	116.28	39.54	Shuangliushangu
HP224	Indica	China	116.28	39.54	Dayaozhan
HP225	Indica	China	116.28	39.54	Taidongwuzhan
HP226	Indica	China	116.28	39.54	Zaodaxian
HP227	Indica	China	116.28	39.54	Jianongxianyu-36
HP228	Indica	China	116.28	39.54	Jianongxianyu-40
HP229	Indica	China	116.28	39.54	Zaohechi
HP23	Japonica	China	116.28	39.54	Baizhandao
HP230	Indica	China	116.28	39.54	Qihe
HP231	Indica	China	116.28	39.54	Jiangzhan
HP232	Indica	China	116.28	39.54	Changweizhan
HP233	Indica	China	116.28	39.54	Heigu
HP234	Indica	China	116.28	39.54	Wanjinxian
HP235	Indica	China	116.28	39.54	Pangqiunuo
HP236	Indica	China	116.28	39.54	Dayezao
HP237	Indica	China	116.28	39.54	Yahezhong
HP238	Indica	China	116.28	39.54	Simaobai
HP239	Indica	China	116.28	39.54	Datiezao
HP24	Japonica	China	116.28	39.54	Huoshaodahe
HP240	Indica	China	116.28	39.54	Yanshuichi
HP241	Japonica	China	116.28	39.54	Dachangmanghandao
HP242	Indica	China	116.28	39.54	Shanlan-19
HP243	Indica	China	116.28	39.54	Handao
HP244	Indica	China	116.28	39.54	Luotianzaonuo
HP245	Indica	China	116.28	39.54	Tongzinuo
HP246	Indica	China	116.28	39.54	Nantianzhan
HP247	Indica	China	116.28	39.54	Wufenglengshuizhan
HP248	Indica	China	116.28	39.54	Xiaohonggu
HP249	Indica	China	116.28	39.54	Guizhounuo
HP25	Japonica	China	116.28	39.54	Dalizhan
HP250	Indica	China	116.28	39.54	Changainuo
HP251	Indica	China	116.28	39.54	Zhenzhunuo
HP252	Indica	China	116.28	39.54	Huohandao
HP253	Indica	China	116.28	39.54	Yelicang
HP254	Indica	China	116.28	39.54	Jibiezi
HP255	Indica	China	116.28	39.54	Likehandao
HP256	Japonica	China	116.28	39.54	Mifengdao
HP257	Indica	China	116.28	39.54	Gedadao
HP258	Japonica	China	116.28	39.54	Honggudao
HP259	Indica	China	116.28	39.54	Caomaodan
HP26	Indica	China	116.28	39.54	Huangdao
HP260	Indica	China	116.28	39.54	Hongjiaowen
HP261	Indica	China	116.28	39.54	Dayemaozhan
HP262	Indica	China	116.28	39.54	Makezao
HP263	Indica	China	116.28	39.54	Ruanzhanjiugu
HP264	Indica	China	116.28	39.54	Changruangu
HP265	Indica	China	116.28	39.54	Xiaoshaogu
HP266	Indica	China	116.28	39.54	Dahangu-2
HP267	Indica	China	116.28	39.54	Dabaihangu
HP268	Indica	China	116.28	39.54	Luanjiaohuangzhan
HP269	Indica	China	116.28	39.54	Shiyanggu
HP27	Intermediate	China	116.28	39.54	Youmanghandao
HP270	Indica	China	116.28	39.54	Wangu
HP271	Japonica	China	116.28	39.54	Baikeshangu
HP272	Japonica	China	116.28	39.54	Zhankenuo-2
HP273	Indica	China	116.28	39.54	Fennuo
HP274	Indica	China	116.28	39.54	Bairizao-4
HP275	Japonica	China	116.28	39.54	Longyangnuo
HP276	Indica	China	116.28	39.54	Hanhe-2
HP277	Indica	China	116.28	39.54	Maonuo-2
HP278	Japonica	China	116.28	39.54	Heiyaonuo
HP279	Indica	China	116.28	39.54	Zaonuo-2
HP28	Japonica	China	116.28	39.54	Zaodao
HP280	Japonica	China	116.28	39.54	Sankecun
HP281	Indica	China	116.28	39.54	Yangkenuo
HP282	Japonica	China	116.28	39.54	Dayegu
HP283	Japonica	China	116.28	39.54	Chuanbaizao
HP284	Japonica	China	116.28	39.54	Sanlicun-2
HP285	Indica	China	116.28	39.54	Zaodaogu
HP287	Indica	China	116.28	39.54	Hongjiaozhan
HP288	Indica	China	116.28	39.54	Xiangzhan-1
HP289	Indica	China	116.28	39.54	Jiuyuenuogu
HP29	Japonica	China	116.28	39.54	Qiangdao
HP290	Indica	China	116.28	39.54	Hongshannuo
HP291	Indica	China	116.28	39.54	Aizinuo
HP292	Indica	China	116.28	39.54	Guangkehongmixianzhan
HP293	Intermediate	China	116.28	39.54	Sanlicun-5
HP294	Intermediate	China	116.28	39.54	Laolaihong
HP295	Indica	China	116.28	39.54	503
HP296	Indica	China	116.28	39.54	Makehong
HP297	Indica	China	116.28	39.54	Baiguxiang
HP298	Indica	China	116.28	39.54	Hanhe
HP299	Indica	China	116.28	39.54	Gouyingdu
HP3	Japonica	China	116.28	39.54	Jiangbeilizhihong
HP30	Japonica	China	116.28	39.54	Feidongtangdao
HP300	Indica	China	116.28	39.54	Xihuzao
HP301	Indica	China	116.28	39.54	Tieshannuo
HP302	Indica	China	116.28	39.54	Benguzhong
HP303	Indica	China	116.28	39.54	Xibengu
HP304	Indica	China	116.28	39.54	Hanzhangu
HP305	Indica	China	116.28	39.54	Honghandao-2
HP306	Indica	China	116.28	39.54	Zhenfanzi
HP307	Indica	China	116.28	39.54	Xiaojiugu
HP308	Japonica	China	116.28	39.54	Hangu-5
HP309	Japonica	China	116.28	39.54	Haipuxiaohongzhan
HP31	Japonica	China	116.28	39.54	Changmangnuo-2
HP310	Indica	China	116.28	39.54	Yayou
HP311	Indica	China	116.28	39.54	Dahonggu
HP312	Indica	China	116.28	39.54	Yanzhanzhong
HP313	Indica	China	116.28	39.54	Wangjiaxiangxiaohuangzhan
HP314	Japonica	China	116.28	39.54	Lengshuizhan
HP315	Japonica	China	116.28	39.54	Hangunuo
HP316	Indica	China	116.28	39.54	Tuanzhuzao
HP317	Indica	China	116.28	39.54	Yihongzui
HP318	Indica	China	116.28	39.54	Huanghuaxian
HP319	Indica	China	116.28	39.54	Honghandao-1
HP32	Japonica	China	116.28	39.54	Heikejiangmi
HP320	Indica	China	116.28	39.54	Hongkexian
HP321	Indica	China	116.28	39.54	Hongkedao
HP322	Indica	China	116.28	39.54	Dayezao
HP323	Indica	China	116.28	39.54	Jinjizao
HP324	Indica	China	116.28	39.54	Makezhan-2
HP325	Indica	China	116.28	39.54	Daosiji
HP326	Indica	China	116.28	39.54	Yintiaoxian
HP327	Indica	China	116.28	39.54	Maguhongmi
HP328	Indica	China	116.28	39.54	Hongbaizhanhangu
HP329	Indica	China	116.28	39.54	Xiangdao
HP33	Japonica	China	116.28	39.54	Gaoliangdao
HP330	Japonica	China	116.28	39.54	Baimihuangzhan
HP331	Japonica	China	116.28	39.54	Sanlicun-3
HP332	Indica	China	116.28	39.54	Hongmimozhan
HP333	Indica	China	116.28	39.54	Yangmianzao
HP334	Indica	China	116.28	39.54	Tuanguzao
HP335	Indica	China	116.28	39.54	Erfuzao
HP336	Indica	China	116.28	39.54	Nanxiangzao
HP337	Indica	China	116.28	39.54	Qitouhuang
HP338	Indica	China	116.28	39.54	Liuyuegu
HP339	Indica	China	116.28	39.54	Bodao
HP34	Japonica	China	116.28	39.54	Zhejiangnuo
HP340	Indica	China	116.28	39.54	Ribengu
HP341	Indica	China	116.28	39.54	Huangdaozhan
HP342	Indica	China	116.28	39.54	Wenchangzhan
HP343	Indica	China	116.28	39.54	Jiuyuezai
HP344	Indica	China	116.28	39.54	Qizhan
HP345	Japonica	China	116.28	39.54	Xiangmi
HP346	Indica	China	116.28	39.54	Baihuazhan
HP347	Indica	China	116.28	39.54	Qiwei
HP348	Indica	China	116.28	39.54	Suixihongxu
HP349	Indica	China	116.28	39.54	Heinuo
HP35	Japonica	China	116.28	39.54	Huanghong
HP350	Indica	China	116.28	39.54	Gouzaizhan
HP351	Indica	China	116.28	39.54	Dahuayao
HP352	Indica	China	116.28	39.54	Youzhannuo
HP353	Indica	China	116.28	39.54	Aijiaozhong
HP354	Indica	China	116.28	39.54	Xiangguzhong
HP355	Indica	China	116.28	39.54	Haoganduo
HP356	Indica	China	116.28	39.54	Jijiaonuo
HP357	Indica	China	116.28	39.54	Dajinggu
HP358	Japonica	China	116.28	39.54	Cungu
HP359	Indica	China	116.28	39.54	Baihonggu
HP36	Japonica	China	116.28	39.54	Baishanuo
HP360	Indica	China	116.28	39.54	Qingganzhan
HP361	Indica	China	116.28	39.54	Xilanzhan
HP362	Indica	China	116.28	39.54	Bangbanggu
HP363	Japonica	China	116.28	39.54	Xishanbai
HP364	Indica	China	116.28	39.54	Hanzhonghongdao
HP365	Indica	China	116.28	39.54	Bairizao
HP366	Indica	China	116.28	39.54	Wugongzao
HP367	Indica	China	116.28	39.54	Xiaobaidao
HP368	Indica	China	116.28	39.54	Xuelihongfandao
HP369	Indica	China	116.28	39.54	Yunyanghuang
HP37	Japonica	China	116.28	39.54	Hongkenuoxuan
HP370	Japonica	China	116.28	39.54	Sanyuandao
HP371	Japonica	China	116.28	39.54	Gaojiaohuang
HP372	Japonica	China	116.28	39.54	Taohuami
HP373	Indica	China	116.28	39.54	Baijiugu
HP374	Indica	China	116.28	39.54	Yunnanbai
HP375	Japonica	China	116.28	39.54	Shenxiangu
HP376	Japonica	China	116.28	39.54	Jinguzi
HP377	Indica	China	116.28	39.54	Baimaguzi
HP378	Japonica	China	116.28	39.54	Sanlicun-4
HP379	Indica	China	116.28	39.54	Hongguzi
HP38	Japonica	China	116.28	39.54	Dabainuo
HP380	Indica	China	116.28	39.54	Gaicaohuang-2
HP381	Intermediate	China	116.28	39.54	Zhuoxianxiaobaidao
HP382	Japonica	China	116.28	39.54	Huludao
HP383	Indica	China	116.28	39.54	Guihuanuo
HP384	Japonica	China	116.28	39.54	Xiaobaimang
HP385	Japonica	China	116.28	39.54	Gaolihandao
HP386	Indica	China	116.28	39.54	Jizhuaxian
HP387	Indica	China	116.28	39.54	Shaowubai
HP388	Japonica	China	116.28	39.54	Mazhan
HP389	Japonica	China	116.28	39.54	Sanlicun-1
HP39	Japonica	China	116.28	39.54	Rongbai
HP390	Japonica	China	116.28	39.54	Dongying-8
HP391	Japonica	China	116.28	39.54	Guanyincao
HP392	Indica	China	116.28	39.54	Yanong-1
HP393	Indica	China	116.28	39.54	Qingshandao
HP394	Indica	China	116.28	39.54	Dengbaoqi
HP395	Indica	China	116.28	39.54	Jinkounuo
HP396	Indica	China	116.28	39.54	Sizhan
HP397	Indica	China	116.28	39.54	Magu-3
HP398	Japonica	China	116.28	39.54	Honggunuo
HP399	Indica	China	116.28	39.54	Shuibaizhan
HP4	Japonica	China	116.28	39.54	Yanghuozhong
HP40	Japonica	China	116.28	39.54	Wuyahe
HP400	Indica	China	116.28	39.54	Tazhan
HP401	Japonica	China	116.28	39.54	Guizinuo
HP402	Japonica	China	116.28	39.54	Laotaigu
HP403	Japonica	China	116.28	39.54	Maweizhan
HP404	Japonica	China	116.28	39.54	Heinuomi
HP405	Indica	China	116.28	39.54	Yunnanzao-2
HP406	Japonica	China	116.28	39.54	Wuzhenuo
HP407	Indica	China	116.28	39.54	Aigansazhima
HP408	Indica	China	116.28	39.54	Hebaogu
HP409	Indica	China	116.28	39.54	Xuxumagu
HP41	Intermediate	China	116.28	39.54	Xuanhuangnuo
HP410	Indica	China	116.28	39.54	Gaicao
HP411	Indica	China	116.28	39.54	Jianan-9
HP412	Indica	China	116.28	39.54	Hongzuigu
HP413	Indica	China	116.28	39.54	Dazhangu
HP414	Indica	China	116.28	39.54	Gaochahe
HP415	Indica	China	116.28	39.54	Baipigu
HP416	Indica	China	116.28	39.54	Qiyulenghe
HP417	Indica	China	116.28	39.54	Dashuihe
HP418	Indica	China	116.28	39.54	Hongkebao
HP419	Indica	China	116.28	39.54	Huanggu
HP42	Indica	China	116.28	39.54	Danuo
HP420	Indica	China	116.28	39.54	Dabaiwangu
HP421	Japonica	China	116.28	39.54	Huangsinuo
HP422	Indica	China	116.28	39.54	Haonuoliang
HP423	Indica	China	116.28	39.54	Haogailan
HP424	Indica	China	116.28	39.54	Feigenuo
HP425	Japonica	China	116.28	39.54	Haotao
HP426	Japonica	China	116.28	39.54	Huangganxian
HP427	Indica	China	116.28	39.54	Huangyadao
HP428	Indica	China	116.28	39.54	Nandazhan
HP429	Indica	China	116.28	39.54	Shapinghongjiaoqi
HP43	Japonica	China	116.28	39.54	Huajienuo-1
HP430	Indica	China	116.28	39.54	Jiegunuo
HP431	Indica	China	116.28	39.54	Bendiwan
HP432	Indica	China	116.28	39.54	Baixianzi
HP433	Indica	China	116.28	39.54	Wushaogu
HP434	Indica	China	116.28	39.54	Baihuazhan
HP435	Indica	China	116.28	39.54	Fengxiangzao
HP436	Japonica	China	116.28	39.54	Lengshuixiaobaigu
HP437	Indica	China	116.28	39.54	Gaicaohuang
HP438	Indica	China	116.28	39.54	Datouhuang
HP439	Japonica	China	116.28	39.54	Xiaodongdao
HP44	Japonica	China	116.28	39.54	Honggu-1
HP440	Indica	China	116.28	39.54	Liutiaozi
HP441	Indica	China	116.28	39.54	Dongzhouliu
HP442	Indica	China	116.28	39.54	Suanguzao
HP443	Indica	China	116.28	39.54	Tonghezao
HP444	Indica	China	116.28	39.54	Baimiyahzouzao
HP445	Indica	China	116.28	39.54	Honghanzhangu
HP446	Indica	China	116.28	39.54	Damagu-2
HP447	Indica	China	116.28	39.54	Banbiannuo-2
HP448	Indica	China	116.28	39.54	Wushizao
HP449	Indica	China	116.28	39.54	Hongbendao
HP45	Japonica	China	116.28	39.54	Changlijingzhan
HP450	Indica	China	116.28	39.54	Zhuxizao
HP451	Indica	China	116.28	39.54	Heiqunzhan
HP452	Indica	China	116.28	39.54	Chuanda-1
HP453	Indica	China	116.28	39.54	Liushizao
HP454	Japonica	China	116.28	39.54	Baikezhan-1
HP455	Indica	China	116.28	39.54	Ershiyihao
HP456	Indica	China	116.28	39.54	Longyazhan-16
HP457	Indica	China	116.28	39.54	Youzhan
HP458	Indica	China	116.28	39.54	Zaogu-E
HP459	Indica	China	116.28	39.54	Sanzibai
HP46	Japonica	China	116.28	39.54	Bowangnuo
HP460	Indica	China	116.28	39.54	Gaicaozhan
HP461	Indica	China	116.28	39.54	Makedao
HP462	Japonica	China	116.28	39.54	Hongmangdaliuyezi
HP463	Indica	China	116.28	39.54	Wanyedao
HP464	Indica	China	116.28	39.54	Xiaozhong
HP465	Indica	China	116.28	39.54	Sanshizi
HP466	Japonica	China	116.28	39.54	Laohonggu-1
HP467	Indica	China	116.28	39.54	Laohonggu-3
HP468	Japonica	China	116.28	39.54	Muzibai
HP469	Indica	China	116.28	39.54	Mandahongzao
HP47	Japonica	China	116.28	39.54	Baijingzhan
HP470	Indica	China	116.28	39.54	Damake
HP471	Indica	China	116.28	39.54	Baiguomaweizhan
HP472	Indica	China	116.28	39.54	Xintangerpozao-2
HP473	Indica	China	116.28	39.54	Makeai
HP474	Indica	China	116.28	39.54	Hongmiqinghezhan
HP475	Indica	China	116.28	39.54	Makezhan-1
HP476	Indica	China	116.28	39.54	Jiangxiwan
HP477	Indica	China	116.28	39.54	Qiuzhan
HP478	Indica	China	116.28	39.54	Qianjinzao
HP479	Indica	China	116.28	39.54	Paoliuzhan
HP48	Japonica	China	116.28	39.54	Hongmangnuo
HP480	Indica	China	116.28	39.54	Baizaogu
HP481	Indica	China	116.28	39.54	Baimidongzhan
HP482	Indica	China	116.28	39.54	Xuanzhan
HP483	Indica	China	116.28	39.54	Xiangzhou-4
HP484	Indica	China	116.28	39.54	Hainandao
HP485	Indica	China	116.28	39.54	Anhuihe
HP486	Indica	China	116.28	39.54	Jinzhan
HP487	Indica	China	116.28	39.54	Mazhan
HP488	Indica	China	116.28	39.54	Guiyangnuo
HP489	Indica	China	116.28	39.54	Maoxiangzhan
HP49	Japonica	China	116.28	39.54	Maguzhi
HP490	Indica	China	116.28	39.54	Quanzhounuo
HP491	Indica	China	116.28	39.54	Hongmimagu
HP492	Indica	China	116.28	39.54	Shuihegu
HP493	Indica	China	116.28	39.54	Guangxuhe
HP494	Indica	China	116.28	39.54	Maweizhan
HP495	Indica	China	116.28	39.54	Zaowangzainuo
HP496	Indica	China	116.28	39.54	Jiangxinuo
HP497	Indica	China	116.28	39.54	Hunuo
HP498	Indica	China	116.28	39.54	Chongyangnuo
HP499	Indica	China	116.28	39.54	Maweinuo
HP5	Japonica	China	116.28	39.54	Chiwudao
HP50	Japonica	China	116.28	39.54	Honggeda(Houbeiwa)
HP500	Indica	China	116.28	39.54	Zaonuo-1
HP501	Indica	China	116.28	39.54	Jiangxizhan
HP502	Indica	China	116.28	39.54	Xiangzhan
HP503	Indica	China	116.28	39.54	Hongmidongzhan
HP504	Indica	China	116.28	39.54	77-2087
HP505	Indica	China	116.28	39.54	Nantehao
HP506	Indica	China	116.28	39.54	Yumidao
HP507	Indica	China	116.28	39.54	Jiandaoqi
HP508	Indica	China	116.28	39.54	Xiaomagu
HP509	Indica	China	116.28	39.54	Babaili
HP51	Japonica	China	116.28	39.54	Dahuangdao
HP510	Indica	China	116.28	39.54	Mamahuang
HP511	Japonica	China	116.28	39.54	Miandianjiugu
HP512	Japonica	China	116.28	39.54	Qiaonong-1
HP513	Indica	China	116.28	39.54	Banjiuyan
HP514	Indica	China	116.28	39.54	Tuogu
HP515	Indica	China	116.28	39.54	Shaweizi
HP516	Indica	China	116.28	39.54	Heijielan
HP517	Indica	China	116.28	39.54	Dishuigu
HP518	Indica	China	116.28	39.54	Baikezao
HP519	Intermediate	China	116.28	39.54	Heizaogu
HP52	Japonica	China	116.28	39.54	Ruandaozi
HP520	Indica	China	116.28	39.54	Niutouwu
HP521	Indica	China	116.28	39.54	Zaokengji
HP522	Indica	China	116.28	39.54	Hongmizhong
HP523	Indica	China	116.28	39.54	Yizhixiang
HP524	Indica	China	116.28	39.54	Changjingchi
HP525	Japonica	China	116.28	39.54	Fanzhan
HP526	Indica	China	116.28	39.54	Hualuozhan
HP527	Indica	China	116.28	39.54	Laobaijing
HP528	Indica	China	116.28	39.54	Ximazagu
HP529	Indica	China	116.28	39.54	Haoanxiu
HP53	Japonica	China	116.28	39.54	Changmangnuo-1
HP530	Indica	China	116.28	39.54	Hongxinnuo
HP531	Indica	China	116.28	39.54	Wubaili
HP532	Japonica	China	116.28	39.54	Daodounuo
HP533	Indica	China	116.28	39.54	Daguangmazhan
HP534	Indica	China	116.28	39.54	Magu-1
HP535	Indica	China	116.28	39.54	Yangguzi
HP536	Indica	China	116.28	39.54	Datiegan
HP537	Indica	China	116.28	39.54	Guazizhan
HP538	Indica	China	116.28	39.54	Baishazhan
HP539	Indica	China	116.28	39.54	Xiaohongjiaoxuan
HP54	Japonica	China	116.28	39.54	Heimangdao
HP540	Indica	China	116.28	39.54	Xuzhan
HP541	Indica	China	116.28	39.54	Shuihongmi
HP542	Indica	China	116.28	39.54	Baimiwujuzhan
HP543	Indica	China	116.28	39.54	Zaoxuanzhan
HP544	Indica	China	116.28	39.54	Keliuzao
HP545	Indica	China	116.28	39.54	Changmaozhan
HP546	Indica	China	116.28	39.54	Xiaomanggu
HP547	Indica	China	116.28	39.54	Jiaozhan
HP548	Indica	China	116.28	39.54	Chima
HP549	Indica	China	116.28	39.54	Chuangnuo-2
HP55	Japonica	China	116.28	39.54	Youmangxiaohongbandao
HP550	Indica	China	116.28	39.54	Maogu
HP551	Indica	China	116.28	39.54	Shunhaixiaomagu
HP552	Indica	China	116.28	39.54	Huangkemazhan
HP553	Indica	China	116.28	39.54	Dahongjiao-2
HP554	Japonica	China	116.28	39.54	Huangkexianzhan-1
HP555	Indica	China	116.28	39.54	Lengshuizi(Yehe)
HP556	Indica	China	116.28	39.54	Baiganzhan
HP557	Indica	China	116.28	39.54	Bayuehzhong
HP558	Indica	China	116.28	39.54	Ermaoxiang
HP559	Indica	China	116.28	39.54	Shuibaitiao
HP56	Japonica	China	116.28	39.54	Danuodao
HP560	Indica	China	116.28	39.54	Hongminuo
HP561	Indica	China	116.28	39.54	Lengshuima
HP562	Indica	China	116.28	39.54	Baiduluo
HP563	Indica	China	116.28	39.54	Changsuihe
HP564	Japonica	China	116.28	39.54	Laohonggu-2
HP565	Indica	China	116.28	39.54	Erpozao
HP566	Indica	China	116.28	39.54	Jinuo
HP567	Indica	China	116.28	39.54	Makenuo
HP568	Japonica	China	116.28	39.54	Hongkenuo
HP569	Indica	China	116.28	39.54	Magu-2
HP57	Japonica	China	116.28	39.54	Xiaozhanjiangmidao
HP570	Indica	China	116.28	39.54	Hongmigu
HP571	Indica	China	116.28	39.54	Hongmimagu-2
HP572	Indica	China	116.28	39.54	Yangguzi-2
HP573	Indica	China	116.28	39.54	Jinbaoyin-2
HP574	Japonica	China	116.28	39.54	Banbiannuo-1
HP575	Indica	China	116.28	39.54	Nuoganzi
HP576	Indica	China	116.28	39.54	Shuilanzhanhongmi
HP577	Indica	China	116.28	39.54	Yanzhan
HP578	Indica	China	116.28	39.54	Qingganzhan
HP579	Indica	China	116.28	39.54	Zaobaigu
HP58	Japonica	China	116.28	39.54	Hangdao
HP580	Indica	China	116.28	39.54	Mazhan-3
HP581	Indica	China	116.28	39.54	Xiaohongzhan
HP582	Indica	China	116.28	39.54	Fengleng
HP583	Indica	China	116.28	39.54	Damagu
HP584	Indica	China	116.28	39.54	Hongjiaoguang
HP585	Japonica	China	116.28	39.54	Mahuangnuo
HP586	Japonica	China	116.28	39.54	Banlikenuo
HP587	Japonica	China	116.28	39.54	Guangximi-2
HP588	Japonica	China	116.28	39.54	Heinuomi-2
HP589	Indica	China	116.28	39.54	Yezhugu
HP59	Japonica	China	116.28	39.54	Nuziliwa
HP590	Indica	China	116.28	39.54	Dahongjiao-1
HP591	Indica	China	116.28	39.54	Hongmazhan
HP592	Indica	China	116.28	39.54	Maweibaimizhan
HP593	Indica	China	116.28	39.54	Guiyangzhan
HP594	Intermediate	China	116.28	39.54	Haoxiang
HP595	Indica	China	116.28	39.54	Xiaohongmi
HP596	Japonica	China	116.28	39.54	Heinuo
HP597	Indica	China	116.28	39.54	Dahongjiao-3
HP598	Indica	China	116.28	39.54	Zaodao
HP599	Japonica	China	116.28	39.54	ronghe-3
HP6	Japonica	China	116.28	39.54	Fandao
HP60	Japonica	China	116.28	39.54	Tumangdao
HP600	Indica	China	116.28	39.54	Jinbaoyin
HP601	Indica	China	116.28	39.54	Nuodao
HP602	Japonica	China	116.28	39.54	Heiguzi
HP603	Indica	China	116.28	39.54	Salamagu-1
HP604	Indica	China	116.28	39.54	Xiaobaigu
HP605	Japonica	China	116.28	39.54	Luonuo
HP606	Indica	China	116.28	39.54	Ganhangunuo
HP607	Indica	China	116.28	39.54	Haonuobi
HP608	Indica	China	116.28	39.54	Haonuobixian
HP609	Indica	China	116.28	39.54	Wuke-4
HP61	Indica	China	116.28	39.54	Erzaogu
HP610	Indica	China	116.28	39.54	Qinglannuo
HP611	Indica	China	116.28	39.54	Guanghongba
HP612	Indica	China	116.28	39.54	Chongfubao
HP613	Indica	China	116.28	39.54	Nantexuan
HP614	Intermediate	China	116.28	39.54	Podao
HP62	Japonica	China	116.28	39.54	Xianggu
HP63	Intermediate	China	116.28	39.54	Zhongjiaohuangmang
HP64	Japonica	China	116.28	39.54	Baikeainuo
HP65	Japonica	China	116.28	39.54	Baiguonuo-1
HP66	Japonica	China	116.28	39.54	Jizhuazi(Jing)
HP67	Japonica	China	116.28	39.54	Maomaogu
HP68	Japonica	China	116.28	39.54	Heizhandaosong
HP69	Indica	China	116.28	39.54	Hongnuo
HP7	Japonica	China	116.28	39.54	Wukedao
HP70	Japonica	China	116.28	39.54	Hangu-2
HP71	Indica	China	116.28	39.54	Heixiaonuo
HP72	Japonica	China	116.28	39.54	Koumalang
HP73	Japonica	China	116.28	39.54	Bendishuidao
HP74	Japonica	China	116.28	39.54	Shanlan-36
HP75	Indica	China	116.28	39.54	Chengduhonggu
HP76	Indica	China	116.28	39.54	Huangkejin
HP77	Japonica	China	116.28	39.54	Liaoyang-5
HP78	Japonica	China	116.28	39.54	Lengshuidao
HP79	Japonica	China	116.28	39.54	Wenziju
HP8	Japonica	China	116.28	39.54	Wanjingbaimangdao
HP80	Japonica	China	116.28	39.54	Wenjiaojing
HP81	Japonica	China	116.28	39.54	Xiaohongguzi
HP82	Japonica	China	116.28	39.54	Leinuo
HP83	Japonica	China	116.28	39.54	Hongguzi
HP84	Japonica	China	116.28	39.54	Hongkenuo(Jinkuazi)
HP85	Japonica	China	116.28	39.54	Gaoganbai
HP86	Japonica	China	116.28	39.54	Hongdao(Jingualao)
HP87	Japonica	China	116.28	39.54	Huangjinnuojiugu
HP88	Japonica	China	116.28	39.54	Xiaowujiaozhan
HP89	Japonica	China	116.28	39.54	Heiguzi
HP9	Japonica	China	116.28	39.54	Lizhidao
HP90	Japonica	China	116.28	39.54	Wangduhangjingzi
HP91	Japonica	China	116.28	39.54	Changmadao-3
HP92	Japonica	China	116.28	39.54	Hangdao-1
HP93	Japonica	China	116.28	39.54	Wumangshuidao-2
HP94	Japonica	China	116.28	39.54	Youmangshuidao-1
HP95	Japonica	China	116.28	39.54	Hongjian
HP96	Japonica	China	116.28	39.54	Erjiedao
HP97	Japonica	China	116.28	39.54	Jinggou
HP98	Japonica	China	116.28	39.54	Luyu132-1
HP99	Japonica	China	116.28	39.54	Zhilishui
HP990	Japonica	China	116.28	39.54	Zhonghua11
HP991	Indica	China	116.28	39.54	Nanjing-6
HP992	Japonica	China	116.28	39.54	Chunjian-6
HP993	Indica	China	116.28	39.54	Zhefu-802
HP994	Indica	China	116.28	39.54	Tainan-1
HP995	Japonica	China	116.28	39.54	Xiushui-11
HP999	Indica	China	116.28	39.54	Guangluai-4
W036	Indica	China	116.28	39.54	Chun 118-33
W085	Indica	China	116.28	39.54	KECHENGNUO NO. 4
W086	Indica	China	116.28	39.54	4484
W087	Indica	China	116.28	39.54	YOU-I B
W088	Japonica	China	116.28	39.54	CHUNJIANGZAO NO. 1
W124	Indica	China	116.28	39.54	Kin Shan Zim
W126	Indica	China	116.28	39.54	Pan Ju
W138	Indica	China	116.28	39.54	4595
W144	Indica	China	116.28	39.54	Ao Chiu 2 Hao
W149	Indica	China	116.28	39.54	93072
W151	Indica	China	116.28	39.54	C418
W152	Indica	China	116.28	39.54	CDR22
W155	Indica	China	116.28	39.54	Gang46B
W158	Intermediate	China	116.28	39.54	M3122
W159	Indica	China	116.28	39.54	R644
W161	Indica	China	116.28	39.54	Y134
W162	Japonica	China	116.28	39.54	Yuanjing7
W191	Intermediate	China	116.28	39.54	Pusa (Basmatil)
W197	Indica	China	116.28	39.54	Ai-Zi-DAO
W198	Indica	China	116.28	39.54	Babaomi
W267	Indica	China	116.28	39.54	Yunhui72
W272	Indica	China	116.28	39.54	Tsao wan ching
W274	Indica	China	116.28	39.54	Er chiu ching
W282	Indica	China	116.28	39.54	Ma ba you zhan
W009	Indica	Costa Rica	-84	10	BERLIN
W119	Japonica	Cote D'Ivoire	-5.28	6.81	WAB462-10-3-1
GP48	Indica	Cuba	NA	NA	R-9-27
GP49	Indica	Cuba	NA	NA	T 480-9
GP50	Indica	Cuba	NA	NA	T 480-4
GP51	Indica	Cuba	NA	NA	T 480-34
GP52	Indica	Cuba	NA	NA	T 480-67
GP53	Indica	Cuba	NA	NA	2/53
GP54	Indica	Cuba	NA	NA	9/53
GP680	Japonica	Cuba	NA	NA	J229
GP681	Japonica	Cuba	NA	NA	J519
W040	Indica	Ecuador	-89.36	-0.54	INIAP 7
GP545	Japonica	Egypt	NA	NA	Giza 172
GP589	Indica	Egypt	NA	NA	CR 584-11-1-6
GP88	Japonica	Egypt	NA	NA	Giza 159
W008	Japonica	El Salvador	-89.19	13.7	Secano do Brazil
W038	Japonica	Fiji	178.25	-18.08	BLUE STICK
GP565	Japonica	France	NA	NA	Delta
C033	Indica	China	116.28	39.54	Lucaihao
C049	Indica	China	116.28	39.54	Jinyou1hao
C065	Indica	China	116.28	39.54	Hongwan1hao
C083	Japonica	China	116.28	39.54	chikenuo
C097	Indica	China	116.28	39.54	Jinbaoyin
C192	Indica	China	116.28	39.54	Wukezhan
C194	Indica	China	116.28	39.54	Minbeiwanxian
C201	Indica	China	116.28	39.54	Yizhixiang
GP112	Japonica	Gambian	NA	NA	R 67
C019	Indica	China	116.28	39.54	Aijiaonante
C025	Indica	China	116.28	39.54	Qingsiai16B
C041	Indica	China	116.28	39.54	Taishannuo
C042	Indica	China	116.28	39.54	Guichao2hao
C045	Indica	China	116.28	39.54	Huangsiguizhan
C073	Indica	China	116.28	39.54	Esiniu
C081	Indica	China	116.28	39.54	Heidu4
C127	Indica	China	116.28	39.54	Baikehualuo
C162	Indica	China	116.28	39.54	Nanxiongzaoyou
W154	Indica	China	116.28	39.54	Fengaizhan
W157	Indica	China	116.28	39.54	Huajingxian74
W163	Indica	China	116.28	39.54	Yuexiangzhan
C053	Indica	China	116.28	39.54	Momi
C098	Indica	China	116.28	39.54	Hongainuo
C099	Indica	China	116.28	39.54	WH099
C102	Indica	China	116.28	39.54	Qiyuexian
C158	Indica	China	116.28	39.54	Guangluai15
C163	Indica	China	116.28	39.54	Zaoshuxianghei
C182	Indica	China	116.28	39.54	Hengxianliangchun
W319	Japonica	China	116.28	39.54	Guangkexiangnuo
C058	Indica	China	116.28	39.54	Liusha1hao
W053	Japonica	Guatemala	-90.22	14.38	GPNO 1106
C008	Indica	Guinea	-13.43	9.3	Swarna
C093	Japonica	China	116.28	39.54	Xiangnuo-2
C106	Japonica	China	116.28	39.54	Hongkezhenuo
C130	Japonica	China	116.28	39.54	Xiangnuo-1
C136	Indica	China	116.28	39.54	Zegu
C137	Japonica	China	116.28	39.54	Cungunuo
C187	Japonica	China	116.28	39.54	Niankenuo
C188	Japonica	China	116.28	39.54	Yangkenuo
C191	Indica	China	116.28	39.54	Younian
C197	Indica	China	116.28	39.54	Maweinian
C202	Indica	China	116.28	39.54	Xiaobaimi
W323	Japonica	China	116.28	39.54	Feienuo2
W324	Japonica	China	116.28	39.54	Zimangfeie
W325	Japonica	China	116.28	39.54	Guantuibaihe
W326	Japonica	China	116.28	39.54	Haolvguangnian
W032	Indica	Guyana	-58.1	6.46	TJ
W077	Intermediate	Guyana	-58.1	6.46	79
C094	Indica	China	116.28	39.54	Menjiagao1
C124	Indica	China	116.28	39.54	menjiading2
W057	Japonica	Haiti	-72.2	18.32	Grassy
C023	Japonica	China	116.28	39.54	Funingzipi
C032	Japonica	China	116.28	39.54	Longhuamaohu
C035	Japonica	China	116.28	39.54	Yelicanghua
C082	Japonica	China	116.28	39.54	Gaoyangdiandao
C015	Aus	China	116.28	39.54	Dular
C016	Japonica	China	116.28	39.54	Laoguangtou83
C154	Japonica	China	116.28	39.54	Heigeng2hao
C062	Indica	China	116.28	39.54	WH62
C080	Indica	China	116.28	39.54	Hanmadao-1
C190	Indica	China	116.28	39.54	Xiangdao
W070	Indica	China	116.28	39.54	Shui Ya Jien
C059	Indica	China	116.28	39.54	Bawangbian1
C100	Indica	China	116.28	39.54	WH100
C128	Indica	China	116.28	39.54	Liuyezhan
C131	Indica	China	116.28	39.54	Xuanenchangtan
C020	Indica	China	116.28	39.54	Guangluai-4-1
C022	Indica	China	116.28	39.54	JinnanteB
C031	Indica	China	116.28	39.54	88B-2
C038	Indica	China	116.28	39.54	Sankecui
C046	Indica	China	116.28	39.54	Xiangwanxian3hao
C048	Japonica	China	116.28	39.54	Zaoshunonghu6
C055	Indica	China	116.28	39.54	Sanbaili
C060	Indica	China	116.28	39.54	Dongtingwanxian
C063	Japonica	China	116.28	39.54	Geng87-304
C079	Japonica	China	116.28	39.54	Muguanuo-1
C112	Indica	China	116.28	39.54	Jinnante43B
C113	Indica	China	116.28	39.54	Xiangzaoxian7hao
C114	Indica	China	116.28	39.54	80B
C115	Indica	China	116.28	39.54	WH115
C126	NA	China	116.28	39.54	Hongqi5hao
C148	Indica	China	116.28	39.54	9311
C156	Indica	China	116.28	39.54	ChaoyangyihaoB
C157	Indica	China	116.28	39.54	L301B
C159	Indica	China	116.28	39.54	ZhuzhenB
C160	Indica	China	116.28	39.54	Baoxie-7B
C168	Indica	China	116.28	39.54	Xugunuo
C170	Indica	China	116.28	39.54	Xiangwanxian1hao
C176	Indica	China	116.28	39.54	Chenwan3hao
C180	Indica	China	116.28	39.54	Wanlixian
C184	Indica	China	116.28	39.54	Baikezaohe
GP624	Indica	Hungary	NA	NA	JIRASAR 280
GP686	Japonica	Hungary	NA	NA	H32
GP691	Japonica	Hungary	NA	NA	HURI 386
GP692	Japonica	Hungary	NA	NA	HU 73
W052	Japonica	Hungary	19.15	47.26	HB-6-2
W064	Japonica	Hungary	19.15	47.26	CSORNUJ
C007	Indica	India	77.2	28.6	Shan-Huang Zhan-2-2
C014	Japonica	India	77.2	28.6	M202
GP128	Indica	India	NA	NA	RNR 74802
GP142	Indica	India	NA	NA	UPR 231-28-1-2
GP34	Aus	India	NA	NA	Colombo
GP38	Aus	India	NA	NA	N 22
GP43	Indica	India	NA	NA	Bo Assam
GP44	Indica	India	NA	NA	Eei-eciet
GP45	Indica	India	NA	NA	Jeh San Ned
GP46	Indica	India	NA	NA	Paddy Musk Healnaoi
GP47	Aus	India	NA	NA	Dular
GP530	Aus	India	NA	NA	Bena Jhupi
GP538	Aus	India	NA	NA	Bate Aus
GP539	Intermediate	India	NA	NA	Mudo
GP58	Indica	India	NA	NA	ASD7
GP590	Japonica	India	NA	NA	K 438
GP60	Indica	India	NA	NA	ARC 7286
GP61	Aus	India	NA	NA	ARC 6565
GP62	Aus	India	NA	NA	ARC 7043
GP625	Aus	India	NA	NA	Basu Mathed
GP63	Aus	India	NA	NA	ARC 7013
GP67	Aus	India	NA	NA	JC 70
GP83	Indica	India	NA	NA	IEF 2911
GP87	Indica	India	NA	NA	Jaya
W020	Aus	India	77.2	28.6	IARI 6626
W023	Indica	India	77.2	28.6	Warrangal Culture 1252
W051	Indica	India	77.2	28.6	RP2151-173-1-8
W054	Indica	India	77.2	28.6	Toga
W069	Aus	India	77.2	28.6	99216
W071	Indica	India	77.2	28.6	AKP 4
W075	Indica	India	77.2	28.6	Sapundali Local
W103	Aus	India	77.2	28.6	P 35
W112	Indica	India	77.2	28.6	ARC 10633
W131	Aus	India	77.2	28.6	IARI 6621
W148	Indica	India	77.2	28.6	BR24
W190	NA	India	77.2	28.6	Dhan4
W192	Intermediate	India	77.2	28.6	ASD16
W212	Indica	India	77.2	28.6	Bhavani
W213	Indica	India	77.2	28.6	IR50
W215	Aus	India	77.2	28.6	Karnal Local
W216	Indica	India	77.2	28.6	Type3
W238	Indica	India	77.2	28.6	UPR191-66
W239	Indica	India	77.2	28.6	ASD18
W240	Indica	India	77.2	28.6	TGMS29
W241	Indica	India	77.2	28.6	Phalguna
W242	Indica	India	77.2	28.6	Ajaya
W245	Indica	India	77.2	28.6	TKM6
W255	Intermediate	India	77.2	28.6	ZIRI
W299	Indica	India	77.2	28.6	JAYA
W001	Indica	Indonesia	106.45	-6.08	Mayang Khang
W031	Indica	Indonesia	106.45	-6.08	Sipirasikkam
W067	Japonica	Indonesia	106.45	-6.08	Mitak
W078	Indica	Indonesia	106.45	-6.08	B805D-MR-16-8-3
W134	Aus	Indonesia	106.45	-6.08	Dara
W217	Indica	Indonesia	106.45	-6.08	IRAT352
W273	Japonica	Indonesia	106.45	-6.08	Anambae ndanggalasi
W285	Japonica	Indonesia	106.45	-6.08	Uwi
W302	Japonica	Indonesia	106.45	-6.08	KUNTLAN
W312	Indica	Indonesia	106.45	-6.08	CIGEULIS
W315	Indica	Indonesia	106.45	-6.08	CIBOGO
W317	Indica	Indonesia	106.45	-6.08	CIHERANG
GP118	Indica	Indonesia	NA	NA	B1896-29-4-3-1
GP521	Japonica	Indonesia	NA	NA	Manik
GP626	Japonica	Indonesia	NA	NA	Berong
GP627	Intermediate	Indonesia	NA	NA	Baladewa
GP628	Indica	Indonesia	NA	NA	Abang Busur
GP629	Japonica	Indonesia	NA	NA	Aen Petu
GP679	Japonica	Indonesia	NA	NA	B5517A-15-4-9-1
GP682	Japonica	Indonesia	NA	NA	DAMAGUM
GP683	Japonica	Indonesia	NA	NA	KETAN GONDOPURO
GP687	Japonica	Indonesia	NA	NA	KETAN DUNI
GP688	Japonica	Indonesia	NA	NA	GAJO
GP689	Japonica	Indonesia	NA	NA	Bonjo
GP690	Japonica	Indonesia	NA	NA	R.S
C003	Japonica	Iran	51.3	35.45	Gerdeh
W121	Aus	Iran	51.3	35.45	TCHAMPA
W173	Japonica	Iran	51.3	35.45	Khazar
W252	Intermediate	Iran	51.3	35.45	SADRI RICE 1
W316	Indica	Iran, Islamic Republic of	51.3	35.45	NEDA
W135	Intermediate	Iraq	44.22	33.14	Shimla Early
GP100	Indica	IRRI	NA	NA	IR 11297-139-2-2
GP101	Indica	IRRI	NA	NA	IR 11297-158-1-1
GP102	Indica	IRRI	NA	NA	IR 13240-10-1
GP105	Indica	IRRI	NA	NA	IR 13543-66
GP106	Indica	IRRI	NA	NA	IR 44
GP111	Indica	IRRI	NA	NA	IR 2006-P12-12-2-R
GP116	Indica	IRRI	NA	NA	IR 54
GP119	Indica	IRRI	NA	NA	IR 1416-131-5
GP12	Indica	IRRI	NA	NA	IR 39
GP121	Indica	IRRI	NA	NA	IR 9129-136-2
GP123	Indica	IRRI	NA	NA	IR 9828-94-3
GP127	Indica	IRRI	NA	NA	IR 21929-12-3-3
GP129	Indica	IRRI	NA	NA	IR 11248-23-3-2
GP130	Indica	IRRI	NA	NA	IR 17494-32-3-1-1-3
GP132	Indica	IRRI	NA	NA	IR 9752-71-3-2
GP136	Indica	IRRI	NA	NA	IR 15529-256-1
GP138	Indica	IRRI	NA	NA	IR 15685-2-2-2-3
GP139	Indica	IRRI	NA	NA	IR25588-7-3-1
GP14	Indica	IRRI	NA	NA	IR 789-98-2-3-2-2
GP140	Indica	IRRI	NA	NA	IR25924-51-2-3
GP15	Indica	IRRI	NA	NA	IR 1561-228-3-3
GP16	Indica	IRRI	NA	NA	IR 1702-74-3-2
GP17	Indica	IRRI	NA	NA	IR 2061-464-2-4-5
GP18	Indica	IRRI	NA	NA	IR 2061-628-1-6-4-3
GP19	Indica	IRRI	NA	NA	IR 2070-796-1-4-3
GP20	Indica	IRRI	NA	NA	IR 2071-124-6-4
GP21	Indica	IRRI	NA	NA	IR 2307-84-2-1-2
GP22	Indica	IRRI	NA	NA	IR 2797-115-3
GP23	Indica	IRRI	NA	NA	IR 3456-21-1-1
GP24	Indica	IRRI	NA	NA	IR 3941-25-1
GP25	Indica	IRRI	NA	NA	IR 4215-409-2-3
GP26	Intermediate	IRRI	NA	NA	IR 4227-24-3-1
GP27	Indica	IRRI	NA	NA	IR 4409-65-3
GP28	Indica	IRRI	NA	NA	IR 4422-164-3-6
GP29	Indica	IRRI	NA	NA	IR 4427-253-5-1
GP30	Indica	IRRI	NA	NA	IR 4432-84-3-1
GP31	Indica	IRRI	NA	NA	IR 5311-46-3
GP567	Japonica	IRRI	NA	NA	Pama
GP620	Japonica	IRRI	NA	NA	Jinheng
GP622	Indica	IRRI	NA	NA	Tatsumi
GP65	Indica	IRRI	NA	NA	IR 4227-109-1-3
GP68	Indica	IRRI	NA	NA	IR 5533-PP856-1
GP69	Indica	IRRI	NA	NA	IR 7149-5-2-1-1
GP70	Indica	IRRI	NA	NA	IR 7149-23-2-3-1
GP71	Indica	IRRI	NA	NA	IR 9095-258-2
GP72	Indica	IRRI	NA	NA	IR 9209-26-2
GP73	Indica	IRRI	NA	NA	IR 4707-123-3
GP74	Indica	IRRI	NA	NA	IR 533-1-89
GP77	Japonica	IRRI	NA	NA	IR 2071-88-8-10
GP78	Indica	IRRI	NA	NA	IR 2451-9-4-3
GP79	Indica	IRRI	NA	NA	IR 2003-P7-4-2
GP80	Indica	IRRI	NA	NA	IR 4422-98-3-6-1
GP81	Indica	IRRI	NA	NA	IR 4567-69-1-3
GP82	Indica	IRRI	NA	NA	IR 5657-33-2
GP84	Indica	IRRI	NA	NA	IR 4563-52-1-3-6
GP90	Indica	IRRI	NA	NA	IR 9397-221-1-1
GP91	Indica	IRRI	NA	NA	IR 9758-150-3
GP92	Indica	IRRI	NA	NA	IR 10154-20-3-3
GP93	Indica	IRRI	NA	NA	IR 10181-58-3-1
GP94	Indica	IRRI	NA	NA	IR 8608-189-2-2-1-3
GP95	Indica	IRRI	NA	NA	IR 9115-40-1-3
GP96	Indica	IRRI	NA	NA	IR 9742-17-1
GP97	Indica	IRRI	NA	NA	IR 8608-253-5-3-2
GP98	Indica	IRRI	NA	NA	IR 9093-195-1
GP99	Indica	IRRI	NA	NA	IR 9209-186-2-2-3-1
C150	Japonica	Italy	12.37	41.52	Balilla
GP503	Japonica	Italy	NA	NA	Arborio
GP568	Japonica	Italy	NA	NA	Roma
GP588	Japonica	Italy	NA	NA	Euribe
GP654	Japonica	Italy	NA	NA	Arborio
GP661	Japonica	Italy	NA	NA	Rosa Marchetti
GP684	Japonica	Italy	NA	NA	ITALPATNA 640
GP685	Japonica	Italy	NA	NA	NOVELLI GIGANTE
W061	Japonica	Italy	12.37	41.52	Ardito
W146	Indica	Italy	12.37	41.52	10340
GP125	Indica	Ivory Coast	NA	NA	Cs 2
GP55	Japonica	Ivory Coast	NA	NA	63-83(Acc.14725)
GP572	Indica	Ivory Coast	NA	NA	IRAT 10
GP643	Japonica	Ivory Coast	NA	NA	IRAT 112
GP644	Japonica	Ivory Coast	NA	NA	IRAT 170
GP7	Japonica	Ivory Coast	NA	NA	Pate Blanc S3
W111	Indica	Jamaica	-76.48	17.58	Sereno
C146	Japonica	Japan	139.8	35.7	Nipponbare
GP497	Japonica	Japan	NA	NA	Lunonglinnuo-36
GP498	Japonica	Japan	NA	NA	Precosus F-A
GP499	Japonica	Japan	NA	NA	Aoyu-312
GP500	Japonica	Japan	NA	NA	Xingxiechangyuehuang
GP501	Japonica	Japan	NA	NA	81Y4-5
GP502	Japonica	Japan	NA	NA	Bashuonuo
GP504	Japonica	Japan	NA	NA	Lunonglinnuo-1
GP505	Japonica	Japan	NA	NA	Lunonglinnuo-12
GP506	Japonica	Japan	NA	NA	Juannou
GP507	Japonica	Japan	NA	NA	70X-46
GP508	Japonica	Japan	NA	NA	BL1
GP509	Japonica	Japan	NA	NA	Chimao
GP546	Japonica	Japan	NA	NA	Nonglin-16
GP547	Japonica	Japan	NA	NA	Nonglin-72
GP548	Japonica	Japan	NA	NA	Nonglin-100
GP549	Japonica	Japan	NA	NA	Nonglin-106
GP550	Japonica	Japan	NA	NA	Nonglin-130
GP551	Japonica	Japan	NA	NA	Nonglinnuo-144
GP552	Japonica	Japan	NA	NA	Nonglin-154
GP553	Indica	Japan	NA	NA	Nonglinnuo-184
GP554	Japonica	Japan	NA	NA	Nonglin-108
GP555	Japonica	Japan	NA	NA	Nonglin-217
GP556	Japonica	Japan	NA	NA	Fuguo
GP557	Japonica	Japan	NA	NA	Yuenian
GP558	Japonica	Japan	NA	NA	Guangdong-51
GP559	Japonica	Japan	NA	NA	Xingyuerchongnuo
GP561	Japonica	Japan	NA	NA	Shijie-1
GP571	Japonica	Japan	NA	NA	Nonglin-238
GP587	Indica	Japan	NA	NA	Rizhongyouhao-3
GP592	Japonica	Japan	NA	NA	Nonglin-242
GP595	Japonica	Japan	NA	NA	Linian
GP596	Japonica	Japan	NA	NA	Shuifunuo
GP607	Japonica	Japan	NA	NA	Runnuo
GP608	Japonica	Japan	NA	NA	Qingfeng
GP609	Japonica	Japan	NA	NA	Zhaohuangjing
GP619	Japonica	Japan	NA	NA	Jiaheguang
GP621	Japonica	Japan	NA	NA	Shigang-9
GP623	Japonica	Japan	NA	NA	Zhaoming
GP630	Japonica	Japan	NA	NA	Nonglin-247
GP631	Indica	Japan	NA	NA	Nonglin-263
GP632	Japonica	Japan	NA	NA	Luhuangjing
GP648	Japonica	Japan	NA	NA	Nonglin-181
GP649	Japonica	Japan	NA	NA	Wuchanghuangjing
GP650	Japonica	Japan	NA	NA	Qiutian-31
GP653	Japonica	Japan	NA	NA	Rezhisangnuo
GP655	Japonica	Japan	NA	NA	Baizaoseng
GP656	Japonica	Japan	NA	NA	Nonglin-182
GP660	Japonica	Japan	NA	NA	Jiaping
GP662	Japonica	Japan	NA	NA	Teng-747
GP663	Japonica	Japan	NA	NA	Teng-832
GP664	Japonica	Japan	NA	NA	Teng-841
GP665	Japonica	Japan	NA	NA	Tengnuo-852
GP666	Japonica	Japan	NA	NA	Teng-877
GP667	Japonica	Japan	NA	NA	Teng-883
GP668	Japonica	Japan	NA	NA	Teng-123
GP669	Japonica	Japan	NA	NA	Teng-870
GP670	Japonica	Japan	NA	NA	Teng-132
GP671	Japonica	Japan	NA	NA	Teng-139
GP672	Japonica	Japan	NA	NA	Tengnuo-133
GP673	Japonica	Japan	NA	NA	Teng-136
GP674	Japonica	Japan	NA	NA	Teng-871
GP675	Japonica	Japan	NA	NA	Teng-872
GP676	Indica	Japan	NA	NA	Aoyu-314
HP996	Japonica	Japan	NA	NA	Nongken-58
HP997	Japonica	Japan	NA	NA	Nipponbare
W011	Japonica	Japan	139.8	35.7	SHIMIZU MOCHI
W016	Japonica	Japan	139.8	35.7	NORIN 11
W056	Japonica	Japan	139.8	35.7	Tamanishiki
W059	Japonica	Japan	139.8	35.7	Niwahutaw Mochi
W060	Japonica	Japan	139.8	35.7	Somewake
W090	Aus	Japan	139.8	35.7	C.B. II
W139	Japonica	Japan	139.8	35.7	A 5
W194	Indica	Japan	139.8	35.7	F6
W250	Japonica	Japan	139.8	35.7	Eiko
W259	Indica	Japan	139.8	35.7	Up15
W261	Intermediate	Japan	139.8	35.7	Ginga
W290	Japonica	Japan	139.8	35.7	Aichi Asahi
W305	Japonica	Japan	139.8	35.7	AKITAKOMACHI
C030	Indica	China	116.28	39.54	88B-1
C052	Japonica	China	116.28	39.54	Guihuahuang
C061	Indica	China	116.28	39.54	Yangdao2hao
C064	Japonica	China	116.28	39.54	Sugeng2hao
C067	Japonica	China	116.28	39.54	Muxiqiu
C070	Japonica	China	116.28	39.54	Youmangzaogeng
C074	Japonica	China	116.28	39.54	cunsanli
C075	Japonica	China	116.28	39.54	Huangkezaonian
C088	Indica	China	116.28	39.54	Nangaogu-2
C151	Indica	China	116.28	39.54	Nanjing11
C152	Japonica	China	116.28	39.54	2428
C165	Indica	China	116.28	39.54	Nanjing11-2
C175	Indica	China	116.28	39.54	Zhengxian232
C024	Indica	China	116.28	39.54	zhenshan97B-1
C072	Indica	China	116.28	39.54	Nantehao
C096	Indica	China	116.28	39.54	Jinxibai-1
C117	Indica	China	116.28	39.54	Jiangnongzao1hao
C121	Indica	China	116.28	39.54	XiangaiB
C125	Indica	China	116.28	39.54	Jiefangxian
C129	Indica	China	116.28	39.54	Aihechi
C178	Indica	China	116.28	39.54	Aimi
C195	Japonica	China	116.28	39.54	Hongmisandan
W201	Indica	China	116.28	39.54	Jiangxisimiao
C171	Japonica	China	116.28	39.54	Xingguo
W043	Indica	Kazakhstan	68	48	Dichroa Alef Uslkij
W108	Aus	Kazakhstan	-71.3	51.1	Hi Muke
W026	Indica	Korea	127	37.6	Won Son Zo No. 11
W174	Indica	Korea	127.03	37.35	Gayabyeo
W175	Intermediate	Korea	127.03	37.35	Iksan438
W176	Indica	Korea	127.03	37.35	Milyang23
W283	Japonica	Korea, Republic of	127.03	37.35	Daegujo
W125	Intermediate	Korea, South	125.47	39	Yong Chal Byo
W268	Indica	Korea, South	125.47	39	Wudadaozhong
GP519	Japonica	Laos	NA	NA	Mack Khoune
GP520	Japonica	Laos	NA	NA	KH.Komedanv
GP527	Japonica	Laos	NA	NA	Khao Dou
GP528	Japonica	Laos	NA	NA	Kenteng
GP529	Japonica	Laos	NA	NA	Lepsang
GP580	Japonica	Laos	NA	NA	Khao Youak
GP582	Japonica	Laos	NA	NA	Khao Khane
W021	Japonica	Laos	102.61	17.96	Khao Luang
C026	Japonica	China	116.28	39.54	Weiguo
C028	Japonica	China	116.28	39.54	Liaogeng287
C116	Japonica	China	116.28	39.54	LimingB
C057	Japonica	China	116.28	39.54	Dandongludao
GP109	Intermediate	Madagascar	NA	NA	Madagascar
GP5	Japonica	Madagascar	NA	NA	Vary Lava 10
GP57	Intermediate	Madagascar	NA	NA	Mambo-SaSa 342
GP76	Indica	Madagascar	NA	NA	Rojfotsy 1285
W037	Intermediate	Madagascar	48	-19	Manga Kely 694
GP42	Indica	Malaysia	NA	NA	Malaixizidao
GP522	Japonica	Malaysia	NA	NA	Radi Pagalou
GP534	Japonica	Malaysia	NA	NA	Padi Lasat
W024	Japonica	Malaysia	101.7	3.2	Padi Pohon Batu
W102	Japonica	Malaysia	101.7	3.2	Padi Tarab Arab
W177	Indica	Malaysia	101.7	3.2	MR185
W253	Japonica	Malaysia	101.7	3.2	Sereendan Kuning
W284	Japonica	Malaysia	101.7	3.2	Paikasa
W072	Aus	Mali	-7.59	12.4	SORNAVARI
W105	Aus	Mali	-7.59	12.4	HKG 98
W006	Japonica	Micronesia	158.1	6.55	WC 2811
W034	Aus	Myanmar	96.15	16.8	PATNAI 6
W127	Japonica	Myanmar	96.15	16.8	Buphopa
W179	Indica	Myanmar	96.15	16.8	Shwe Thwe Yin Hyv
GP141	Indica	Nepal	NA	NA	Mollika (sel)
W047	Japonica	Nepal	85.3	27.7	Jumli dhan
W048	Aus	Nepal	85.3	27.7	N-2703
W076	Aus	Nepal	85.3	27.7	Tauli
W122	Japonica	Nepal	85.19	27.42	BHIM DHAN
W219	Intermediate	Netherlands	4.52	52.12	Domsiah
GP134	Indica	North Korea	NA	NA	Miyang-23
GP135	Indica	North Korea	NA	NA	Suweon 287
GP137	Indica	North Korea	NA	NA	Suweon 290
GP144	Indica	North Korea	NA	NA	Suweon 294
GP560	Japonica	North Korea	NA	NA	Pingbei-189
GP585	Japonica	North Korea	NA	NA	Hugaiyi-87
GP591	Japonica	North Korea	NA	NA	System-400
GP593	Indica	North Korea	NA	NA	IRI 352
GP601	Japonica	North Korea	NA	NA	A GA BYEO
GP602	Japonica	North Korea	NA	NA	A GU DO
GP634	Japonica	North Korea	NA	NA	MILYANG63
GP635	Intermediate	North Korea	NA	NA	milyamg 67
GP636	Japonica	North Korea	NA	NA	Suweon 92
GP637	Indica	North Korea	NA	NA	Suweon 289
GP638	Japonica	North Korea	NA	NA	Suweon 303
GP639	Indica	North Korea	NA	NA	Suweon 320
GP651	Japonica	North Korea	NA	NA	milyamg 64
GP652	Indica	North Korea	NA	NA	Suweon 295
GP677	Japonica	North Korea	NA	NA	MILYANG84
GP540	Intermediate	Pakistan	NA	NA	Kbarai Ganja
GP576	Aus	Pakistan	NA	NA	DNT 157
W025	Aus	Pakistan	73.08	33.4	NC 1/536
W042	Intermediate	Pakistan	73.08	33.4	Red
W097	Intermediate	Pakistan	73.08	33.4	Santhi 990
W106	Aus	Pakistan	73.08	33.4	Daudzai Field Mix
W107	Intermediate	Pakistan	73.08	33.4	JP 5
W170	Indica	Pakistan	73.08	33.4	PR106
W214	Aus	Pakistan	73.08	33.4	Jhona349
W222	Indica	Pakistan	73.08	33.4	IR6
W280	Aus	Pakistan	73.08	33.4	Sada solay
W281	Japonica	Pakistan	73.08	33.4	Sholay
W306	Intermediate	Pakistan	73.08	33.4	BASMATI 385
W022	Japonica	Papua New Guinea	147.2	-9.5	C 8429
W123	Japonica	Peru	-76.55	-12.06	WC 3532
GP10	Indica	Philippine	NA	NA	IR29
GP108	Indica	Philippine	NA	NA	MRC 603-303
GP11	Indica	Philippine	NA	NA	IR30
GP110	Aus	Philippine	NA	NA	Hoshi kalmi
GP120	Indica	Philippine	NA	NA	77-061
GP13	Indica	Philippine	NA	NA	IR661
GP143	Indica	Philippine	NA	NA	C 1252-9
GP32	Indica	Philippine	NA	NA	C
GP33	Indica	Philippine	NA	NA	C 3
GP35	Indica	Philippine	NA	NA	DoDo
GP37	Indica	Philippine	NA	NA	Hr 33
GP4	Indica	Philippine	NA	NA	C 1064-13
GP514	Japonica	Philippine	NA	NA	Libu
GP515	Japonica	Philippine	NA	NA	Sipde-k
GP516	Japonica	Philippine	NA	NA	Meranay
GP517	Japonica	Philippine	NA	NA	Yanayanan (3)
GP518	Japonica	Philippine	NA	NA	Payakan
GP524	Indica	Philippine	NA	NA	Buyagaw
GP535	Japonica	Philippine	NA	NA	Macax Pina
GP536	Japonica	Philippine	NA	NA	Minanok (glut)
GP537	Japonica	Philippine	NA	NA	Sa-igorot
GP541	Japonica	Philippine	NA	NA	Kasinkan
GP542	Aus	Philippine	NA	NA	BJ1
GP569	Japonica	Philippine	NA	NA	Agami M1
GP570	Japonica	Philippine	NA	NA	Kn-Ih-361-1-8-6
GP574	Indica	Philippine	NA	NA	Salumoikit
GP578	Japonica	Philippine	NA	NA	Mengieig
GP579	Japonica	Philippine	NA	NA	Desin
GP59	Japonica	Philippine	NA	NA	Bogor 8
GP633	Indica	Philippine	NA	NA	Balsamo
GP75	Intermediate	Philippine	NA	NA	Kinandang Patong
GP9	Indica	Philippine	NA	NA	IR 24
C001	Indica	Philippines	121	14.6	Sadu-cho
C002	Intermediate	Philippines	121	14.6	Dom Sufid
C005	Japonica	Philippines	121	14.6	AZUCENA
C010	Japonica	Philippines	121	14.6	CYPRESS
C012	Japonica	Philippines	121	14.6	Tainong67
C013	Aus	Philippines	121	14.6	N 22
W004	Japonica	Philippines	121	14.6	Quinimpol
W046	Indica	Philippines	121	14.6	IR 9660-48-1-1-2
W066	Indica	Philippines	121	14.6	IR 238
W073	Indica	Philippines	121	14.6	IR 2061-214-2-3
W084	Indica	Philippines	121	14.6	IR 58614-B-B-8-2
W171	Indica	Philippines	121	14.6	TKM9
W178	Indica	Philippines	121	14.6	Manawthukha
W184	Indica	Philippines	121	14.6	PSB RC 28
W185	Indica	Philippines	121	14.6	PSB RC 66
W186	Indica	Philippines	121	14.6	TEQING
W187	Indica	Philippines	121	14.6	IR68552-55-3-2
W210	Indica	Philippines	121	14.6	Khao Daeng
W211	Indica	Philippines	121	14.6	Basmati370
W221	Indica	Philippines	121	14.6	MR77 (seberang)
W225	Japonica	Philippines	121	14.6	Lemont
W226	Japonica	Philippines	121	14.6	M401
W236	Indica	Philippines	121	14.6	Pokhreli
W244	Indica	Philippines	121	14.6	Palung 2
W249	Japonica	Philippines	121	14.6	Teksichut
W251	Japonica	Philippines	121	14.6	RUBIO
W260	Japonica	Philippines	121	14.6	Uz-Rosz 275
W262	Indica	Philippines	121	14.6	Bintapan
W264	Indica	Philippines	121	14.6	CHOROFA
W269	Indica	Philippines	121	14.6	IR65600-27-1-2-2
W289	Indica	Philippines	121	14.6	IR 661-1-140-3-117
W291	Indica	Philippines	121	14.6	IR 2071-625-1-252
W293	Indica	Philippines	121	14.6	IR 8
W298	Indica	Philippines	121	14.6	IR 36
W301	Indica	Philippines	121	14.6	IR 64
W307	Indica	Philippines	121	14.6	AGNO (PSBRC28)
W308	Indica	Philippines	121	14.6	PSBRC82
W309	Indica	Philippines	121	14.6	NSICRC122
GP510	Japonica	Portugal	NA	NA	Arpe Thaly
W013	Japonica	Portugal	-9.05	38.42	Pergonil 15
W063	Japonica	Portugal	-9.05	38.42	Vary Tarva Osla
W130	Japonica	Portugal	-9.05	38.42	LUSITANO
W258	Intermediate	Portugal	-9.05	38.42	Amareles
W311	Indica	Punjab	73.55-76.5	29.3-32.32	PR 116
GP511	Japonica	Russia	NA	NA	Uzbekskiyz
GP564	Japonica	Russia	NA	NA	Wuziluost
W012	Japonica	Russian Federation	37.37	55.45	KRASNODARSKIJ 424
W045	Japonica	Russian Federation	37.37	55.45	KUBANETS 508
W109	Japonica	Russian Federation	37.37	55.45	WIR 911
W117	Japonica	Russian Federation	37.37	55.45	KRASNODARSKIJ 3352
W017	Japonica	Senegal	-17.27	14.38	R 75
W065	Japonica	Senegal	-17.27	14.38	R 67
C043	Indica	China	116.28	39.54	Huke3hao
C071	Japonica	China	116.28	39.54	Laohuzhong
C034	Japonica	China	116.28	39.54	Zhonglouyihao1
C056	Japonica	China	116.28	39.54	Jindao1hao
C090	Indica	China	116.28	39.54	Sanlicun
C133	Japonica	China	116.28	39.54	Muguanuo-2
C177	Japonica	China	116.28	39.54	Maguzi
C036	Indica	China	116.28	39.54	Shufeng101
C037	Indica	China	116.28	39.54	Chengduai3hao
C050	Indica	China	116.28	39.54	Chengnongshuijing
C066	Indica	China	116.28	39.54	Liushizao
C076	Indica	China	116.28	39.54	Benbanggu-1
C085	Japonica	China	116.28	39.54	Shanjiugu
C087	Japonica	China	116.28	39.54	Lixingeng
C091	Indica	China	116.28	39.54	Meihuanuo-1
C104	Indica	China	116.28	39.54	Mamagu-1
C108	Indica	China	116.28	39.54	Mamagu-2
C122	Indica	China	116.28	39.54	Aituogu151
C135	Indica	China	116.28	39.54	Xibaizhan
C161	Indica	China	116.28	39.54	Gzhenshan97B
C173	Indica	China	116.28	39.54	Aimakang
C193	Indica	China	116.28	39.54	Zhongnong4hao
W153	Indica	China	116.28	39.54	Chenghui448
W156	Indica	China	116.28	39.54	Gumei2hao
W099	Aus	Sierra Leone	-13.22	8.48	SL 22-620
GP523	Japonica	Solomon Islands	NA	NA	San Domenico
GP597	Japonica	South Korea	NA	NA	BAEK CHOL BYEO
GP598	Japonica	South Korea	NA	NA	ZIOK DO
GP599	Japonica	South Korea	NA	NA	SALBIO 87
GP603	Japonica	South Korea	NA	NA	YONG CHUN
GP605	Japonica	South Korea	NA	NA	MU AN DO
GP606	Japonica	South Korea	NA	NA	TAE GU NA
GP610	Japonica	South Korea	NA	NA	KWAN SAN SAEK
GP678	Japonica	South Korea	NA	NA	Niandangzhong
W120	Japonica	Spain	-3.42	40.26	Bombilla
GP103	Indica	Sri Lanka	NA	NA	H 5
GP122	Indica	Sri Lanka	NA	NA	RG 401-1
GP131	Indica	Sri Lanka	NA	NA	BG 367-4
GP40	Indica	Sri Lanka	NA	NA	BG90-2
GP645	Indica	Sri Lanka	NA	NA	Rathu Heenati
W033	Indica	Sri Lanka	79.52	6.55	PD 46
W091	Aus	Sri Lanka	79.52	6.55	Gallawa
W092	Aus	Sri Lanka	79.52	6.55	Karayal
W101	Indica	Sri Lanka	79.52	6.55	AMANE
W115	Aus	Sri Lanka	79.52	6.55	THAVALU
W140	Aus	Sri Lanka	79.52	6.55	Ittikulama
W180	Indica	Sri Lanka	79.52	6.55	Bg300
W181	Indica	Sri Lanka	79.52	6.55	Bg94-1
W223	Indica	Sri Lanka	79.52	6.55	At354
W224	Indica	Sri Lanka	79.52	6.55	BG304
W275	Japonica	Sri Lanka	79.52	6.55	Heen goda wee
W276	Indica	Sri Lanka	79.52	6.55	Pathma wee
W035	Indica	Suriname	-55.14	5.52	K8C-263-3
C011	Indica	China	116.28	39.54	MILYANG 23
C047	Indica	China	116.28	39.54	Hanmadao-2
C068	Indica	China	116.28	39.54	Taizhongxianxuan2
C123	Japonica	China	116.28	39.54	Taidongludao
C169	Indica	China	116.28	39.54	Taizhongzailai1
W005	Japonica	China	116.28	39.54	TAICHU MOCHI 59
W029	Indica	China	116.28	39.54	Ai Chueh Ta Pai Ku
W055	Intermediate	China	116.28	39.54	Ragasu
W058	Indica	China	116.28	39.54	Kao Chio Lin Chou
W062	Japonica	China	116.28	39.54	NANTON NO. 131
W074	Indica	China	116.28	39.54	TAINUNG 45
W128	Intermediate	China	116.28	39.54	TAINO 38
W132	Indica	China	116.28	39.54	Hsin Hsing Pai Ku
GP525	Japonica	Thailand	NA	NA	Mah Nam pui
GP526	Indica	Thailand	NA	NA	Unnamed
GP583	Japonica	Thailand	NA	NA	Khamu
GP646	Japonica	Thailand	NA	NA	xx-5
GP85	Indica	Thailand	NA	NA	RD4
W003	Japonica	Thailand	100.29	13.5	C 5560
W039	Indica	Thailand	100.5	13.8	Nam Dawk Mai
W044	Indica	Thailand	100.29	13.5	BKN 6987-68-14
W083	Indica	Thailand	100.29	13.5	CNTLR80076-44-1-1-1
W133	Indica	Thailand	100.5	13.8	TD 70
C120	Japonica	China	116.28	39.54	Shuiyuan300li
C189	Japonica	China	116.28	39.54	Putaohuang
W089	Indica	Turkey	32.54	40.02	Egyptian Wild Type
GP107	Indica	Uganda	NA	NA	K 159
GP126	Japonica	Uganda	NA	NA	K 332
GP56	Intermediate	Uganda	NA	NA	Baogala
GP575	Japonica	Uganda	NA	NA	K 333
C009	Indica	United States	-77.02	38.54	MOROBEREKAN
W002	Japonica	United States	-77.02	38.54	E B Gopher
W256	Intermediate	United States	-77.02	38.54	Dacca6
W265	Indica	United States	-77.02	38.54	La110
W294	Intermediate	United States	-77.02	38.54	LABELLE
W295	Indica	United States	-77.02	38.54	LEBONNET
W300	Japonica	United States	-77.02	38.54	NEW BONNET
W304	Intermediate	United States	-77.02	38.54	CPSLO 17
W329	Japonica	United States	-77.02	38.54	GPNO 5055
C021	Indica	Unknown	NA	NA	xiangaizao10
C029	Japonica	Unknown	NA	NA	Huhui628
C044	Indica	Unknown	NA	NA	Teqingxuanhui
C051	Intermediate	Unknown	NA	NA	PeiC122
C118	Indica	Unknown	NA	NA	Gu154
C119	Japonica	Unknown	NA	NA	Ninghui21
C147	Indica	Unknown	NA	NA	Minghui63
C153	Japonica	Unknown	NA	NA	IRAT109
C164	Indica	Unknown	NA	NA	IR661-1
C166	Indica	Unknown	NA	NA	Gui630
C167	Indica	Unknown	NA	NA	76--1
C174	Indica	Unknown	NA	NA	JWR221
W116	Japonica	Unknown	NA	NA	WC 10253
W150	Indica	Unknown	NA	NA	108S
W160	Japonica	Unknown	NA	NA	Shennong265
W164	Indica	Unknown	NA	NA	Zaoxian14
W169	Indica	Unknown	NA	NA	IR72
W172	Indica	Unknown	NA	NA	Amo13 (Sana)
W188	Indica	Unknown	NA	NA	IR66897B
W189	Indica	Unknown	NA	NA	IR58025B
W193	Japonica	Unknown	NA	NA	Dianjing
W195	Indica	Unknown	NA	NA	452
W196	NA	Unknown	NA	NA	NAN-29-2
W200	Indica	Unknown	NA	NA	Heiheaihui
W203	Indica	Unknown	NA	NA	Linjintangdao
W204	Indica	Unknown	NA	NA	Mengguandamagu
W205	Indica	Unknown	NA	NA	Pengshantieganzhan
W206	Indica	Unknown	NA	NA	Wumanggaonuo
W208	Japonica	Unknown	NA	NA	Zhongchao123
W209	Japonica	Unknown	NA	NA	Gizal159
W218	Indica	Unknown	NA	NA	TB154E-TB-2
W220	Intermediate	Unknown	NA	NA	Tarommolai1
W235	Indica	Unknown	NA	NA	Suiyangnian
W237	Indica	Unknown	NA	NA	Govnd
W243	Indica	Unknown	NA	NA	Dodda
W246	Indica	Unknown	NA	NA	RUSTYLATE/ÖÐ413
W247	Indica	Unknown	NA	NA	Yenfangghu
W248	Indica	Unknown	NA	NA	Heimichut
W257	Japonica	Unknown	NA	NA	Latisai1
W263	Indica	Unknown	NA	NA	SADAJIRA-19-303
W266	Indica	Unknown	NA	NA	Yunjiang35
W270	Indica	Unknown	NA	NA	Yetuozai
W271	Indica	Unknown	NA	NA	P59279
W010	Japonica	Uruguay	-56.09	-34.53	Sel. No. 388
W027	Japonica	Uruguay	-56.09	-34.53	Chacareiro Uruguay
W028	Aus	Uruguay	-56.09	-34.53	Doble Carolina
GP115	Indica	US	NA	NA	Lebonot
GP117	Japonica	US	NA	NA	Vista
GP543	Intermediate	US	NA	NA	S.Panlo
GP544	Japonica	US	NA	NA	Blue Belle CI9544
GP584	Japonica	US	NA	NA	North Rose
GP612	Japonica	US	NA	NA	Calmochi-202
GP613	Japonica	US	NA	NA	L201
GP614	Japonica	US	NA	NA	Mars
GP615	Intermediate	US	NA	NA	Newrex
GP616	Japonica	US	NA	NA	Leah
GP617	Japonica	US	NA	NA	Nato CI8998
GP640	Japonica	US	NA	NA	Tebonnet
GP641	Japonica	US	NA	NA	Starbonnet CI9584
GP642	Japonica	US	NA	NA	Sky bonnet
GP647	Japonica	US	NA	NA	Sunbonnet
GP86	Japonica	US	NA	NA	Saturn CI9540
W018	Japonica	Uzbekistan	69.13	41.16	UZ ROSZ M38
W080	Indica	Uzbekistan	69.13	41.16	UZ ROS 59
W098	Aus	Uzbekistan	69.13	41.16	UZ ROS 7-13
W007	Japonica	Venezuela	-66.58	10.3	Criollo Chivacoa 2
W182	Indica	Viet Nam	105.85	21.03	CR203
W227	Indica	Viet Nam	105.85	21.03	OM1706
W228	Indica	Viet Nam	105.85	21.03	OM1723
W229	Indica	Viet Nam	105.85	21.03	X21
W230	Indica	Viet Nam	105.85	21.03	X22
W231	Indica	Viet Nam	105.85	21.03	X23
W232	NA	Viet Nam	105.85	21.03	C71
W233	Indica	Viet Nam	105.85	21.03	C70
W234	Indica	Viet Nam	105.85	21.03	Q5
W254	Japonica	Viet Nam	105.85	21.03	SAI-BUI-BAO
W313	Indica	Viet Nam	105.85	21.03	OM 2517
GP41	Indica	Vietnam	NA	NA	Te-tep
GP657	Japonica	Vietnam	NA	NA	Neplun
GP66	Indica	Vietnam	NA	NA	C 41(xuan)
W030	Indica	Vietnam	105.85	21.03	Thang 10
W094	Aus	Vietnam	105.85	21.03	Nang Bang Bentre
W110	Japonica	Vietnam	105.85	21.03	Lua Chua Chan
W114	Indica	Vietnam	105.85	21.03	Heo Trang
W137	Indica	Vietnam	105.85	21.03	CM1, HAIPONG
W183	Indica	VietNam	105.85	21.03	OM997
C040	Indica	China	116.28	39.54	Jiabala
C027	Indica	China	116.28	39.54	Dianrui409B
C039	Indica	China	116.28	39.54	Gongju73
C077	Indica	China	116.28	39.54	Benbanggu-2
C078	Indica	China	116.28	39.54	Qitoubaigu
C084	Japonica	China	116.28	39.54	Haobuka
C086	Aus	China	116.28	39.54	Fanhaopi
C092	Indica	China	116.28	39.54	Meihuanuo-2
C095	Indica	China	116.28	39.54	Xiaohonggu
C101	Japonica	China	116.28	39.54	Babaili
C103	Japonica	China	116.28	39.54	Yuyannuo-1
C105	Indica	China	116.28	39.54	WH105
C107	Indica	China	116.28	39.54	Mowanggunei-2
C109	Indica	China	116.28	39.54	WH109
C110	Indica	China	116.28	39.54	Xianggu
C111	Japonica	China	116.28	39.54	Ximaxian
C132	Indica	China	116.28	39.54	Jinzhinuo
C134	Japonica	China	116.28	39.54	Wuzidui
C138	Japonica	China	116.28	39.54	Lengshuigu
C139	Indica	China	116.28	39.54	WH139
C140	Indica	China	116.28	39.54	Wuzuhonggu
C141	Indica	China	116.28	39.54	Nangaogu-1
C142	Indica	China	116.28	39.54	Mowanggunei-1
C143	Indica	China	116.28	39.54	Qitougu
C144	Japonica	China	116.28	39.54	Huangpinuo
C179	Japonica	China	116.28	39.54	Haobayong1
C185	Japonica	China	116.28	39.54	Haomake(K)
C186	Japonica	China	116.28	39.54	Sanbangqishiluo
C196	Japonica	China	116.28	39.54	Yuyannuo-2
C198	Indica	China	116.28	39.54	Zinuo
C199	Indica	China	116.28	39.54	Beizinuo
C200	Indica	China	116.28	39.54	Biwusheng
W199	Indica	China	116.28	39.54	Diantun502
W207	Japonica	China	116.28	39.54	Yunguang8hao
W320	Indica	China	116.28	39.54	Wenxiangnuo
W321	Indica	China	116.28	39.54	Laozaogu
W322	Indica	China	116.28	39.54	Lengshuinuo
W041	Japonica	Zaire	15.18	-4.18	Onu B
C018	Japonica	China	116.28	39.54	AnnongwangengB-2
C054	Japonica	China	116.28	39.54	Xiushui115
C089	Japonica	China	116.28	39.54	Tieganwu
C145	Indica	China	116.28	39.54	Zhenshan97B
C155	Indica	China	116.28	39.54	Erjiunan1hao
W165	Indica	China	116.28	39.54	Zhong413
W166	Indica	China	116.28	39.54	Zhongyouzao81
W202	Indica	China	116.28	39.54	Laohudao
