# Supplementary material for: geneHapR: an R package for gene haplotypic statistics and visualization
Source: BMC Bioinformatics. 2023 May 15;24:199. doi: 10.1186/s12859-023-05318-9 (PMC10186671; doi:10.1186/s12859-023-05318-9)
Supplement: Supplementary file 6 — Additional file 6: The genotype data of SiTOC1 in fasta format. [file 12859_2023_5318_MOESM6_ESM.fa]

>Yugu1
ATGGTGGGCGGCGGCGAGGGGGATCGCGTTGGCGGCGGCGCCGGGGTGGGGGGAGGGCAGCAGTTCGTGGACCGGAGCAAGGTCAGGATCCTGCTTTGCGACGGCGACGCCACCAGCTCGCGGGAGGTGCTGCGGCTCCTCTGCAACTGCTCGTACCAAGGTTAGTCAAACCTCTTCAATTTCAACCGTACCTGGTTTCCCGGATTAGGATTTTGTTTTGCTTATCGCTGTGAGCTTAATCATTAGTTGTAGTATATAGTACTAATATGTTCGCTTCTAATCATGGAATCTGTTACGCGTCATGTGTGCTTACTGTTGTGCTGGTGCTG------ATGCTGATGCTGGTGAACTTTAT-GTTTCAGTAACTTGCGCCAAGTCTCCGCGGCAGGTGATCAATATT-CTCAACTACGAGGGTGGCGAGATAGACATCATCCTGGCTGAGGTCGATCTGCCGGTCACAAAGTGCTTCAAGATGCTCAAGTACATTGCCAGGAACAAGGACCTGCGCCACATCCCCATCATCAGT-AAGCTGCCTTCCTGCTCTGTGTCTTCTACCGATTCCCATGACGTGCTTGTAGTGATCGTCCTCCTGTTGATGGAGCTATGCAGTGATGTCCAACAGAGACGAGGTCTCCGTTGTTGTCAAGTGCTTGCGGCTTGGGG-CAGCAGAGTACCTGGTGAAGCCGCTGCGCACAAATGAGCTGCTGAACCTATGGACCCATGTGTGGCGGCGGCGACGGATGGTAAAGGCCACTATGCTGATTCACCTTAGCCTCTGTGTTAAAAGCATGCTCTAAGCTGAGATGCTT-----------GTGGGTGTTGCTGTACCTGTATGAATTGTTCTTTAAAACTGGGTACTGGTGTTGGCAGCTTGGTTTGCCCGAGAAGAACTTCTTCAATGACAACTTCGAGTTGGTGCTCTCAGAACCTAGTGACGCCAATACCAATAGCACCACCCTCCTCTCAGATGAGACAGATGATAGGCCAAAAGAAAACATGAATCAAGAAACGGGCACCTCAAATCAACGCGAACACGAGGTAACATTAGGAAGTTTGTCGCATTCCAGATATTCTTTTTGCTGTTTTAGTAGGTTTCCATTTTTC-TGCTTTGATGAGTTGCCACAAAGATGTGCCCGGTTTCCTTGTATGTTGTATGATGACGGCATGCTAACATGTATGCATTCAGATACTTGTTTAAGCTCTGTTCCATTTCTTGGCGTGTTTCCAGTCTAATCCTTCTGTTGCTGAGCCTGAGCAAAGAGGCAAAATGGAGGGTGTGCCAGGTTCTGTTGTAGATGCCGATCAAGCATGTAAGATATTTCAGTCCGACCTGTCTTTTCCTGTAATAATTGGTCTTCCTTTTT-CATTTTTAATCACTCCTACTTCTAATCTGTTTCCTGTTTGATTCTTTTAATTGCCAGCATCACCAGGAATAATGTTTT-CACGCCCCATAAAAACTAACCTGAGGGTTGGCGAATCGTCTGCGTTTCTAGCATATGTTAAGTCAAGCACCCCAGCCACCAGCTCATTTGATAGTGAATTACAAAGAGGTGGCAGTCGGTTAGATTCTTTGGATAACCAGGGTAATTGCTCTAGCGCAACTGACAGAAGTGACACTGGTACTGATGTAAATATTCGGGATAAAGAAGGCTTTGAGATGCCTGTACAGTACCCTATGGTATGCTTTTCTTCCTCTAACACACATATGGAGCGAAGCAATGAAGGCCAAAATGATACTTCAGGAACTCCGCCTATGTACCAGTACCCATTTTATTATCCAGGGATGGTAGAGCACAGCATAGCACTTTCTTCGGCGCAAAATTTTCAAGAAAACATAAACAATGCTCAAGCATATACACCACCAACAATGATCCCACAGTACAATGTTTATCCCCAATGCCATGCTGTACCTATGATGTCATCATTTCAGTTTAATCCTGCTGGTATGGTTATGCACTCAAGTCATATACCGACACAAAACATGTGGTCATCAGTGTCAAGCACCCCAGTGCCTGAGGAAACATGCAGTCGCTCTGAAAGGAGGGCCGCAGCACTTGCCAAGTTCAGGCAGAAAAGGAAAGAACGCTGTTTTGACAAGAAAGTGAGGTATGTAAATCGGAAGAAACTTGCTGAAACAAGGCCAAGGGTACGAGGGCAGTTTGTTAGGCAGGCAAGCAATACCGATGTTATCAGCACTGGAGATGATATCTCCGAAGATGAAGATGATGATCCATCATCCAGGGAGGTAGAGATTATTTCTTCTCCAGAGTAG
>G5-15
ATGGTGGGCGGCGGCGAGGGGGATCGCGTTGGCGGCGGCGCCGGGGTGGGGGGAGGGCAGCAGTTCGTGGACCGGAGCAAGGTCAGGATCCTGCTTTGCGACGGCGACGCCACCAGCTCGCGGGAGGTGCTGCGGCTCCTCTGCAACTGCTCGTACCAAGGTTAGTCAAACCTCTTCAATTTCAACCGTACCTGGTTTCCCGGATTAGGGTTTTGTTTTGCTTATCGCTGTGAGCTTAATCATTAGTTGTAGTATATAGTACTAATATGTTCGCTTCTAATCATGGAATCTGTTACGCGTCATGCGTGCTTACTGTTGTGCTGGTGCTG------ATGCTGATGCTGGTGAACTTTTT-GTTTCAGTAACTTGCGCCAAGTCTCCGCGGCAGGTGATCAATATT-CTCAACTACGAGGGTGGCGAGATAGACATCATCCTGGCTGAGGTCGATCTGCCGGTCACAAAGTGCTTCAAGATGCTCAAGTACATTGCCAGGAACAAGGACCTGCGCCACATCCCCATCATCAGT-AAGCTGCCTTCCTGCTCTGTGTCTTCTACCGATTCCCATGACGTGCTTGTAGTGATCGTCCTCCTGTTGATGGAGCTATGCAGTGATGTCCAACAGAGACGAGGTCTCCGTTGTTGTCAAGTGCTTGCGGCTTGGGGGCAGCAGAGTACCTGGTGAAGCCGCTGCGCACAAATGAGCTGCTGAACCTATGGACCCATGTGTGGCGGCGGCGACGGATGGTAAAGGCCACTATGCTGATTCACCTTAGCCTCTGTGTTAAAAGCATGCTCTAAGCTGAGATGCTT-----------GTGGGTGTTGCTGTACCTGTATGAATTGTTCTTTAAAACTGGGTACTGGTGTTGGCAGCTTGGTTTGCCCGAGAAGAACTTCTTCAATGACAACTTCGAGTTGGTGCTCTCAGAACCTAGTGACGCCAATACCAATAGCACCACCCTCCTCTCAGATGAGACAGATGATAGGCCAAAAGAAAACATGAATCAAGAAACGGGCACCTCAAATCAACGCGAACACGAGGTAACATTAGGAAGTTTGTCGCATTCCAGATATTCTTTTTGCTGTTTTAGTAGGTTTCCATTTTTC-TGCTTTGATGAGTTGCCACAAAGATGTGCCCGGTTTCCTTGTATGTTGTATGATGACGGCATGCTAACATGTATGCATTCAGATACTTGTTTAAGCTCTGTTCCATTTCTTGGCGTGTTTCCAGTCTAATCCTTCTGTTGCTGAGCCTGAGCAAAGAGGCAAAATGGAGGGTGTGCCAGGTTCTGTTGTAGATGCCGATCAAGCATGTAAGATATTTCAGTCCGACCTGTCTTTTCCTGTAATAATTGGTCTTCCTTTTT-CATTTTTAACCACTCCTACTTCTAATCTGTTTCCTGTTTGATTCTTTTAATTGCCAGCATCACCAGGAAGAATGTTTT-CACGCCCCATAAAAACTAACCTGAGGGTTGGCGAATCGTCTGCGTTTCTAGCATATGTTAAGTCAAGCACCCCAGCCACCAGCTCATTTGATAGTGAATTACAAAGAGGTGGCAGTCGGTTAGATTCTTTGGATAACCAGGGTAATTGCTCTAGCGCAACTGACAGAAGTGACACTGGTACTGATGTAAATATTCGGGATAAAGAAGGCTTTGAGATGCCTGTACAGTACCCTATGGTATGCTTTTCTTCCTCTAACACACATATGGAGCGAAGCAATGAAGGCCAAAATGATACTTCAGGAACTCCGCCTATGTACCAGTACCCATTTTATTATCCAGGGATGGTAGAGCACAGCATAGCACTTTCTTCGGCGCAAAATTTTCAAGAAAACATAAACAATGCTCAAGCATATACACCACCAACAATGATCCCACAGTACAATGTTTATCCCCAATGCCATGCTGTACCTATGATGTCATCATTTCAGTTTAATCCTGCTGGTATGGTTATGCACTCAAGTCATATACCGACACAAAACATGTGGTCATCAGTGTCAAGCACCCCAGTGCCTGAGGAAACATGCAGTCGCTCTGAAAGGAGGGCCGCAGCACTTGCCAAGTTCAGGCAGAAAAGGAAAGAACGCTGTTTTGACAAGAAAGTGAGGTATGTAAATCGGAAGAAACTTGCTGAAACAAGGCCAAGGGTACGAGGGCAGTTTGTTAGGCAGGCAAGCAATACCGATGTTATCAGCACTGGAGATGATATCTCCGAAGATGAAGATGATGATCCATCATCCAGGGAGGTAGAGATTATTTCTTCTCCAGAGTAG
>G5-21
ATGGTGGGCGGCGGCGAGGGGGATCGCGTTGGCGGCGGCGCCGGGGTGGGGGGAGGGCAGCAGTTCGTGGACCGGAGCAAGGTCAGGATCCTGCTTTGCGACGGCGACGCCACCAGCTCGCGGGAGGTGCTGCGGCTCCTCTGCAACTGCTCGTACCAAGGTTAGTCAAACCTCTTCAATTTCAACCGTACCTGGTTTCCCGGATTAGGATTTTGTTTTGCTTATCGCTGTGAGCTTAATCATTAGTTGTAGTATATAGTACTAATATGTTCGCTTCTAATCATGGAATCTGTTACGCGTCATGTGTGCTTACTGTTGTGCTGGTGCTG------ATGCTGATGCTGGTGAACTTTAT-GTTTCAGTAACTTGCGCCAAGTCTCCGCGGCAGGTGATCAATATT-CTCAACTACGAGGGTGGCGAGATAGACATCATCCTGGCTGAGGTCGATCTGCCGGTCACAAAGTGCTTCAAGATGCTCAAGTACATTGCCAGGAACAAGGACCTGCGCCACATCCCCATCATCAGT-AAGCTGCCTTCCTGCTCTGTGTCTTCTACCGATTCCCATGACGTGCTTGTAGTGATCGTCCTCCTGTTGATGGAGCTATGCAGTGATGTCCAACAGAGACGAGGTCTCCGTTGTTGTCAAGTGCTTGCGGCTTGGGG-CAGCAGAGTACCTGGTGAAGCCGCTGCGCACAAATGAGCTGCTGAACCTATGGACCCATGTGTGGCGGCGGCGACGGATGGTAAAGGCCACTATGCTGATTCACCTTAGCCTCTGTGTTAAAAGCATGCTCTAAGCTGAGATGCTT-----------GTGGGTGTTGCTGTACCTGTATGAATTGTTCTTTAAAACTGGGTACTGGTGTTGGCAGCTTGGTTTGCCCGAGAAGAACTTCTTCAATGACAACTTCGAGTTGGTGCTCTCAGAACCTAGTGACGCCAATACCAATAGCACCACCCTCCTCTCAGATGAGACAGATGATAGGCCAAAAGAAAACATGAATCAAGAAACGGGCACCTCAAATCAACGCGAACACGAGGTAACATTAGGAAGTTTGTCGCATTCCAGATATTCTTTTTGCTGTTTTAGTAGGTTTCCATTTTTC-TGCTTTGATGAGTTGCCACAAAGATGTGCCCGGTTTCCTTGTATGTTGTATGATGACGGCATGCTAACATGTATGCATTCAGATACTTGTTTAAGCTCTGTTCCATTTCTTGGCGTGTTTCCAGTCTAATCCTTCTGTTGCTGAGCCTGAGCAAAGAGGCAAAATGGAGGGTGTGCCAGGTTCTGTTGTAGATGCCGATCAAGCATGTAAGATATTTCAGTCCGACCTGTCTTTTCCTGTAATAATTGGTCTTCCTTTTT-CATTTTTAATCACTCCTACTTCTAATCTGTTTCCTGTTTGATTCTTTTAATTGCCAGCATCACCAGGAATAATGTTTT-CACGCCCCATAAAAACTAACCTGAGGGTTGGCGAATCGTCTGCGTTTCTAGCATATGTTAAGTCAAGCACCCCAGCCACCAGCTCATTTGATAGTGAATTACAAAGAGGTGGCAGTCGGTTAGATTCTTTGGATAACCAGGGTAATTGCTCTAGCGCAACTGACAGAAGTGACACTGGTACTGATGTAAATATTCGGGATAAAGAAGGCTTTGAGATGCCTGTACAGTACCCTATGGTATGCTTTTCTTCCTCTAACACACATATGGAGCGAAGCAATGAAGGCCAAAATGATACTTCAGGAACTCCGCCTATGTACCAGTACCCATTTTATTATCCAGGGATGGTAGAGCACAGCATAGCACTTTCTTCGGCGCAAAATTTTCAAGAAAACATAAACAATGCTCAAGCATATACACCACCAACAATGATCCCACAGTACAATGTTTATCCCCAATGCCATGCTGTACCTATGATGTCATCATTTCAGTTTAATCCTGCTGGTATGGTTATGCACTCAAGTCATATACCGACACAAAACATGTGGTCATCAGTGTCAAGCACCCCAGTGCCTGAGGAAACATGCAGTCGCTCTGAAAGGAGGGCCGCAGCACTTGCCAAGTTCAGGCAGAAAAGGAAAGAACGCTGTTTTGACAAGAAAGTGAGGTATGTAAATCGGAAGAAACTTGCTGAAACAAGGCCAAGGGTACGAGGGCAGTTTGTTAGGCAGGCAAGCAATACCGATGTTATCAGCACTGGAGATGATATCTCCGAAGATGAAGATGATGATCCATCATCCAGGGAGGTAGAGATTATTTCTTCTCCAGAGTAG
>G5-23
ATGGTGGGCGGCGGCGAGGGGGATCGCGTTGGCGGCGGCGCCGGGGTGGGGGGAGGGCAGCAGTTCGTGGACCGGAGCAAGGTCAGGATCCTGCTTTGCGACGGCGACGCCACCAGCTCGCGGGAGGTGCTGCGGCTCCTCTGCAACTGCTCGTACCAAGGTTAGTCAAACCTCTTCAATTTCAACCGTACCTGGTTTCCCGGATTAGGATTTTGTTTTGCTTATCGCTGTGAGCTTAATCATTAGTTGTAGTATATAGTACTAATATGTTCGCTTCTAATCATGGAATCTGTTACGCGTCATGCGTGCTTACTGTTGTGCTGGTGCTG------ATGCTGATGCTGGTGAACTTTTT-GTTTCAGTAACTTGCGCCAAGTCTCCGCGGCAGGTGATCAATATT-CTCAACTACGAGGGCGGCGAGATAGACATCATCCTGGCTGAGGTCGATCTGCCGGTCACAAAGTGCTTCAAGATGCTCAAGTACATTGCCAGGAACAAGGACCTGCGCCACATCCCCATCATCAGT-AAGCTGCCTTCCTGCTCTGTGTCTTCTACCGCTTCCCATGACGTGCTTGTAGTGATCGTCCTCCTGTTGATGGAGCTATGCAGTGATGTCCAACAGAGACGAGGTCTCCGTTGTTGTCAAGTGCTTGCGGCTTGGGG-CAGCAGAGTACCTGGTGAAGCCGCTGCGCACAAATGAGCTGCTGAACCTATGGACCCATGTGTGGCGGCGGCGACGGATGGTAAAGGCCACTATGCTGATTCACCTTAGCCTCTGTGTTAAAAGCATGCTCTAAGCTGAGATGCTT-----------GTGGGTGTTGCTGTACCTGTATGAGTTGTTCTTTAAAACTGGGTACTGGTGTTGGCAGCTTGGTTTGCCCGAGAAGAACTTCTTCAATGACAACTTCGAGTTGGTGCTCTCAGAACCTAGTGACGCCAATACCAATAGCACCACCCTCCTCTCAGATGAGACAGATGATAGGCCAAAAGAAAACATGAATCAAGAAACGGGCACCTCAAATCAACGCGAACACGAGGTAACATTAGGAAGTTTGTCGCATTCCAGATATTCTTTTTGCTGTTTTAGTAGGTTTCCATTTTTC-TGCTTTGATGAGTTGCCACAAAGATGTGCCCGGTTTCCTTGTATGTTGTATGATGACGGCATGCTAACATGTATGCATTCAGATACTTGTTTAAGCTCTGTTCCATTTCTTGGCGTGTTTCCAGTCTAATCCTTCTGTTGCTGAGCCTGAGCAAAGAGGCAAAATGGAGGGTGTGCCAGGTTCTGTTGTAGATGCCGATCAAGCATGTAAGATATTTCAGTCCGACCTGTCTTTTCCTGTAATAATTGGTCTTCCTTTTT-CATTTTTAATCACTCCTACTTCTAATCTGTTTCCTGTTTGATTCTTTTAATTGCCAGCATCACCAGGAAGAATGTTTT-CACGCCCCATAAAAACTAACCTGAGGGTTGGCGAATCGTCTGCGTTTCTAGCATATGTTAAGTCAAGCACCCCAGCCACCAGCTCATTTGATAGTGAATTACAAAGAGGTGGCAGTCGGTTAGATTCTTTGGATAACCAGGGTAATTGCTCTAGCGCAACTGACAGAAGTGACACTGGTACTGATGTAAATATTCGGGATAAAGAAGGCTTTGAGATGCCTGTACAGTACCCTATGGTATGCTTTTCTTCCTCTAACACACATATGGAGCGAAGCAATGAAGGCCAAAATGATACTTCAGGAACTCCGCCTATGTACCAGTACCCATTTTATTATCCAGGGATGGTAGAGCACAGCATAGCACTTTCTTCGGCGCAAAATTTTCAAGAAAACATAAACAATGCTCAAGCATATACACCACCAACAATGATCCCACAGTACAATGTTTATCCCCAATGCCATGCTGTACCTATGATGTCATCATTTCAGTTTAATCCTGCTGGTATGGTTATGCACTCAAGTCATATACCGACACAAAACATGTGGTCATCAGTGTCAAGCACCCCAGTGCCTGAGGAAACATGCAGTCGCTCTGAAAGGAGGGCCGCAGCACTTGCCAAGTTCAGGCAGAAAAGGAAAGAACGCTGTTTTGACAAGAAAGTGAGGTATGTAAATCGGAAGAAACTTGCTGAAACAAGGCCAAGGGTACGAGGGCAGTTTGTTAGGCAGGCAAGCAATACCGATGTTATCAGCACTGGAGATGATATCTCCGAAGATGAAGATGATGATCCATCATCCAGGGAGGTAGAGATTATTTCTTCTCCAGAGTAG
>G5-29
ATGGTGGGCGGCGGCGAGGGGGATCGCGTTGGCGGCGGCGCCGGGGTGGGGGGAGGGCAGCAGTTCGTGGACCGGAGCAAGGTCAGGATCCTGCTTTGCGACGGCGACGCCACCAGCTCGCGGGAGGTGCTGCGGCTCCTCTGCAACTGCTCGTAC-GGGGTTAGTCAAACCTCTTCAATTTCACCCGTACCTGGTTTCCCGGATTACGATTATGTTTTGCTTATCGCTGATGGCTTAATCATTAGTTGGACTATAGAATATCCCCATGATCCCTTCTCATCCTGGAATCGGTTAAACGTCATGTGTGCTAACTGTTGTGCTGGGGCTG------ATGCTGATGCTGGTGAACTTGAT-GTGTGCCTACCTTGCCCCGAGCCACCGCGATAGGTGATCGAGGCTGTTGG--TACGACGGGGGCGAGATACACATCATCCTGGCTGAGGTCGATCTGCCGGTCACAAAGTGCTTCAAGATGCTCAAGTACATTGCCAGGAACAAGGACCTGCGCCACATCCCCATCATCAGT-AAGCTGCCTTCCTGCTCTGTGTCTTCTACCGATTCCCATGACGTGCTTGTAGTGATCGTCCTCCTGTTGATGGAGCTATGCAGTGATGTCCAACAGAGACGAGGTCTCCGTTGTTGTCAAGTGCTTGCGGCTTGCGG-CAGCAGAGTACCTGGTGAAGCCGCTGCGCACAAATGAGCTGCTGAACCTATGGACCCATGTGTGGCGGCGGCGACGGATGGTAAAGGCCACTATGCTGATTCACCTTAGCCTCTGTGTTAAAAGCATGCTCTAAGCTGAGATGCTT-----------GTGGGTGTTGCTGTACCTGTATGAATTGTTCTTTAAAACTGGGTACTGGTGTTGGCAGCTTGGTTTGCCCGAGAAGAACTTCTTCAATGACAACTTCGAGTTGGTGCTCTCAGAACCTAGTGACGCCAATACCAATAGCACCACCCTCCTCTCAGATGAGACAGATGATAGGCCAAAAGAAAACATGAATCAAGAAACGGGCACCTCAAATCAACGCGAACACGAGGTAACATTAGGAAGTTTGTCGCATTCCAGATATTCTTTTTGCTGTTTTAGTAGGTTTCCATTTTTC-TGCTTTGATGAGTTGCCACAAAGATGTGCCCGGTTTCCTTGTATGTTGTATGATGACGGCATGCTAACATGTATGCATTCAGATACTTGTTTAAGCTCTGTTCCATTTCTTGGCGTGTTTCCAGTCTAATCCTTCTGTTGCTGAGCCTGAGCAAAGAGGCAAAATGGAGGGTGTGCCAGGTTCTGTTGTAGATGCCGATCAAGCATGTAAGATATTTCAGTCCGACCTGTCTTTTCCTGTAATAATTGGTCTTCCTTTTT-CATTTTTAATCACTCCTACTTCTAATCTGTTTCCTGTTTGATTCTTTTAATTGCCAGCATCACCAGGAATAATGTTTT-CACGCCCCATAAAAACTAACCTGAGGGTTGGCGAATCGTCTGCGTTTCTAGCATATGTTAAGTCAAGCACCCCAGCCACCAGCTCATTTGATAGTGAATTACAAAGAGGTGGCAGTCGGTTAGATTCTTTGGATAACCAGGGTAATTGCTCTAGCGCAACTGACAGAAGTGACACTGGTACTGATGTAAATATTCGGGATAAAGAAGGCTTTGAGATGCCTGTACAGTACCCTATGGTATGCTTTTCTTCCTCTAACACACATATGGAGCGAAGCAATGAAGGCCAAAATGATACTTCAGGAACTCCGCCTATGTACCAGTACCCATTTTATTATCCAGGGATGGTAGAGCACAGCATAGCACTTTCTTCGGCGCAAAATTTTCAAGAAAACATAAACAATGCTCAAGCATATACACCACCAACAATGATCCCACAGTACAATGTTTATCCCCAATGCCATGCTGTACCTATGATGTCATCATTTCAGTTTAATCCTGCTGGTATGGTTATGCACTCAAGTCATATACCGACACAAAACATGTGGTCATCAGTGTCAAGCACCCCAGTGCCTGAGGAAACATGCAGTCGCTCTGAAAGGAGGGCCGCAGCACTTGCCAAGTTCAGGCAGAAAAGGAAAGAACGCTGTTTTGACAAGAAAGTGAGGTATGTAAATCGGAAGAAACTTGCTGAAACAAGGCCAAGGGTACGAGGGCAGTTTGTTAGGCAGGCAAGCAATACCGATGTTATCAGCACTGGAGATGATATCTCCGAAGATGAAGATGATGATCCATCATCCAGGGAGGTAGAGATTATTTCTTCTCCAGAGTAG
>G5-35
ATGGTGGGCGGCGGCGAGGGGGATCGCGTTGGCGGCGGCGCCGGGGTGGGGGGAGGGCAGCAGTTCGTGGACCGGAGCAAGGTCAGGATCCTGCTTTGCGACGGCGACGCCACCAGCTCGCGGGAGGTGCTGCGGCTCCTCTGCAACTGCTCGTACCAAGGTTAGTCAAACCTCTTCAATTTCAACCGTACCTGGTTTCCCGGATTAGGATTTTGTTTTGCTTATCGCTGTGAGCTTAATCATTAGTTGTAGTATATAGTACTAATATGTTCGCTTCTAATCATGGAATCTGTTACGCGTCATGTGTGCTTACTGTTGTGCTGGTGCTG------ATGCTGATGCTGGTGAACTTTTT-GTTTCAGTAACTTGCGCCAAGTCTCCGCGGCAGGTGATCAATATT-CTCAACTACGAGGGCGGCGAGATAGACATCATCCTGGCTGAGGTCGATCTGCCGGTCACAAAGTGCTTCAAGATGCTCAAGTACATTGCCAGGAACAAGGACCTGCGCCACATCCCCATCATCAGT-AAGCTGCCTTCCTGCTCTGTGTCTTCTACCGATTCCCATGACGTGCTTGTAGTGATCGTCCTCCTGTTGATGGAGCTATGCAGTGATGTCCAACAGAGACGAGGTCTCCGTTGTTGTCAAGTGCTTGCGGCTTGGGG-CAGCAGAGTACCTGGTGAAGCCGCTGCGCACAAATGAGCTGCTGAACCTATGGACCCATGTGTGGCGGCGGCGACGGATGGTAAAGGCCACTATGCTGATTCACCTTAGCCTCTGTGTTAAAAGCATGCTCTAAGCTGAGATGCTT-----------GTGGGTGTTGCTGTACCTGTATGAATTGTTCTTTAAAACTGGGTACTGGTGTTGGCAGCTTGGTTTGCCCGAGAAGAACTTCTTCAATGACAACTTCGAGTTGGTGCTCTCAGAACCTAGTGACGCCAATACCAATAGCACCACCCTCCTCTCAGATGAGACAGATGATAGGCCAAAAGAAAACATGAATCAAGAAACGGGCACCTCAAATCAACGCGAACACGAGGTAACATTAGGAAGTTTGTCGCATTCCAGATATTCTTTTTGCTGTTTTAGTAGGTTTCCATTTTTC-TGCTTTGATGAGTTGCCACAAAGATGTGCCCGGTTTCCTTGTATGTTGTATGATGACGGCATGCTAACATGTATGCATTCAGATACTTGTTTAAGCTCTGTTCCATTTCTTGGCGTGTTTCCAGTCTAATCCTTCTGTTGCTGAGCCTGAGCAAAGAGGCAAAATGGAGGGTGTGCCAGGTTCTGTTGTAGATGCCGATCAAGCATGTAAGATATTTCAGTCCGACCTGTCTTTTCCTGTAATAATTGGTCTTCCTTTTT-CATTTTTAATCACTCCTACTTCTAATCTGTTTCCTGTTTGATTCTTTTAATTGCCAGCATCACCAGGAAGAATGTTTT-CACGCCCCATAAAAACTAACCTGAGGGTTGGCGAATCGTCTGCGTTTCTAGCATATGTTAAGTCAAGCACCCCAGCCACCAGCTCATTTGATAGTGAATTACAAAGAGGTGGCAGTCGGTTAGATTCTTTGGATAACCAGGGTAATTGCTCTAGCGCAACTGACAGAAGTGACACTGGTACTGATGTAAATATTCGGGATAAAGAAGGCTTTGAGATGCCTGTACAGTACCCTATGGTATGCTTTTCTTCCTCTAACACACATATGGAGCGAAGCAATGAAGGCCAAAATGATACTTCAGGAACTCCGCCTATGTACCAGTACCCATTTTATTATCCAGGGATGGTAGAGCACAGCATAGCACTTTCTTCGGCGCAAAATTTTCAAGAAAACATAAACAATGCTCAAGCATATACACCACCAACAATGATCCCACAGTACAATGTTTATCCCCAATGCCATGCTGTACCTATGATGTCATCATTTCAGTTTAATCCTGCTGGTATGGTTATGCACTCAAGTCATATACCGACACAAAACATGTGGTCATCAGTGTCAAGCACCCCAGTGCCTGAGGAAACATGCAGTCGCTCTGAAAGGAGGGCCGCAGCACTTGCCAAGTTCAGGCAGAAAAGGAAAGAACGCTGTTTTGACAAGAAAGTGAGGTATGTAAATCGGAAGAAACTTGCTGAAACAAGGCCAAGGGTACGAGGGCAGTTTGTTAGGCAGGCAAGCAATACCGATGTTATCAGCACTGGAGATGATATCTCCGAAGATGAAGATGATGATCCATCATCCAGGGAGGTAGAGATTATTTCTTCTCCAGAGTAG
>G5-40
ATGGTGGGCGGCGGCGAGGGGGATCGCGTTGGCGGCGGCGCCGGGGTGGGGGGAGGGCAGCAGTTCGTGGACCGGAGCAAGGTCAGGATCCTGCTTTGCGACGGCGACGCCACCAGCTCGCGGGAGGTGCTGCGGCTCCTCTGCAACTGCTCGTACCAAGGTTAGTCAAACCTCTTCAATTTCAACCGTACCTGGTTTCCCGGATTAGGATTTTGTTTTGCTTATCGCTGTGAGCTTAATCATTAGTTGTAGTATATAGTACTAATATGTTCGCTTCTAATCATGGAATCTGTTACGCGTCATGTGTGCTTACTGTTGTGCTGGTGCTG------ATGCTGATGCTGGTGAACTTTTT-GTTTCAGTAACTTGCGCCAAGTCTCCGCGGCAGGTGATCAATATT-CTCAACTACGAGGGCGGCGAGATAGACATCATCCTGGCTGAGGTCGATCTGCCGGTCACAAAGTGCTTCAAGATGCTCAAGTACATTGCCAGGAACAAGGACCTGCGCCACATCCCCATCATCAGT-AAGCTGCCTTCCTGCTCTGTGTCTTCTACCGATTCCCATGACGTGCTTGTAGTGATCGTCCTCCTGTTGATGGAGCTATGCAGTGATGTCCAACAGAGACGAGGTCTCCGTTGTTGTCAAGTGCTTGCGGCTTGGGG-CAGCAGAGTACCTGGTGAAGCCGCTGCGCACAAATGAGCTGCTGAACCTATGGACCCATGTGTGGCGGCGGCGACGGATGGTAAAGGCCACTATGCTGATTCACCTTAGCCTCTGTGTTAAAAGCATGCTCTAAGCTGAGATGCTT-----------GTGGGTGTTGCTGTACCTGTATGAATTGTTCTTTAAAACTGGGTACTGGTGTTGGCAGCTTGGTTTGCCCGAGAAGAACTTCTTCAATGACAACTTCGAGTTGGTGCTCTCAGAACCTAGTGACGCCAATACCAATAGCACCACCCTCCTCTCAGATGAGACAGATGATAGGCCAAAAGAAAACATGAATCAAGAAACGGGCACCTCAAATCAACGCGAACACGAGGTAACATTAGGAAGTTTGTCGCATTCCAGATATTCTTTTTGCTGTTTTAGTAGGTTTCCATTTTTC-TGCTTTGATGAGTTGCCACAAAGATGTGCCCGGTTTCCTTGTATGTTGTATGATGACGGCATGCTAACATGTATGCATTCAGATACTTGTTTAAGCTCTGTTCCATTTCTTGGCGTGTTTCCAGTCTAATCCTTCTGTTGCTGAGCCTGAGCAAAGAGGCAAAATGGAGGGTGTGCCAGGTTCTGTTGTAGATGCCGATCAAGCATGTAAGATATTTCAGTCCGACCTGTCTTTTCCTGTAATAATTGGTCTTCCTTTTT-CATTTTTAATCACTCCTACTTCTAATCTGTTTCCTGTTTGATTCTTTTAATTGCCAGCATCACCAGGAAGAATGTTTT-CACGCCCCATAAAAACTAACCTGAGGGTTGGCGAATCGTCTGCGTTTCTAGCATATGTTAAGTCAAGCACCCCAGCCACCAGCTCATTTGATAGTGAATTACAAAGAGGTGGCAGTCGGTTAGATTCTTTGGATAACCAGGGTAATTGCTCTAGCGCAACTGACAGAAGTGACACTGGTACTGATGTAAATATTCGGGATAAAGAAGGCTTTGAGATGCCTGTACAGTACCCTATGGTATGCTTTTCTTCCTCTAACACACATATGGAGCGAAGCAATGAAGGCCAAAATGATACTTCAGGAACTCCGCCTATGTACCAGTACCCATTTTATTATCCAGGGATGGTAGAGCACAGCATAGCACTTTCTTCGGCGCAAAATTTTCAAGAAAACATAAACAATGCTCAAGCATATACACCACCAACAATGATCCCACAGTACAATGTTTATCCCCAATGCCATGCTGTACCTATGATGTCATCATTTCAGTTTAATCCTGCTGGTATGGTTATGCACTCAAGTCATATACCGACACAAAACATGTGGTCATCAGTGTCAAGCACCCCAGTGCCTGAGGAAACATGCAGTCGCTCTGAAAGGAGGGCCGCAGCACTTGCCAAGTTCAGGCAGAAAAGGAAAGAACGCTGTTTTGACAAGAAAGTGAGGTATGTAAATCGGAAGAAACTTGCTGAAACAAGGCCAAGGGTACGAGGGCAGTTTGTTAGGCAGGCAAGCAATACCGATGTTATCAGCACTGGAGATGATATCTCCGAAGATGAAGATGATGATCCATCATCCAGGGAGGTAGAGATTATTTCTTCTCCAGAGTAG
>G5-44
ATGGTGGGCGGCGGCGAGGGGGATCGCGTTGGCGGCGGCGCCGGGGTGGGGGGAGGGCAGCAGTTCGTGGACCGGAGCAAGGTCAGGATCCTGCTTTGCGACGGCGACGCCACCAGCTCGCGGGAGGTGCTGCGGCTCCTCTGCAACTGCTCGTACCAAGGTTAGTCAAACCTCTTCAATTTCAACCGTACCTGGTTTCCCGGATTAGGATTTTGTTTTGCTTATCGCTGTTAGCTTAATCATTAGTTGTAGTATATAGTACTAATATGTTCGCTTCTAATCATGGAATCTGTTACGCGTCATGCGTGCTTACTGTTGTGCTGGTGCTG------ATGCTGATGCTGGTGAACTTTTT-GTTTCAGTAACTTGCGCCAAGTCTCCGCGGCAGGTGATCAATATT-CTCAACTACGAGGGCGGCGAGATAGACATCATCCTGGCTGAGGTCGATCTGCCGGTCACAAAGTGCTTCAAGATGCTCAAGTACATTGCCAGGAACAAGGACCTGCGCCACATCCCCATCATCAGT-AAGCTGCCTTCCTGCTCTGTGTCTTCTACCGATTCCCATGACGTGCTTGTAGTGATCGTCCTCCTGTTGATGGAGCTATGCAGTGATGTCCAACAGAGACGAGGTCTCCGTTGTTGTCAAGTGCTTGCGGCTTGGGG-CAGCAGAGTACCTGGTGAAGCCGCTGCGCACAAATGAGCTGCTGAACCTATGGACCCATGTGTGGCGGCGGCGACGGATGGTAAAGGCCACTATGCTGATTCACCTTAGCCTCTGTGTTAAAAGCATGCTCTAAGCTGAGATGCTT-----------GTGGGTGTTGCTGTACCTGTATGAGTTGTTCTTTAAAACTGGGTACTGGTGTTGGCAGCTTGGTTTGCCCGAGAAGAACTTCTTCAATGACAACTTCGAGTTGGTGCTCTCAGAACCTAGTGACGCCAATACCAATAGCACCACCCTCCTCTCAGATGAGACAGATGATAGGCCAAAAGAAAACATGAATCAAGAAACGGGCACCTCAAATCAACGCGAACACGAGGTAACATTAGGAAGTTTGTCGCATTCCAGATATTCTTTTTGCTGTTTTAGTAGGTTTCCATTTTTCCTGCTTTGATGAGTTGCCACAAAGATGTGCCCGGTTTCCTTGTATGTTGTATGATGACGGCATGCTAACATGTATGCATTCAGATACTTGTTTAAGCTCTGTTCCATTTCTTGGCGTGTTTCCAGTCTAATCCTTCTGTTGCTGAGCCTGAGCAAAGAGGCAAAATGGAGGGTGTGCCAGGTTCTGTTGTAGATGCCGATCAAGCATGTAAGATATTTCAGTCCGACCTGTCTTTTCCTGTAATAATTGGTCTTCCTTTTT-CATTTTTAATCACTCCTACTTCTAATCTGTTTCCTGTTTGATTCTTTTAATTGCCAGCATCACCAGGAAGAATGTTTT-CACGCCCCATAAAAACTAACCTGAGGGTTGGCGAATCGTCTGCGTTTCTAGCATATGTTAAGTCAAGCACCCCAGCCACCAGCTCATTTGATAGTGAATTACAAAGAGGTGGCAGTCGGTTAGATTCTTTGGATAACCAGGGTAATTGCTCTAGCGCAACTGACAGAAGTGACACTGGTACTGATGTAAATATTCGGGATAAAGAAGGCTTTGAGATGCCTGTACAGTACCCTATGGTATGCTTTTCTTCCTCTAACACACATATGGAGCGAAGCAATGAAGGCCAAAATGATACTTCAGGAACTCCGCCTATGTACCAGTACCCATTTTATTATCCAGGGATGGTAGAGCACAGCATAGCACTTTCTTCGGCGCAAAATTTTCAAGAAAACATAAACAATGCTCAAGCATATACACCACCAACAATGATCCCACAGTACAATGTTTATCCCCAATGCCATGCTGTACCTATGATGTCATCATTTCAGTTTAATCCTGCTGGTATGGTTATGCACTCAAGTCATATACCGACACAAAACATGTGGTCATCAGTGTCAAGCACCCCAGTGCCTGAGGAAACATGCAGTCGCTCTGAAAGGAGGGCCGCAGCACTTGCCAAGTTCAGGCAGAAAAGGAAAGAACGCTGTTTTGACAAGAAAGTGAGGTATGTAAATCGGAAGAAACTTGCTGAAACAAGGCCAAGGGTACGAGGGCAGTTTGTTAGGCAGGCAAGCAATACCGATGTTATCAGCACTGGAGATGATATCTCCGAAGATGAAGATGATGATCCATCATCCAGGGAGGTAGAGATTATTTCTTCTCCAGAGTAG
>G5-49
ATGGTGGGCGGCGGCGAGGGGGATCGCGTTGGCGGCGGCGCCGGGGTGGGGGGAGGGCAGCAGTTCGTGGACCGGAGCAAGGTCAGGATCCTGCTTTGCGACGGCGACGCCACCAGCTCGCGGGAGGTGCTGCGGCTCCTCTGCAACTGCTCGTACCAAGGTTAGTCAAACCTCTTCAATTTCAACCGTACCTGGTTTCCCGGATTAGGATTTTGTTTTGCTTATCGCTGTGAGCTTAATCATTAGTTGTAGTATATAGTACTAATATGTTCGCTTCTAATCATGGAATCTGTTACGCGTCATGTGTGCTTACTGTTGTGCTGGTGCTG------ATGCTGATGCTGGTGAACTTTAT-GTTTCAGTAACTTGCGCCAAGTCTCCGCGGCAGGTGATCAATATT-CTCAACTACGAGGGTGGCGAGATAGACATCATCCTGGCTGAGGTCGATCTGCCGGTCACAAAGTGCTTCAAGATGCTCAAGTACATTGCCAGGAACAAGGACCTGCGCCACATCCCCATCATCAGT-AAGCTGCCTTCCTGCTCTGTGTCTTCTACCGATTCCCATGACGTGCTTGTAGTGATCGTCCTCCTGTTGATGGAGCTATGCAGTGATGTCCAACAGAGACGAGGTCTCCGTTGTTGTCAAGTGCTTGCGGCTTGGGG-CAGCAGAGTACCTGGTGAAGCCGCTGCGCACAAATGAGCTGCTGAACCTATGGACCCATGTGTGGCGGCGGCGACGGATGGTAAAGGCCACTATGCTGATTCACCTTAGCCTCTGTGTTAAAAGCATGCTCTAAGCTGAGATGCTT-----------GTGGGTGTTGCTGTACCTGTATGAATTGTTCTTTAAAACTGGGTACTGGTGTTGGCAGCTTGGTTTGCCCGAGAAGAACTTCTTCAATGACAACTTCGAGTTGGTGCTCTCAGAACCTAGTGACGCCAATACCAATAGCACCACCCTCCTCTCAGATGAGACAGATGATAGGCCAAAAGAAAACATGAATCAAGAAACGGGCACCTCAAATCAACGCGAACACGAGGTAACATTAGGAAGTTTGTCGCATTCCAGATATTCTTTTTGCTGTTTTAGTAGGTTTCCATTTTTC-TGCTTTGATGAGTTGCCACAAAGATGTGCCCGGTTTCCTTGTATGTTGTATGATGACGGCATGCTAACATGTATGCATTCAGATACTTGTTTAAGCTCTGTTCCATTTCTTGGCGTGTTTCCAGTCTAATCCTTCTGTTGCTGAGCCTGAGCAAAGAGGCAAAATGGAGGGTGTGCCAGGTTCTGTTGTAGATGCCGATCAAGCATGTAAGATATTTCAGTCCGACCTGTCTTTTCCTGTAATAATTGGTCTTCCTTTTT-CATTTTTAATCACTCCTACTTCTAATCTGTTTCCTGTTTGATTCTTTTAATTGCCAGCATCACCAGGAATAATGTTTT-CACGCCCCATAAAAACTAACCTGAGGGTTGGCGAATCGTCTGCGTTTCTAGCATATGTTAAGTCAAGCACCCCAGCCACCAGCTCATTTGATAGTGAATTACAAAGAGGTGGCAGTCGGTTAGATTCTTTGGATAACCAGGGTAATTGCTCTAGCGCAACTGACAGAAGTGACACTGGTACTGATGTAAATATTCGGGATAAAGAAGGCTTTGAGATGCCTGTACAGTACCCTATGGTATGCTTTTCTTCCTCTAACACACATATGGAGCGAAGCAATGAAGGCCAAAATGATACTTCAGGAACTCCGCCTATGTACCAGTACCCATTTTATTATCCAGGGATGGTAGAGCACAGCATAGCACTTTCTTCGGCGCAAAATTTTCAAGAAAACATAAACAATGCTCAAGCATATACACCACCAACAATGATCCCACAGTACAATGTTTATCCCCAATGCCATGCTGTACCTATGATGTCATCATTTCAGTTTAATCCTGCTGGTATGGTTATGCACTCAAGTCATATACCGACACAAAACATGTGGTCATCAGTGTCAAGCACCCCAGTGCCTGAGGAAACATGCAGTCGCTCTGAAAGGAGGGCCGCAGCACTTGCCAAGTTCAGGCAGAAAAGGAAAGAACGCTGTTTTGACAAGAAAGTGAGGTATGTAAATCGGAAGAAACTTGCTGAAACAAGGCCAAGGGTACGAGGGCAGTTTGTTAGGCAGGCAAGCAATACCGATGTTATCAGCACTGGAGATGATATCTCCGAAGATGAAGATGATGATCCATCATCCAGGGAGGTAGAGATTATTTCTTCTCCAGAGTAG
>G5-50
ATGGTGGGCGGCGGCGAGGGGGATCGCGTTGGCGGCGGCGCCGGGGTGGGGGGAGGGCAGCAGTTCGTGGACCGGAGCAAGGTCAGGATCCTGCTTTGCGACGGCGACGCCACCAGCTCGCGGGAGGTGCTGCGGCTCCTCTGCAACTGCTCGTACCAAGGTTAGTCAAACCTCTTCAATTTCAACCGTACCTGGTTTCCCGGATTAGGATTTTGTTTTGCTTATCGCTGTGAGCTTAATCATTAGTTGTAGTATATAGTACTAATATGTTCGCTTCTAATCATGGAATCTGTTACGCGTCATGTGTGCTTACTGTTGTGCTGGTGCTG------ATGCTGATGCTGGTGAACTTTTT-GTTTCAGTAACTTGCGCCAAGTCTCCGCGGCAGGTGATCAATATT-CTCAACTACGAGGGCGGCGAGATAGACATCATCCTGGCTGAGGTCGATCTGCCGGTCACAAAGTGCTTCAAGATGCTCAAGTACATTGCCAGGAACAAGGACCTGCGCCACATCCCCATCATCAGT-AAGCTGCCTTCCTGCTCTGTGTCTTCTACCGATTCCCATGACGTGCTTGTAGTGATCGTCCTCCTGTTGATGGAGCTATGCAGTGATGTCCAACAGAGACGAGGTCTCCGTTGTTGTCAAGTGCTTGCGGCTTGGGG-CAGCAGAGTACCTGGTGAAGCCGCTGCGCACAAATGAGCTGCTGAACCTATGGACCCATGTGTGGCGGCGGCGACGGATGGTAAAGGCCACTATGCTGATTCACCTTAGCCTCTGTGTTAAAAGCATGCTCTAAGCTGAGATGCTT-----------GTGGGTGTTGCTGTACCTGTATGAATTGTTCTTTAAA-CTGGGTACTGGTGTTGGCAGCTTGGTTTGCCCGAGAAGAACTTCTTCAATGACAACTTCGAGTTGGTGCTCTCAGAACCTAGTGACGCCAATACCAATAGCACCACCCTCCTCTCAGATGAGACAGATGATAGGCCAAAAGAAAACATGAATCAAGAAACGGGCACCTCAAATCAACGCGAACACGAGGTAACATTAGGAAGTTTGTCGCATTCCAGATATTCTTTTTGCTGTTTTAGTAGGTTTCCATTTTTC-TGCTTTGATGTGTTGCCACAAAGATGTGCCCGGTTTCCTTGTATGTTGTATGATGACAGCATGCTAACATGTATGCATTCAGATACTTGTTTAAGCTCTGTTCCATTTCTTGGCGTGTTTCCAGTCTAATCCTTCTGTTGCTGAGCCTGAGCAAAGAGGCAAAATGGAGGGTGTGCCAGGTTCTGTCGTAGATGCCAATCAAGCATGTAAGATATTTCAGTCCAACCTGTCTTTTCCTGTAATAATTGGTCTTCCTTTTT-CATTTTTAATCACTCCTACTTC-----TGTTTCCTGTTTGATTCTTTTAATTGCCAGCATCACCAGGAAGAATGTTTT-CACGCCCCATAAAAACTAACCTGAGGGTTGGCGAATCGTCTGCGTTTCTAGCATATGTTAAGTCAAGCACCCCAGCCACCAGCTCATTTGATAGTGAATTACAAAGAGGTGGCAGTCGGTTAGATTCTTTGGATAACCAGGGTAATTGCTCTAGCGCAACTGACAGAAGTGACACTGGTACTGATGTAAATATTCGGGATAAAGAAGGCTTTGAGATGCCTGTACAGTACCCTATGGTATGCTTTTCTTCCTCTAACACACATATGGAGCAAAGCAATGAAGGCCAAAATGATACTTCAGGAACTCCGCCTATGTACCATTACCCATTTTATTATCCAGGGATGGTAGAGCACAGCATAGCACTTTCTTCGGCGCAAAATTTTCAAGCAAACATAAACAATGCTCAAGCACATACACCACCAACAATGATCCCACAGTACAATGTTTATCCCCAATGCCATGCTGTACCTATGATGTCATCATTTCAGTTTAATCCTGCTGGTATGGTTATGCACTCAAGTCATATACCGACACAAAACATGTGGTCATCAGTGTCAAGCACCCCAGTGCCTGAGGAAACATGCAGTCGCTCTGAAAGGAGGGCCGCAGCACTTGCCAAGTTCAGGCAGAAAAGGAAAGAACGCTGTTTTGACAAGAAAGTGAGGTATGTAAATCGGAAGAAACTTGCTGAAACAAGGCCAAGGGTACGAGGGCAGTTTGTTAGGCAGGCAAGCAATACCGATATTATCAGCACTGGTGATGATATCTCCGAAGATGAAGATGATGATCCATCATCCAGGGAGGTAGAGATTATTTCTTCTCCAGAGTAG
>G5-55
ATGGTGGGCGGCGGCGAGGGGGATCGCGTTGGCGGCGGCGCCGGGGTGGGGGGAGGGCAGCAGTTCGTGGACCGGAGCAAGGTCAGGATCCTGCTTTGCGACGGCGACGCCACCAGCTCGCGGGAGGTGCTGCGGCTCCTCTGCAACTGCTCGTACCAAGGTTAGTCAAACCTCTTCAATTTCAACCGTACCTGGTTTCCCGGATTAGGATTTTGTTTTGCTTATCGCTGTGAGCTTAATCATTAGTTGTAGTATATAGTACTAATATGTTCGCTTCTAATCATGGAATCTGTTACGCGTCATGTGTGCTTACTGTTGTGCTGGTGCTG------ATGCTGATGCTGGTGAACTTTAT-GTTTCAGTAACTTGCGCCAAGTCTCCGCGGCAGGTGATCAATATT-CTCAACTACGAGGGTGGCGAGATAGACATCATCCTGGCTGAGGTCGATCTGCCGGTCACAAAGTGCTTCAAGATGCTCAAGTACATTGCCAGGAACAAGGACCTGCGCCACATCCCCATCATCAGT-AAGCTGCCTTCCTGCTCTGTGTCTTCTACCGATTCCCATGACGTGCTTGTAGTGATCGTCCTCCTGTTGATGGAGCTATGCAGTGATGTCCAACAGAGACGAGGTCTCCGTTGTTGTCAAGTGCTTGCGGCTTGGGG-CAGCAGAGTACCTGGTGAAGCCGCTGCGCACAAATGAGCTGCTGAACCTATGGACCCATGTGTGGCGGCGGCGACGGATGGTAAAGGCCACTATGCTGATTCACCTTAGCCTCTGTGTTAAAAGCATGCTCTAAGCTGAGATGCTT-----------GTGGGTGTTGCTGTACCTGTATGAATTGTTCTTTAAAACTGGGTACTGGTGTTGGCAGCTTGGTTTGCCCGAGAAGAACTTCTTCAATGACAACTTCGAGTTGGTGCTCTCAGAACCTAGTGACGCCAATACCAATAGCACCACCCTCCTCTCAGATGAGACAGATGATAGGCCAAAAGAAAACATGAATCAAGAAACGGGCACCTCAAATCAACGCGAACACGAGGTAACATTAGGAAGTTTGTCGCATTCCAGATATTCTTTTTGCTGTTTTAGTAGGTTTCCATTTTTC-TGCTTTGATGAGTTGCCACAAAGATGTGCCCGGTTTCCTTGTATGTTGTATGATGACGGCATGCTAACATGTATGCATTCAGATACTTGTTTAAGCTCTGTTCCATTTCTTGGCGTGTTTCCAGTCTAATCCTTCTGTTGCTGAGCCTGAGCAAAGAGGCAAAATGGAGGGTGTGCCAGGTTCTGTTGTAGATGCCGATCAAGCATGTAAGATATTTCAGTCCGACCTGTCTTTTCCTGTAATAATTGGTCTTCCTTTTT-CATTTTTAATCACTCCTACTTCTAATCTGTTTCCTGTTTGATTCTTTTAATTGCCAGCATCACCAGGAATAATGTTTT-CACGCCCCATAAAAACTAACCTGAGGGTTGGCGAATCGTCTGCGTTTCTAGCATATGTTAAGTCAAGCACCCCAGCCACCAGCTCATTTGATAGTGAATTACAAAGAGGTGGCAGTCGGTTAGATTCTTTGGATAACCAGGGTAATTGCTCTAGCGCAACTGACAGAAGTGACACTGGTACTGATGTAAATATTCGGGATAAAGAAGGCTTTGAGATGCCTGTACAGTACCCTATGGTATGCTTTTCTTCCTCTAACACACATATGGAGCGAAGCAATGAAGGCCAAAATGATACTTCAGGAACTCCGCCTATGTACCAGTACCCATTTTATTATCCAGGGATGGTAGAGCACAGCATAGCACTTTCTTCGGCGCAAAATTTTCAAGAAAACATAAACAATGCTCAAGCATATACACCACCAACAATGATCCCACAGTACAATGTTTATCCCCAATGCCATGCTGTACCTATGATGTCATCATTTCAGTTTAATCCTGCTGGTATGGTTATGCACTCAAGTCATATACCGACACAAAACATGTGGTCATCAGTGTCAAGCACCCCAGTGCCTGAGGAAACATGCAGTCGCTCTGAAAGGAGGGCCGCAGCACTTGCCAAGTTCAGGCAGAAAAGGAAAGAACGCTGTTTTGACAAGAAAGTGAGGTATGTAAATCGGAAGAAACTTGCTGAAACAAGGCCAAGGGTACGAGGGCAGTTTGTTAGGCAGGCAAGCAATACCGATGTTATCAGCACTGGAGATGATATCTCCGAAGATGAAGATGATGATCCATCATCCAGGGAGGTAGAGATTATTTCTTCTCCAGAGTAG
>G5-60
ATGGTGGGCGGCGGCGAGGGGGATCGCGTTGGCGGCGGCGCCGGGGTGGGGGGAGGGCAGCAGTTCGTGGACCGGAGCAAGGTCAGGATCCTGCTCTGCGACGGCGACGCCACCAGCTCGCGGGAGGTGCTGCGGCTCCTCTGCAACTGCTCGTACCAAGGTTAGTCAAACCTCTTCAATTTCAACCGTACCTGGTTTCCCGGATTAGGATTGTGTTTTGCTTATAGCTGTGAGCTTAATCATTAGTTGTAGTATATAGTACTAATATGTTCGCTTCTAATCATGGAATCTGTTACGCGTCATGTGTGCTTACTGTTGTGCTGGTGCTG------ATGCTGATGCTGGTGAACTTTTT-GTTTCAGTAACTTGCGCCAAATCTCCACGGCAGGTGATCAATATT-CTCAACTACGAGGGCGGCGAGATAGACATCATCCTGGCTGAGGTCGATCTGCCGGTCACAAAGTGCTTCAAGATGCTCAAGTACATTGCCAGGAACAAGGACCTACGCCACATCCCCATCATCAGT-AAGCTGCCTTCCTGTTCTGTGTCTTCTACCGATTCCCATGACGTGCTTGTAGTGATCATCCTCCTGTTGATGGAGCTATGCAGTGATGTCCAACAGAGACGAGGTCTCCGTTGTTGTCAAGTGCTTGCGGCTTGGGG-CAGCAGAGTACCTGGTGAAGCCGCTGCGCACGAATGAGCTGCTGAACCTATGGACCCATGTGTGGCGGCGGCGACGGATGGTAAAGGCCACTATGCTGATTCACCTTAGCCTCTGTGTTAAAAGCATGCTCTAAGCTGAGATGCTT-----------GTGGGTGTTGCTGTACCTGTATGAATTGTTCTTTAAA-CTGGGTACTGGTGTTGGCAGCTTGGTTTGCCCGAGAAGAACTTCTTCAATGACAACTTCGAGTTGGTGCTCTCAGAACCTAGTGACGCCAATACCAATAGCACCACCCTCCTCTCAGATGAGACAGATGATAGGCCAAAAGAAAACATGAATCAAGAAACGGGCACCTCAAATCAACGCGAACACGAGGTAACATTAGGAAGTTTGTCGCATTCCAGATATTCTTTTTGCTGTTTTAGTAGGTTTCCATTTTTC-TGCTTTGATGTGTTGCCGCAAAGATGTGCCCGGTTTCCTTGTATGTTGTATGATGACAGCATGCTAACATGTATGCATTCAGATACTTGTTTAAGCTCTGTTCCATTTCTTGGCGTGTTTCCAGTCTAATCCTTCTGTTGCTGAGCCTGAGCAAAGAGGCAAAATGGAGGGTGTGCCAGGTTCTGTCGTAGATGCCAATCAAGCATGTAAGATATTTCAGTCCGACCTGTCTTTTCCTGTAATAATTGGTCTTCCTTTTT-CATTTTTAATAACTCCTACTTCTAATCTGTTTCCTGTTTGATTCTTTTAATTGCCAGCATCACCAGGAAGAATGTTTT-CACGCCCCATAAAAACTAACCTGAGAGTTGGCGAATCGTCTGCGTTTCTAGCATATGTTAAGTCAAGCACCCCAGCCACCAGCTCATTTGATAGTGAATTACAAAGAGGTGGCAGTCGGTTAGATTCTTTGGATAACCAGGGTAATTGCTCTAGCGCAACTGACAGAAGTGACACTGGTACTGATGTAAATATTCGGGATAAAGAAGGCTTTGAGATGCCTGTACAGTACCCTATGGTATGCTTTTCTTCCTCTAACACACATATGGAGCAAAGCAATGAAGGCCAAAATGATACTTCAGGAACTCCGCCTATGTACCATTACCCATTTTATTATCCAGGGATGGTAGAGCACAGCATAGCACTTTCTTCGGCGCAAAATTTTCAAGCAAACATAAACAATGCTCAAGCACATACACCACCAACAATGATCCCACAGTACAATGTTTATCCCCAATGCCATGCTGTACCTATGATGTCATCATTTCAGTTTAATCCTGCTGGTATGGTTATGCACTCAAGTCATATACCGACACAAAACATGTGGTCATCAGTGTCAAGCACCCCAGTGCCTGAGGAAACATGCAGTCGCTCTGAAAGGAGGGCCGCAGCACTTGCCAAGTTCAGGCAGAAAAGGAAAGAACGCTGTTTTGACAAGAAAGTGAGGTATGTAAATCGGAAGAAACTTGCTGAAACAAGGCCAAGGGTACGAGGGCAGTTTGTTAGGCAGGCAAGCAATACCGATATTATCAGCACTGGAGATGATATCTCCGAAGATGAAGATGATGATCCATCATCCAGGGAGGTAGAGATTATTTCTTCTCCAGAGTAG
>G5-63
ATGGTGGGCGGCGGCGAGGGGGATCGCGTTGGCGGCGGCGCCGGGATGGGGGGAGGGCAGCAGTTCGTGGACCGGAGCAAGGTCAGGATCCTGCTTTGCGACGGCGACGCCACCAGCTCGCGGGAGGTGCTGCGGCTCCTCTGCAACTGCTCGTACCAAGGTTAGTCAAACCTCTTCAATTTCAACCGTACCTGGTTTCCCGGATTAGGATTTTGTTTTGCTTATCGCTGTGAGCTTAATCATTAGTTGTAGTATATAGTACTAATATGTTCGCTTCTAATCATGGAATCTGTTACGCGTCATGTGTGCTTACTGTTGTGCTGGTGCTGGTGCTGATGCTGATGCTGGTGAACTTTTT-GTTTCAGTAACTTGCGCCAAGTCTCCGCGGCAGGTGATCAATATT-CTCAACTACGAGGGCGGCGAGATAGACATCATCCTGGCTGAGGTCGATCTGCCGGTCACAAAGTGCTTCAAGATGCTCAAGTACATTGCCAGGAACAAGGACCTGCGCCACATCCCCATCATCAGT-AAGCTGCCTTCCTGCTCTGTGTCTTCTACCGATTCCCATGACGTGCTTGTAGTGATCGTCCTCCTGTTGATGGAGCTATGCAGTGATGTCCAACAGAGACGAGGTCTCCGTTGTTGTCAAGTGCTTGCGGCTTGGGG-CAGCAGAGTACCTGGTGAAGCCGCTGCGCACAAATGAGCTGCTGAACCTATGGACCCATGTGTGGCGGCGGCGACGGATGGTAAAGGCCACTATGCTGATTCACCTTAGCCTCTGTGTTAAAAGCATGCTCTAAGCTGAGATGCTT-----------GTGGGTGTTGCTGTACCTGTATGAATTGTTTTTTAAAACTGGGTACTGGTGTTGGCAGCTTGGTTTGCCCGAGAAGAACTTCTTCAATGACAACTTCGAGTTGGTGCTCTCAGAACCTAGTGACGCCAATACCAATAGCACCACCCTCCTCTCAGATGAGACAGATGATAGGCCAAAAGAAAACATGAATCAAGAAACGGGCACCTCAAATCAACGCGAACACGAGGTAACATTAGGAAGTTTGTCGCATTCCAGATATTCTTTTTGCTGTTTTAGTAGGTTTCCATTTTTC-TGCTTTGATGTGTTGCCACAAAGATGTGCCCAGTTTCCTTGTATGTTGTATGATGACGGCATGCTAACATGTATGCATTCAGATACTTGTTTAAGCTCTGTTCCATTTCTTGGCGTGTTTCCAGTCTAATCCTTCTGTTGCTGAGCCTGAGCAAAGAGGCAAAATGGAGGGTGTGCCAGGTTCTGTCGTAGATGCCGATCAAGCATGTAAGATATTTCAGTCCGACCTGTCTTTTCCTGTAATAATTGGTCTTCCTTTTT-CATTTTTAATCACTCCTACTTCTAATCTGTTTCCTGTTTGATTCTTTTAATTGCCAGCATCACCAGGAAGAATGTTTT-CACGCCCCATAAAAACTAACCTGAGGGTTGGCGAATCGTCTGCGTTTCTAGCATATGTTAAGTCAAGCACCCCAGCCACCAGCTCATTTGATAGTGAATTACAAAGAGGTGGCAATCGGTTAGATTCTTTGGATAACCAGGGTAATTGCTCTAGCGCAACTGACAGAAGTGACACTGGTACTGATGTAAATATTCGGGATAAAGAAGGCTTTGAGATGCCTGTACAGTACCCTATGGTATGCTTTTCTTCCTCTAACACACATATGGAGCGAAGCAATGAAGGCCAAAATGATACTTCAGGAACTCCGCCTATGTACCAGTACCCATTTTATTATCCAGGGATGGTAGAGCACAGCATAGCACTTTCTTCGGCGCAAAATTTTCAAGAAAACATAAACAATGCTCAAGCATATACACCACCAACAATGATCCCACAGTACAATGTTTATCCCCAATGCCATGCTGTACCTATGATGTCATCATTTCAGTTTAATCCTGCTGGTATGGTTATGCACTCAAGTCATATACCGACACAAAACATGTGGTCATCAGTGTCAAGCACCCCAGTGCCTGAGGAAACATGCAGTCGCTCTGAAAGGAGGGCCGCAGCACTTGCCAAGTTCAGGCAGAAAAGGAAAGAACGCTGTTTTGACAAGAAAGTGAGGTATGTAAATCGGAAGAAACTTGCTGAAACAAGGCCAAGGGTACGAGGGCAGTTTGTTAGGCAGGCAAGCAATACCGATATTATCAGCACTGGAGATGATATCTCCGAAGATGAAGATGATGATCCATCATCCAGGGAGGTAGAGATTATTTCTTCTCCAGAGTAG
>G5-70
ATGGTGGGCGGCGGCGAGGGGGATCGCGTTGGCGGCGGCGCCGGGGTGGGGGGAGGGCAGCAGTTCGTGGACCGGAGCAAGGTCAGGATCCTGCTTTGCGACGGCGACGCCACCAGCTCGCGGGAGGTGCTGCGGCTCCTCTGCAACTGCTCGTACCAAGGTTAGTCAAACCTCTTCAATTTCAACCGTACCTGGTTTCCCGGATTAGGATTTTGTTTTGCTTATCGCTGTGAGCTTAATCATTAGTTGTAGTATATAGTACTAATATGTTCGCTTCTAATCATGGAATCTGTTACGCGTCATGTGTGCTTACTGTTGTGCTGGTGCTG------ATGCTGATGCTGGTGAACTTTTT-GTTTCAGTAACTTGCGCCAAGTCTCCGCGGCAGGTGATCAATATT-CTCAACTACGAGGGCGGCGAGATAGACATCATCCTGGCTGAGGTCGATCTGCCGGTCACAAAGTGCTTCAAGATGCTCAAGTACATTGCCAGGAACAAGGACCTGCGCCACATCCCCATCATCAGT-AAGCTGCCTTCCTGCTCTGTGTCTTCTACCGATTCCCATGACGTGCTTGTAGTGATCGTCCTCCTGTTGATGGAGCTATGCAGTGATGTCCAACAGAGACGAGGTCTCGGTTGTTGTCAAGTGCTTGCGGCTTGGGG-CAGCAGAGTACCTGGTGAAGCCGCTGCGCACAAATGAGCTGCTGAACCTATGGACCCATGTGTGGCGGCGGCGACGGATGGTACAGGCCACTATGCTGATTCACCTTAGCCTCTGTGTTAAAAGCATGCTCTAAGCTGAGATGCTT-----------GTGGGTGTTGCTGTACCTGTATGAATTGTTCTTTAAAACTGGGTACTGGTGTTGGCAGCTTGGTTTGCCCGAGAAGAACTTCTTCAATGACAACTTCGAGTTGGTGCTCTCAGAACCTAGTGACGCCAATACCAATAGCACCACCCTCCTCTCAGATGAGACAGATGATAGGCCAAAAGAAAACATGAATCAAGAAACGGGCACCTCAAATCAACGCGAACACGAGGTAACATTAGGAAGTTTGTCGCATTCCAGATATTCTTTTTGCTGTTTTAGTAGGTTTCCATTTTTC-TGCTTTGATGAGTTGCCACAAAGATGTGCCCGGTTTCCTTGTATGTTGTATGATGACGGCATGCTAACATGTATGCATTCAGATACTTGTTTAAGCTCTGTTCCATTTCTTGGCGTGTTTCCAGTCTAATCCTTCTGTTGCTGAGCCTGAGCAAAGAGGCAAAATGGAGGGTGTGCCAGGTTCTGTTGTAGATGCCGATCAAGCATGTAAGATATTTCAGTCCGACCTGTCTTTTCCTGTAATAATTGGTCTTCCTTTTT-CATTTTTAATCACTCCTACTTCTAATCTGTTTCCTGTTTGATTCTTTTAATTGCCAGCATCACCAGGAAGAATGTTTT-CACGCCCCATAAAAACTAACCTGAGGGTTGGCGAATCGTCTGCGTTTCTAGCATATGTTAAGTCAAGCACCCCAGCCACCAGCTCATTTGATAGTGAATTACAAAGAGGTGGCAGTCGGTTAGATTCTTTGGATAACCAGGGTAATTGCTCTAGCGCAACTGACAGAAGTGACACTGGTACTGATGTAAATATTCGGGATAAAGAAGGCTTTGAGATGCCTGTACAGTACCCTATGGTATGCTTTTCTTCCTCTAACACACATATGGAGCGAAGCAATGAAGGCCAAAATGATACTTCAGGAACTCCGCCTATGTACCAGTACCCATTTTATTATCCAGGGATGGTAGAGCACAGCATAGCACTTTCTTCGGCGCAAAATTTTCAAGAAAACATAAACAATGCTCAAGCATATACACCACCAACAATGATCCCACAGTACAATGTTTATCCCCAATGCCATGCTGTACCTATGATGTCATCATTTCAGTTTAATCCTGCTGGTATGGTTATGCACTCAAGTCATATACCGACACAAAACATGTGGTCATCAGTGTCAAGCACCCCAGTGCCTGAGGAAACATGCAGTCGCTCTGAAAGGAGGGCCGCAGCACTTGCCAAGTTCAGGCAGAAAAGGAAAGAACGCTGTTTTGACAAGAAAGTGAGGTATGTAAATCGGAAGAAACTTGCTGAAACAAGGCCAAGGGTACGAGGGCAGTTTGTTAGGCAGGCAAGCAATACCGATGTTATCAGCACTGGAGATGATATCTCCGAAGATGAAGATGATGATCCATCATCCAGGGAGGTAGAGATTATTTCTTCTCCAGAGTAG
>G5-75
ATGGTGGGCGGCGGCGAGGGGGATCGCGTTGGCGGCGGCGCCGGGGTGGGGGGAGGGCAGCAGTTCGTGGACCGGAGCAAGGTCAGGATCCTGCTCTGCGACGGCGACGCCACCAGCTCGCGGGAGGTGCTGCGGCTCCTCTGCAACTGCTCGTACCAAGGTTAGTCAAACCTCTTCAATTTCAACCGTACCTGGTTTCCCGGATTAGGATTGTGTTTTGCTTATAGCTGTGAGCTTAATCATTAGTTGTAGTATATAGTACTAATATGTTCGCTTCTAATCATGGAATCTGTTACGCGTCATGTGTGCTTACTGTTGTGCTGGTGCTG------ATGCTGATGCTGGTGAACTTTTT-GTTTCAGTAACTTGCGCCAAGTCTCCACGGCAGGTGATCAATATT-CTCAACTACGAGGGCGGCGAGATAGACATCATCCTGGCTGAGGTCGATCTGCCGGTCACAAAGTGCTTCAAGATGCTCAAGTACATTGCCAGGAACAAGGACCTACGCCACATCCCCATCATCAGT-AAGCTGCCTTCCTGTTCTGTGTCTTCTACCGATTCCCATGACGTGCTTGTAGTGATCGTCCTCCTGTTGATGGAGCTATGCAGTGATGTCCAACAGAGACGAGGTCTCCGTTGTTGTCAAGTGCTTGCGGCTTGGGG-CAGCAGAGTACCTGGTGAAGCCGCTGCGCACAAATGAGCTGCTGAACCTATGGACCCATGTGTGGCGGCGGCGACGGATGGTAAAGGCCACTATGCTGATTCACCTTAGCCTCTGTGTTAAAAGCATGCTCTAAGCTGAGATGCTT-----------GTGGGTGTTGCTGTACTTGTATGAATTGTTCTTTAAA-CTGGGTACTGGTGTTGGCAGCTTGGTTTGCCCGAGAAGAACTTCTTCAATGACAACTTCGAGTTGGTGCTCTCAGAACCTAGTGACGCCAATACCAATAGCACCACCCTCCTCTCAGATGAGACAGATGATAGGCCAAAAGAAAACATGAATCAAGAAACGGGCACCTCAAATCAACGCGAACACGAGGTAACATTAGGAAGTTTGTCGCATTCCAGATATTCTTTTTGCTGTTTTAGTAGGTTTCCATTTTTC-TGCTTTGATGTGTTGCCACAAAGATGTGCCCGGTTTCCTTGTATGTTGTATGATGACAGCATGCTAACATGTATTCATTCAGATACTTGTTTAAGCTCTGTTCCATTTCTTGGCGTGTTTCCAGTCTAATCCTTCTGTTGCTGAGCCTGAGCAAAGAGGCAAAATGGAGGGTGTGCCAGGTTCTGTCGTAGATGCCAATCAAGCATGTAAGATATTTCAGTCCGACCTGTCTTTTCCTGTAATAATTGGTCTTCCTTTTT-CATTTTTAATCACTCCTACTTCTAATCTGTTTCCTGTTTGATTCTTTTAATTGCCAGCATCACCAGGAAGAATGTTTT-CACGCCCCATAAAAACTAACCTGAGGGTTGGCGAATCGTCTGCGTTTCTAGCATATGTTAAGTCAAGCACCCCAGCCACCAGCTCATTTGATAGTGAATTACAAAGAGGTGGCAGTCGGTTAGATTCTTTGGATAACCAGGGTAATTGCTCTAGCGCAACTGACAGAAGTGACACTGGTACTGATGTAAATATTCGGGATAAAGAAGGCTTTGAGATGCCTGTACAGTACCCTATGGTATGCTTTTCTTCCTCTAACACACATATGGAGCAAAGCAATGAAGGCCAAAATGATACTTCAGGAACTCCGCCTATGTACCATTACCCATTTTATTATCCAGGGATGGTAGAGCACAGCATAGCACTTTCTTCGGCGCAAAATTTTCAAGCAAACATAAACAATGCTCAAGCACATACACCACCAACAATGATCCCACAGTACAATGTTTATCCCCAATGCCATGCTGTACCTATGATGTCATCATTTCAGTTTAATCCTGCTGGTATGGTTATGCACTCAAGTCATATACCGACACAAAACATGTGGTCATCAGTGTCAAGCACCCCAGTGCCTGAGGAAACATGCAGTCGCTCTGAAAGGAGGGCCGCAGCACTTGCCAAGTTCAGGCAGAAAAGGAAAGAACGCTGTTTTGACAAGAAAGTGAGGTATGTAAATCGGAAGAAACTTGCTGAAACAAGGCCAAGGGTACGAGGGCAGTTTGTTAGGCAGGCAAGCAATACCGATATTATCAGCACTGGAGATGATATCTCCGAAGATGAAGATGATGATCCATCATCCAGGGAGGTAGAGATTATTTCTTCTCCAGAGTAG
>G5-80
ATGGTGGGCGGCGGCGAGGGGGATCGCGTTGGCGGCGGCGCCGGGGTGGGGGGAGGGCAGCAGTTCGTGGACCGGAGCAAGGTCAGGATCCTGCTTTGCGACGGCGACGCCACCAGCTCGCGGGAGGTGCTGCGGCTCCTCTGCAACTGCTCGTACCAAGGTTAGTCAAACCTCTTCAATTTCAACCGTACCTGGTTTCCCGGATTAGGATTTTGTTTTGCTTATCGCTGTGAGCTTAATCATTAGTTGTAGTATATAGTACTAATATGTTCGCTTCTAATCATGGAATCTGTTACGCGTCATGTGTGCTTACTGTTGTGCTGGTGCTG------ATGCTGATGCTGGTGAACTTTAT-GTTTCAGTAACTTGCGCCAAGTCTCCGCGGCAGGTGATCAATATT-CTCAACTACGAGGGTGGCGAGATAGACATCATCCTGGCTGAGGTCGATCTGCCGGTCACAAAGTGCTTCAAGATGCTCAAGTACATTGCCAGGAACAAGGACCTGCGCCACATCCCCATCATCAGT-AAGCTGCCTTCCTGCTCTGTGTCTTCTACCGATTCCCATGACGTGCTTGTAGTGATCGTCCTCCTGTTGATGGAGCTATGCAGTGATGTCCAACAGAGACGAGGTCTCCGTTGTTGTCAAGTGCTTGCGGCTTGGGG-CAGCAGAGTACCTGGTGAAGCCGCTGCGCACAAATGAGCTGCTGAACCTATGGACCCATGTGTGGCGGCGGCGACGGATGGTAAAGGCCACTATGCTGATTCACCTTAGCCTCTGTGTTAAAAGCATGCTCTAAGCTGAGATGCTT-----------GTGGGTGTTGCTGTACCTGTATGAATTGTTCTTTAAAACTGGGTACTGGTGTTGGCAGCTTGGTTTGCCCGAGAAGAACTTCTTCAATGACAACTTCGAGTTGGTGCTCTCAGAACCTAGTGACGCCAATACCAATAGCACCACCCTCCTCTCAGATGAGACAGATGATAGGCCAAAAGAAAACATGAATCAAGAAACGGGCACCTCAAATCAACGCGAACACGAGGTAACATTAGGAAGTTTGTCGCATTCCAGATATTCTTTTTGCTGTTTTAGTAGGTTTCCATTTTTC-TGCTTTGATGAGTTGCCACAAAGATGTGCCCGGTTTCCTTGTATGTTGTATGATGACGGCATGCTAACATGTATGCATTCAGATACTTGTTTAAGCTCTGTTCCATTTCTTGGCGTGTTTCCAGTCTAATCCTTCTGTTGCTGAGCCTGAGCAAAGAGGCAAAATGGAGGGTGTGCCAGGTTCTGTTGTAGATGCCGATCAAGCATGTAAGATATTTCAGTCCGACCTGTCTTTTCCTGTAATAATTGGTCTTCCTTTTT-CATTTTTAATCACTCCTACTTCTAATCTGTTTCCTGTTTGATTCTTTTAATTGCCAGCATCACCAGGAATAATGTTTT-CACGCCCCATAAAAACTAACCTGAGGGTTGGCGAATCGTCTGCGTTTCTAGCATATGTTAAGTCAAGCACCCCAGCCACCAGCTCATTTGATAGTGAATTACAAAGAGGTGGCAGTCGGTTAGATTCTTTGGATAACCAGGGTAATTGCTCTAGCGCAACTGACAGAAGTGACACTGGTACTGATGTAAATATTCGGGATAAAGAAGGCTTTGAGATGCCTGTACAGTACCCTATGGTATGCTTTTCTTCCTCTAACACACATATGGAGCGAAGCAATGAAGGCCAAAATGATACTTCAGGAACTCCGCCTATGTACCAGTACCCATTTTATTATCCAGGGATGGTAGAGCACAGCATAGCACTTTCTTCGGCGCAAAATTTTCAAGAAAACATAAACAATGCTCAAGCATATACACCACCAACAATGATCCCACAGTACAATGTTTATCCCCAATGCCATGCTGTACCTATGATGTCATCATTTCAGTTTAATCCTGCTGGTATGGTTATGCACTCAAGTCATATACCGACACAAAACATGTGGTCATCAGTGTCAAGCACCCCAGTGCCTGAGGAAACATGCAGTCGCTCTGAAAGGAGGGCCGCAGCACTTGCCAAGTTCAGGCAGAAAAGGAAAGAACGCTGTTTTGACAAGAAAGTGAGGTATGTAAATCGGAAGAAACTTGCTGAAACAAGGCCAAGGGTACGAGGGCAGTTTGTTAGGCAGGCAAGCAATACCGATGTTATCAGCACTGGAGATGATATCTCCGAAGATGAAGATGATGATCCATCATCCAGGGAGGTAGAGATTATTTCTTCTCCAGAGTAG
>G5-82
ATGGTGGGCGGCGGCGAGGGGGATCGCGTTGGCGGCGGCGCCGGGGTGGGGGGAGGGCAGCAGTTCGTGGACCGGAGCAAGGTCAGGATCCTGCTTTGCGACGGCGACGCCACCAGCTCGCGGGAGGTGCTGCGGCTCCTCTGCAACTGCTCGTACCAAGGTTAGTCAAACCTCTTCAATTTCAACCGTACCTGGTTTCCCGGATTAGGATTTTGTTTTGCTTATCGCTGTTAGCTTAATCATTAGTTGTAGTATATAGTACTAATATGTTCGCTTCTAATCATGGAATCTGTTACGCGTCATGCGTGCTTACTGTTGTGCTGGTGCTG------ATGCTGATGCTGGTGAACTTTTT-GTTTCAGTAACTTGCGCCAAGTCTCCGCGGCAGGTGATCAATATT-CTCAACTACGAGGGCGGCGAGATAGACATCATCCTGGCTGAGGTCGATCTGCCGGTCACAAAGTGCTTCAAGATGCTCAAGTACATTGCCAGGAACAAGGACCTGCGCCACATCCCCATCATCAGT-AAGCTGCCTTCCTGCTCTGTGTCTTCTACCGATTCCCATGACGTGCTTGTAGTGATCGTCCTCCTGTTGATGGAGCTATGCAGTGATGTCCAACAGAGACGAGGTCTCCGTTGTTGTCAAGTGCTTGCGGCTTGGGG-CAGCAGAGTACCTGGTGAAGCCGCTGCGCACAAATGAGCTGCTGAACCTATGGACCCATGTGTGGCGGCGGCGACGGATGGTAAAGGCCACTATGCTGATTCACCTTAGCCTCTGTGTTAAAAGCATGCTCTAAGCTGAGATGCTT-----------GTGGGTGTTGCTGTACCTGTATGAGTTGTTCTTTAAAACTGGGTACTGGTGTTGGCAGCTTGGTTTGCCCGAGAAGAACTTCTTCAATGACAACTTCGAGTTGGTGCTCTCAGAACCTAGTGACGCCAATACCAATAGCACCACCCTCCTCTCAGATGAGACAGATGATAGGCCAAAAGAAAACATGAATCAAGAAACGGGCACCTCAAATCAACGCGAACACGAGGTAACATTAGGAAGTTTGTCGCATTCCAGATATTCTTTTTGCTGTTTTAGTAGGTTTCCATTTTTCCTGCTTTGATGAGTTGCCACAAAGATGTGCCCGGTTTCCTTGTATGTTGTATGATGACGGCATGCTAACATGTATGCATTCAGATACTTGTTTAAGCTCTGTTCCATTTCTTGGCGTGTTTCCAGTCTAATCCTTCTGTTGCTGAGCCTGAGCAAAGAGGCAAAATGGAGGGTGTGCCAGGTTCTGTTGTAGATGCCGATCAAGCATGTAAGATATTTCAGTCCGACCTGTCTTTTCCTGTAATAATTGGTCTTCCTTTTT-CATTTTTAATCACTCCTACTTCTAATCTGTTTCCTGTTTGATTCTTTTAATTGCCAGCATCACCAGGAAGAATGTTTT-CACGCCCCATAAAAACTAACCTGAGGGTTGGCGAATCGTCTGCGTTTCTAGCATATGTTAAGTCAAGCACCCCAGCCACCAGCTCATTTGATAGTGAATTACAAAGAGGTGGCAGTCGGTTAGATTCTTTGGATAACCAGGGTAATTGCTCTAGCGCAACTGACAGAAGTGACACTGGTACTGATGTAAATATTCGGGATAAAGAAGGCTTTGAGATGCCTGTACAGTACCCTATGGTATGCTTTTCTTCCTCTAACACACATATGGAGCGAAGCAATGAAGGCCAAAATGATACTTCAGGAACTCCGCCTATGTACCAGTACCCATTTTATTATCCAGGGATGGTAGAGCACAGCATAGCACTTTCTTCGGCGCAAAATTTTCAAGAAAACATAAACAATGCTCAAGCATATACACCACCAACAATGATCCCACAGTACAATGTTTATCCCCAATGCCATGCTGTACCTATGATGTCATCATTTCAGTTTAATCCTGCTGGTATGGTTATGCACTCAAGTCATATACCGACACAAAACATGTGGTCATCAGTGTCAAGCACCCCAGTGCCTGAGGAAACATGCAGTCGCTCTGAAAGGAGGGCCGCAGCACTTGCCAAGTTCAGGCAGAAAAGGAAAGAACGCTGTTTTGACAAGAAAGTGAGGTATGTAAATCGGAAGAAACTTGCTGAAACAAGGCCAAGGGTACGAGGGCAGTTTGTTAGGCAGGCAAGCAATACCGATGTTATCAGCACTGGAGATGATATCTCCGAAGATGAAGATGATGATCCATCATCCAGGGAGGTAGAGATTATTTCTTCTCCAGAGTAG
>G5-86
ATGGTGGGCGGCGGCGAGGGGGATCGCGTTGGCGGCGGCGCCGGGGTGGGGGGAGGGCAGCAGTTCGTGGACCGGAGCAAGGTCAGGATCCTGCTTTGCGACGGCGACGCCACCAGCTCGCGGGAGGTGCTGCGGCTCCTCTGCAACTGCTCGTACCAAGGTTAGTCAAACCTCTTCAATTTCAACCGTACCTGGTTTCCCGGATTAGGATTTTGTTTTGCTTATCGCTGTGAGCTTAATCATTAGTTGTAGTATATAGTACTAATATGTTCGCTTCTAATCATGGAATCTGTTACGCGTCATGTGTGCTTACTGTTGTGCTGGTGCTG------ATGCTGATGCTGGTGAACTTTTT-GTTTCAGTAACTTGCGCCAAGTCTCCGCGGCAGGTGATCAATATT-CTCAACTACGAGGGCGGCGAGATAGACATCATCCTGGCTGAGGTCGATCTGCCGGTCACAAAGTGCTTCAAGATGCTCAAGTACATTGCCAGGAACAAGGACCTGCGCCACATCCCCATCATCAGT-AAGCTGCCTTCCTGCTCTGTGTCTTCTACCGATTCCCATGACGTGCTTGTAGTGATCGTCCTCCTGTTGATGGAGCTATGCAGTGATGTCCAACAGAGACGAGGTCTCCGTTGTTGTCAAGTGCTTGCGGCTTGGGG-CAGCAGAGTACCTGGTGAAGCCGCTGCGCACAAATGAGCTGCTGAACCTATGGACCCATGTGTGGCGGCGGCGACGGATGGTAAAGGCCACTATGCTGATTCACCTTAGCCTCTGTGTTAAAAGCATGCTCTAAGCTGAGATTCTT-----------GTGGGTGTTGCTGTACCTGTATGAATTGTTCTTTAAAACTGGGTACTGGTGTTGGCAGCTTGGTTTGCCCGAGAAGAACTTCTTCAATGACAACTTCGAGTTGGTGCTCTCAGAACCTAGTGACGCCAATACCAATAGCACCACCCTCCTCTCAGATGAGACAGATGATAGGCCAAAAGAAAACATGAATCAAGAAACGGGCACCTCAAATCAACGCGAACACGAGGTAACATTAGGAAGTTTGTCGCATTCCAGATATTCTTTTTGCTGTTTTAGTAGGTTTCCATTTTTC-TGCTTTGATGAGTTGCCACAAAGATGTGCCCGGTTTCCTTGTATGTTGTATGATGACGGCATGCTAACATGTATGCATTCAGATACTTGTTTAAGCTCTGTTCCATTTCTTGGCGTGTTTCCAGTCTAATCCTTCTGTTGCTGAGCCTGAGCAAAGAGGCAAAATGGAGGGTGTGCCAGGTTCTGTTGTAGATGCCGATCAAGCATGTAAGATATTTCAGTCCGACCTGTCTTTTCCTGTAATAATTGGTCTTCCTTTTT-CATTTTTAATCACTCCTACTTCTAATCTGTTTCCTGTTTGATTCTTTTAATTGCCAGCATCACCAGGAAGAATGTTTT-CACGCCCCATAAAAACTAACCTGAGGGTTGGCGAATCGTCTGCGTTTCTAGCATATGTTAAGTCAAGCACCCCAGCCACCAGCTCATTTGATAGTGAATTACAAAGAGGTGGCAGTCGGTTAGATTCTTTGGATAACCAGGGTAATTGCTCTAGCGCAACTGACAGAAGTGACACTGGTACTGATGTAAATATTCGGGATAAAGAAGGCTTTGAGATGCCTGTACAGTACCCTATGGTATGCTTTTCTTCCTCTAACACACATATGGAGCGAAGCAATGAAGGCCAAAATGATACTTCAGGAACTCCGCCTATGTACCAGTACCCATTTTATTATCCAGGGATGGTAGAGCACAGCATAGCACTTTCTTCGGCGCAAAATTTTCAAGAAAACATAAACAATGCTCAAGCATATACACCACCAACAATGATCCCACAGTACAATGTTTATCCCCAATGCCATGCTGTACCTATGATGTCATCATTTCAGTTTAATCCTGCTGGTATGGTTATGCACTCAAGTCATATACCGACACAAAACATGTGGTCATCAGTGTCAAGCACCCCAGTGCCTGAGGAAACATGCAGTCGCTCTGAAAGGAGGGCCGCAGCACTTGCCAAGTTCAGGCAGAAAAGGAAAGAACGCTGTTTTGACAAGAAAGTGAGGTATGTAAATCGGAAGAAACTTGCTGAAACAAGGCCAAGGGTACGAGGGCAGTTTGTTAGGCAGGCAAGCAATACCGATGTTATCAGCACTGGAGATGATATCTCCGAAGATGAAGATGATGATCCATCATCCAGGGAGGTAGAGATTATTTCTTCTCCAGAGTAG
>G5-90
ATGGTGGGCGGCGGCGAGGGGGATCGCGTTGGCGGCGGCGCCGGGGTGGGGGGAGGGCAGCAGTTCGTGGACCGGAGCAAGGTCAGGATCCTGCTTTGCGACGGCGACGCCACCAGCTCGCGGGAGGTGCTGCGGCTCCTCTGCAACTGCTCGTACCAAGGTTAGTCAAACCTCTTCAATTTCAACCGTACCTGGTTTCCCGGATTAGGATTTTGTTTTGCTTATCGCTGTGAGCTTAATCATTAGTTGTAGTATATAGTACTAATATGTTCGCTTCTAATCATGGAATCTGTTACGCGTCATGTGTGCTTACTGTTGTGCTGGTGCTG------ATGCTGATGCTGGTGAACTTTAT-GTTTCAGTAACTTGCGCCAAGTCTCCGCGGCAGGTGATCAATATT-CTCAACTACGAGGGCGGCGAGATAGACATCATCCTGGCTGAGGTCGATCTGCCGGTCACAAAGTGCTTCAAGATGCTCAAGTACATTGCCAGGAACAAGGACCTGCGCCACATCCCCATCATCAGT-AAGCTGCCTTCCTGCTCTGTGTCTTCTACCGATTCCCATGACGTGCTTGTAGTGATCGTCCTCCTGTTGATGGAGCTATGCAGTGATGTCCAACAGAGACGAGGTCTCCGTTGTTGTCAAGTGCTTGCGGCTTGGGG-CAGCAGAGTACCTGGTGAAGCCGCTGCGCACAAATGAGCTGCTGAACCTATGGACCCATGTGTGGCGGCGGCGACGGATGGTAAAGGCCACTATGCTGATTCACCTTAGCCTCTGTGTTAAAAGCATGCTCTAAGCTGAGATGCTT-----------GTGGGTGTTGCTGTACCTGTATGAATTGTTCTTTAAAACTGGGTACTGGTGTTGGCAGCTTGGTTTGCCCGAGAAGAACTTCTTCAATGACAACTTCGAGTTGGTGCTCTCAGAACCTAGTGACGCCAATACCAATAGCACCACCCTCCTCTCAGATGAGACAGATGATAGGCCAAAAGAAAACATGAATCAAGAAACGGGCACCTCAAATCAACGCGAACACGAGGTAACATTAGGAAGTTTGTCGCATTCCAGATATTCTTTTTGCTGTTTTAGTAGGTTTCCATTTTTC-TGCTTTGATGAGTTGCCACAAAGATGTGCCCGGTTTCCTTGTATGTTGTATGATGACGGCATGCTAACATGTATGCATTCAGATACTTGTTTAAGCTCTGTTCCATTTCTTGGCGTGTTTCCAGTCTAATCCTTCTGTTGCTGAGCCTGAGCAAAGAGGCAAAATGGAGGGTGTGCCAGGTTCTGTTGTAGATGCCGATCAAGCATGTAAGATATTTCAGTCCGACCTGTCTTTTCCTGTAATAATTGGTCTTCCTTTTT-CATTTTTAATCACTCCTACTTCTAATCTGTTTCCTGTTTGATTCTTTTAATTGCCAGCATCACCAGGAATAATGTTTT-CACGCCCCATAAAAACTAACCTGAGGGTTGGCGAATCGTCTGCGTTTCTAGCATATGTTAAGTCAAGCACCCCAGCCACCAGCTCATTTGATAGTGAATTACAAAGAGGTGGCAGTCGGTTAGATTCTTTGGATAACCAGGGTAATTGCTCTAGCGCAACTGACAGAAGTGACACTGGTACTGATGTAAATATTCGGGATAAAGAAGGCTTTGAGATGCCTGTACAGTACCCTATGGTATGCTTTTCTTCCTCTAACACACATATGGAGCGAAGCAATGAAGGCCAAAATGATACTTCAGGAACTCCGCCTATGTACCAGTACCCATTTTATTATCCAGGGATGGTAGAGCACAGCATAGCACTTTCTTCGGCGCAAAATTTTCAAGAAAACATAAACAATGCTCAAGCATATACACCACCAACAATGATCCCACAGTACAATGTTTATCCCCAATGCCATGCTGTACCTATGATGTCATCATTTCAGTTTAATCCTGCTGGTATGGTTATGCACTCAAGTCATATACCGACACAAAACATGTGGTCATCAGTGTCAAGCACCCCAGTGCCTGAGGAAACATGCAGTCGCTCTGAAAGGAGGGCCGCAGCACTTGCCAAGTTCAGGCAGAAAAGGAAAGAACGCTGTTTTGACAAGAAAGTGAGGTATGTAAATCGGAAGAAACTTGCTGAAACAAGGCCAAGGGTACGAGGGCAGTTTGTTAGGCAGGCAAGCAATACCGATGTTATCAGCACTGGAGATGATATCTCCGAAGATGAAGATGATGATCCATCATCCAGGGAGGTAGAGATTATTTCTTCTCCAGAGTAG
>G5-110
ATGGTGGGCGGCGGCGAGGGGGATCGCGTTGGCGGCGGCGCCGGGGTGGGGGGAGGGCAGCAGTTCGTGGACCGGACCAAGGTCAGGATCCTGCTCTGCGACGGCGACGCCACCACCTCGCGGGAGGTGCTGCGGCTCCTCTGCAACTGCTCGAACCAAGGTTAGTCAAACCTCTTCAATTTCCACCGTACCTGGTTTCCCGGATTAGGATTGTGTTTTGCTTATAGCTGTGAGCTTAATCATTACTTGCAGTATATAGTACTAATATGTTCGCTTCTAATCGTGGAATCTGTTACGCGTCATGTGTGCTTACTGTTGTGCTGGTGCTG------ATGCTGATGCTGGTGAACTTTTTTGTTTCAGTAACTTGCGCCAAATCTC-ACGGCAGGTGATCAATATTTCTCAACTACGAGGGCGGCGAGATAGACATCATCCTGGCTGAGGTCGATCTGCCGGTCACAAAGTGCTTCAAGATGCTCAAGTACATTGCCAGGAACAAGGAC-TACGCCACATCCCCATCATCAGT-AAGCTGCCTTCCTGTTCTGTGTCTTCTACCGATTCCCATGACGTGCTTGTAGTGATCGTCCTCCTGTTGATGGAGCTATGCAGTGATGTCCAACAGAGACGAGGTCTCCGTTGTTGTCAAGTGCTTGCGGCTTGGGG-CAGCAGAGTACCTGGTGAAGCCGCTGCGCACAAATGAGCTGCTGAACCTATGGACCCATGTGTGGCGGCGGCGACGGATGGTAAAGGCCACTATGCTGATTCACCTTAGCCTCTGTGTTAAAAGCATGCTCTAAGCTGAGATGCTT-----------GTGGGTGTTGCTGTACCTGTATGAATTGTTCTTTAAA-CTGGGTACTGGTGTTGGCAGCTTGGTTTGCCCGAGAAGAACTTCTTCAATGACAACTTCGAATTGGTGCTCTCAGAACCTAGTGACGCCAATACCAATAGCACCACCCTCCTCTCAGATGAGACAGATGATAGGCCAAAAGAAAACATGAATCAAGAAACGGGCACCTCAAATCAACGCGAACACGAGGTAACATTAGGAAGTTTGTCGCATTCCAGATATTCTTTTTGCTGTTTTAGTAGGTTTCCATTTTTC-TGCTTTGATGTGTTGCCACAAAGATGTGCCCGGTTTCCTTGTATGGTGTATGATGACAGCATGCTAACATGTATGCATTCAGATACTTGTTTAAGCTCTGTTCCATTTCTTGGCGTGTTTCCAGTCTAATCCTTCTGTTGCTGAGCCTGAGCAAAGAGGCAAAATGGAGGGTGTGCCAGGTTCTGTCGTAGATGCCAATCAAGCATGTAAGATATTTCAGTCCGACCTGTCTTTTCCTGTAATAATTGGTCTTCCTTTTT-CATTTTTAATAACTCCTACTTCTAATCTGTTTCCTGTTTGATTCTTTTAATTGCCAGCATCACCAGGAAGAATGTTTT-CACGCCCCATAAAAACTAACCTGAGAGTTGGCGAATCGTCTGCGTTTCTAGCATATGTTAAGTCAAGCACCCCAGCCACCAGCTCATTTGATAGTGAATTACAAAGAGGTGGCAGTCGGTTAGATTCTTTGGATAACCAGGGTAATTGCTCTAGCGCAACTGACAGAAGTGACACTGGTACTGATGTAAATATTCGGGATAAAGAAGGCTTTGAGATGCCTGTACAGTACCCTATGGTATGCTTTTCTTCCTCTAACACACATATGGAGCAAAGCAATGAAGGCCAAAATGATACTTCAGGAACTCCGCCTATGTACCATTACCCATTTTATTATCCAGGGATGGTAGAGCACAGCATAGCACTTTCTTCGGCGCAAAATTTTCAAGCAAACATAAACAATGCTCAAGCACATACACCACCAACAATGATCCCACAGTACAATGTTTATCCCCAATGCCATGCTGTACCTATGATGTCATCATTTCAGTTTAATCCTGCTGGTATGGTTATGCACTCAAGTCATATACCGACACAAAACATGTGGTCATCAGTGTCAAGCACCCCAGTGCCTGAGGAAACATGCAGTCGCTCTGAAAGGAGGGCCGCAGCACTTGCCAAGTTCAGGCAGAAAAGGAAAGAACGCTGTTTTGACAAGAAAGTGAGGTATGTAAATCGGAAGAAACTTGCTGAAACAAGGCCAAGGGTACGAGGGCAGTTTGTTAGGCAGGCAAGCAATACCGATATTATCAGCACTGGAGATGATATCTCCGAAGATGAAGATGATGATCCATCATCCAGGGAGGTAGAGATTATTTCTTCTCCAGAGTAG
>G5-115
ATGGTGGGCGGCGGCGAGGGGGATCGCGTTGGCGGCGGCGCCGGGGTGGGGGGAGGGCAGCAGTTCGTGGACCGGAGCAAGGTCAGGATCCTGCTTTGCGACGGCGACGCCACCAGCTCGCGGGAGGTGCTGCGGCTCCTCTGCAACTGCTCGTACCAAGGTTAGTCAAACCTCTTCAATTTCAACCGTACCTGGTTTCCCGGATTAGGATTTTGTTTTGCTTATCGCTGTTAGCTTAATCATTAGTTGTAGTATATAGTACTAATATGTTCGCTTCTAATCATGGAATCTGTTACGCGTCATGCGTGCTTACTGTTGTGCTGGTGCTG------ATGCTGATGCTGGTGAACTTTTT-GTTTCAGTAACTTGCGCCAAGTCTCCGCGGCAGGTGATCAATATT-CTCAACTACGAGGGCGGCGAGATAGACATCATCCTGGCTGAGGTCGATCTGCCGGTCACAAAGTGCTTCAAGATGCTCAAGTACATTGCCAGGAACAAGGACCTGCGCCACATCCCCATCATCAGT-AAGCTGCCTTCCTGCTCTGTGTCTTCTACCGATTCCCATGACGTGCTTGTAGTGATCGTCCTCCTGTTGATGGAGCTATGCAGTGATGTCCAACAGAGACGAGGTCTCCGTTGTTGTCAAGTGCTTGCGGCTTGGGG-CAGCAGAGTACCTGGTGAAGCCGCTGCGCACAAATGAGCTGCTGAACCTATGGACCCATGTGTGGCGGCGGCGACGGATGGTAAAGGCCACTATGCTGATTCACCTTAGCCTCTGTGTTAAAAGCATGCTCTAAGCTGAGATGCTT-----------GTGGGTGTTGCTGTACCTGTATGAGTTGTTCTTTAAAACTGGGTACTGGTGTTGGCAGCTTGGTTTGCCCGAGAAGAACTTCTTCAATGACAACTTCGAGTTGGTGCTCTCAGAACCTAGTGACGCCAATACCAATAGCACCACCCTCCTCTCAGATGAGACAGATGATAGGCCAAAAGAAAACATGAATCAAGAAACGGGCACCTCAAATCAACGCGAACACGAGGTAACATTAGGAAGTTTGTCGCATTCCAGATATTCTTTTTGCTGTTTTAGTAGGTTTCCATTTTTCCTGCTTTGATGAGTTGCCACAAAGATGTGCCCGGTTTCCTTGTATGTTGTATGATGACGGCATGCTAACATGTATGCATTCAGATACTTGTTTAAGCTCTGTTCCATTTCTTGGCGTGTTTCCAGTCTAATCCTTCTGTTGCTGAGCCTGAGCAAAGAGGCAAAATGGAGGGTGTGCCAGGTTCTGTTGTAGATGCCGATCAAGCATGTAAGATATTTCAGTCCGACCTGTCTTTTCCTGTAATAATTGGTCTTCCTTTTT-CATTTTTAATCACTCCTACTTCTAATCTGTTTCCTGTTTGATTCTTTTAATTGCCAGCATCACCAGGAAGAATGTTTT-CACGCCCCATAAAAACTAACCTGAGGGTTGGCGAATCGTCTGCGTTTCTAGCATATGTTAAGTCAAGCACCCCAGCCACCAGCTCATTTGATAGTGAATTACAAAGAGGTGGCAGTCGGTTAGATTCTTTGGATAACCAGGGTAATTGCTCTAGCGCAACTGACAGAAGTGACACTGGTACTGATGTAAATATTCGGGATAAAGAAGGCTTTGAGATGCCTGTACAGTACCCTATGGTATGCTTTTCTTCCTCTAACACACATATGGAGCGAAGCAATGAAGGCCAAAATGATACTTCAGGAACTCCGCCTATGTACCAGTACCCATTTTATTATCCAGGGATGGTAGAGCACAGCATAGCACTTTCTTCGGCGCAAAATTTTCAAGAAAACATAAACAATGCTCAAGCATATACACCACCAACAATGATCCCACAGTACAATGTTTATCCCCAATGCCATGCTGTACCTATGATGTCATCATTTCAGTTTAATCCTGCTGGTATGGTTATGCACTCAAGTCATATACCGACACAAAACATGTGGTCATCAGTGTCAAGCACCCCAGTGCCTGAGGAAACATGCAGTCGCTCTGAAAGGAGGGCCGCAGCACTTGCCAAGTTCAGGCAGAAAAGGAAAGAACGCTGTTTTGACAAGAAAGTGAGGTATGTAAATCGGAAGAAACTTGCTGAAACAAGGCCAAGGGTACGAGGGCAGTTTGTTAGGCAGGCAAGCAATACCGATGTTATCAGCACTGGAGATGATATCTCCGAAGATGAAGATGATGATCCATCATCCAGGGAGGTAGAGATTATTTCTTCTCCAGAGTAG
>G5-123
ATGGTGGGCGGCGGCGAGGGGGATCGCGTTGGCGGCGGCGCCGGGGTGGGGGGAGGGCAGCAGTTCGTGGACCGGAGCAAGGTCAGGATCCTGCTTTGCGACGGCGACGCCACCAGCTCGCGGGAGGTGCTGCGGCTCCTCTGCAACTGCTCGTACCAAGGTTAGTCAAACCTCTTCAATTTCAACCGTACCTGGTTTCCCGGATTAGGATTTTGTTTTGCTTATCGCTGTTAGCTTAATCATTAGTTGTAGTATATAGTACTAATATGTTCGCTTCTAATCATGGAATCTGTTACGCGTCATGCGTGCTTACTGTTGTGCTGGTGCTG------ATGCTGATGCTGGTGAACTTTTT-GTTTCAGTAACTTGCGCCAAGTCTCCGCGGCAGGTGATCAATATT-CTCAACTACGAGGGCGGCGAGATAGACATCATCCTGGCTGAGGTCGATCTGCCGGTCACAAAGTGCTTCAAGATGCTCAAGTACATTGCCAGGAACAAGGACCTGCGCCACATCCCCATCATCAGT-AAGCTGCCTTCCTGCTCTGTGTCTTCTACCGATTCCCATGACGTGCTTGTAGTGATCGTCCTCCTGTTGATGGAGCTATGCAGTGATGTCCAACAGAGACGAGGTCTCCGTTGTTGTCAAGTGCTTGCGGCTTGGGG-CAGCAGAGTACCTGGTGAAGCCGCTGCGCACAAATGAGCTGCTGAACCTATGGACCCATGTGTGGCGGCGGCGACGGATGGTAAAGGCCACTATGCTGATTCACCTTAGCCTCTGTGTTAAAAGCATGCTCTAAGCTGAGATGCTT-----------GTGGGTGTTGCTGTACCTGTATGAGTTGTTCTTTAAAACTGGGTACTGGTGTTGGCAGCTTGGTTTGCCCGAGAAGAACTTCTTCAATGACAACTTCGAGTTGGTGCTCTCAGAACCTAGTGACGCCAATACCAATAGCACCACCCTCCTCTCAGATGAGACAGATGATAGGCCAAAAGAAAACATGAATCAAGAAACGGGCACCTCAAATCAACGCGAACACGAGGTAACATTAGGAAGTTTGTCGCATTCCAGATATTCTTTTTGCTGTTTTAGTAGGTTTCCATTTTTCCTGCTTTGATGAGTTGCCACAAAGATGTGCCCGGTTTCCTTGTATGTTGTATGATGACGGCATGCTAACATGTATGCATTCAGATACTTGTTTAAGCTCTGTTCCATTTCTTGGCGTGTTTCCAGTCTAATCCTTCTGTTGCTGAGCCTGAGCAAAGAGGCAAAATGGAGGGTGTGCCAGGTTCTGTTGTAGATGCCGATCAAGCATGTAAGATATTTCAGTCCGACCTGTCTTTTCCTGTAATAATTGGTCTTCCTTTTT-CATTTTTAATCACTCCTACTTCTAATCTGTTTCCTGTTTGATTCTTTTAATTGCCAGCATCACCAGGAAGAATGTTTT-CACGCCCCATAAAAACTAACCTGAGGGTTGGCGAATCGTCTGCGTTTCTAGCATATGTTAAGTCAAGCACCCCAGCCACCAGCTCATTTGATAGTGAATTACAAAGAGGTGGCAGTCGGTTAGATTCTTTGGATAACCAGGGTAATTGCTCTAGCGCAACTGACAGAAGTGACACTGGTACTGATGTAAATATTCGGGATAAAGAAGGCTTTGAGATGCCTGTACAGTACCCTATGGTATGCTTTTCTTCCTCTAACACACATATGGAGCGAAGCAATGAAGGCCAAAATGATACTTCAGGAACTCCGCCTATGTACCAGTACCCATTTTATTATCCAGGGATGGTAGAGCACAGCATAGCACTTTCTTCGGCGCAAAATTTTCAAGAAAACATAAACAATGCTCAAGCATATACACCACCAACAATGATCCCACAGTACAATGTTTATCCCCAATGCCATGCTGTACCTATGATGTCATCATTTCAGTTTAATCCTGCTGGTATGGTTATGCACTCAAGTCATATACCGACACAAAACATGTGGTCATCAGTGTCAAGCACCCCAGTGCCTGAGGAAACATGCAGTCGCTCTGAAAGGAGGGCCGCAGCACTTGCCAAGTTCAGGCAGAAAAGGAAAGAACGCTGTTTTGACAAGAAAGTGAGGTATGTAAATCGGAAGAAACTTGCTGAAACAAGGCCAAGGGTACGAGGGCAGTTTGTTAGGCAGGCAAGCAATACCGATGTTATCAGCACTGGAGATGATATCTCCGAAGATGAAGATGATGATCCATCATCCAGGGAGGTAGAGATTATTTCTTCTCCAGAGTAG
>G5-135
ATGGTGGGCGGCGGCGAGGGGGATCGCGTTGGCGGCGGCGCCGGGGTGGGGGGAGGGCAGCAGTTCGTGGACCGGAGCAAGGTCAGGATCCTGCTTTGCGACGGCGACGCCACCAGCTCGCGGGAGGTGCTGCGGCTCCTCTGCAACTGCTCGTACCAAGGTTAGTCAAACCTCTTCAATTTCAACCGTACCTGGTTTCCCGGATTAGGATTTTGTTTTGCTTATCGCTGTGAGCTTAATCATTAGTTGTAGTATATAGTACTAATATGTTCGCTTCTAATCATGGAATCTGTTACGCGTCATGTGTGCTTACTGTTGTGCTGGTGCTG------ATGCTGATGCTGGTGAACTTTAT-GTTTCAGTAACTTGCGCCAAGTCTCCGCGGCAGGTGATCAATATT-CTCAACTACGAGGGCGGCGAGATAGACATCATCCTGGCTGAGGTCGATCTGCCGGTCACAAAGTGCTTCAAGATGCTCAAGTACATTGCCAGGAACAAGGACCTGCGCCACATCCCCATCATCAGT-AAGCTGCCTTCCTGCTCTGTGTCTTCTACCGATTCCCATGACGTGCTTGTAGTGATCGTCCTCCTGTTGATGGAGCTATGCAGTGATGTCCAACAGAGACGAGGTCTCCGTTGTTGTCAAGTGCTTGCGGCTTGGGG-CAGCAGAGTACCTGGTGAAGCCGCTGCGCACAAATGAGCTGCTGAACCTATGGACCCATGTGTGGCGGCGGCGACGGATGGTAAAGGCCACTATGCTGATTCACCTTAGCCTCTGTGTTAAAAGCATGCTCTAAGCTGAGATGCTT-----------GTGGGTGTTGCTGTACCTGTATGAATTGTTCTTTAAAACTGGGTACTGGTGTTGGCAGCTTGGTTTGCCCGAGAAGAACTTCTTCAATGACAACTTCGAGTTGGTGCTCTCAGAACCTAGTGACGCCAATACCAATAGCACCACCCTCCTCTCAGATGAGACAGATGATAGGCCAAAAGAAAACATGAATCAAGAAACGGGCACCTCAAATCAACGCGAACACGAGGTAACATTAGGAAGTTTGTCGCATTCCAGATATTCTTTTTGCTGTTTTAGTAGGTTTCCATTTTTC-TGCTTTGATGAGTTGCCACAAAGATGTGCCCGGTTTCCTTGTATGTTGTATGATGACGGCATGCTAACATGTATGCATTCAGATACTTGTTTAAGCTCTGTTCCATTTCTTGGCGTGTTTCCAGTCTAATCCTTCTGTTGCTGAGCCTGAGCAAAGAGGCAAAATGGAGGGTGTGCCAGGTTCTGTTGTAGATGCCGATCAAGCATGTAAGATATTTCAGTCCGACCTGTCTTTTCCTGTAATAATTGGTCTTCCTTTTT-CATTTTTAATCACTCCTACTTCTAATCTGTTTCCTGTTTGATTCTTTTAATTGCCAGCATCACCAGGAATAATGTTTT-CACGCCCCATAAAAACTAACCTGAGGGTTGGCGAATCGTCTGCGTTTCTAGCATATGTTAAGTCAAGCACCCCAGCCACCAGCTCATTTGATAGTGAATTACAAAGAGGTGGCAGTCGGTTAGATTCTTTGGATAACCAGGGTAATTGCTCTAGCGCAACTGACAGAAGTGACACTGGTACTGATGTAAATATTCGGGATAAAGAAGGCTTTGAGATGCCTGTACAGTACCCTATGGTATGCTTTTCTTCCTCTAACACACATATGGAGCGAAGCAATGAAGGCCAAAATGATACTTCAGGAACTCCGCCTATGTACCAGTACCCATTTTATTATCCAGGGATGGTAGAGCACAGCATAGCACTTTCTTCGGCGCAAAATTTTCAAGAAAACATAAACAATGCTCAAGCATATACACCACCAACAATGATCCCACAGTACAATGTTTATCCCCAATGCCATGCTGTACCTATGATGTCATCATTTCAGTTTAATCCTGCTGGTATGGTTATGCACTCAAGTCATATACCGACGCAAAACATGTGGTCATCAGTGTCAAGCACCCCAGTGCCTGAGGAAACATGCAGTCGCTCTGAAAGGAGGGCCGCAGCACTTGCCAAGTTCAGGCAGAAAAGGAAAGAACGCTGTTTTGACAAGAAAGTGAGGTATGTAAATCGGAAGAAACTTGCTGAAACAAGGCCAAGGGTACGAGGGCAGTTTGTTAGGCAGGCAAGCAATACCGATGTTATCAGCACTGGAGATGATATCTCCGAAGATGAAGATGATGATCCATCATCCAGGGAGGTAGAGATTATTTCTTCTCCAGAGTAG
>G5-140
ATGGTGGGCGGCGGCGAGGGGGATCGCGTTGGCGGCGGCGCCGGGGTGGGGGGAGGGCAGCAGTTCGTGGACCGGAGCAAGGTCAGGATCCTGCTTTGCGACGGCGACGCCACCAGCTCGCGGGAGGTGCTGCGGCTCCTCTGCAACTGCTCGTACCAAGGTTAGTCAAACCTCTTCAATTTCAACCGTACCTGGTTTCCCGGATTAGGATTTTGTTTTGCTTATCGCTGTGAGCTTAATCATTAGTTGTAGTATATAGTACTAATATGTTCGCTTCTAATCATGGAATCTGTTACGCGTCATGCGTGCTTACTGTTGTGCTGGTGCTG------ATGCTGATGCTGGTGAACTTTTT-GTTTCAGTAACTTGCGCCAAGTCTCCGCGGCAGGTGATCAATATT-CTCAACTACGAGGGCGGCGAGATAGACATCATCCTGGCTGAGGTCGATCTGCCGGTCACAAAGTGCTTCAAGATGCTCAAGTACATTGCCAGGAACAAGGACCTGCGCCACATCCCCATCATCAGT-AAGCTGCCTTCCTGCTCTGTGTCTTCTACCGATTCCCATGACGTGCTTGTAGTGATCGTCCTCCTGTTGATGGAGCTATGCAGTGATGTCCAACAGAGACGAGGTCTCCGTTGTTGTCAAGTGCTTGCGGCTTGGGG-CAGCAGAGTACCTGGTGAAGCCGCTGCGCACAAATGAGCTGCTGAACCTATGGACCCATGTGTGGCGGCGGCGACGGATGGTAAAGGCCACTATGCTGATTCACCTTAGCCTCTGTGTTAAAAGCATGCTCTAAGCTGAGATGCTT-----------GTGGGTGTTGCTGTACCTGTATGAATTGTTCTTTAAAACTGGGTACTGGTGTTGGCAGCTTGGTTTGCCCGAGAAGAACTTCTTCAATGACAACTTCGAGTTGGTGCTCTCAGAACCTAGTGACGCCAATACCAATAGCACCACCCTCCTCTCAGATGAGACAGATGATAGGCCAAAAGAAAACATGAATCAAGAAACGGGCACCTCAAATCAACGCGAACACGAGGTAACATTAGGAAGTTTGTCGCATTCCAGATATTCTTTTTGCTGTTTTAGTAGGTTTCCATTTTTC-TGCTTTGATGAGTTGCCACAAAGATGTGCCCGGTTTCCTTGTATGTTGTATGATGACGGCATGCTAACATGTATGCATTCAGATACTTGTTTAAGCTCTGTTCCATTTCTTGGCGTGTTTCCAGTCTAATCCTTCTGTTGCTGAGCCTGAGCAAAGAGGCAAAATGGAGGGTGTGCCAGGTTCTGTTGTAGATGCCGATCAAGCATGTAAGATATTTCAGTCCGACCTGTCTTTTCCTGTAATAATTGGTCTTCCTTTTT-CATTTTTAATCACTCCTACTTCTAATCTGTTTCCTGTTTGATTCTTTTAATTGCCAGCATCACCAGGAAGAATGTTTT-CACGCCCCATAAAAACTAACCTGAGGGTTGGCGAATCGTCTGCGTTTCTAGCATATGTTAAGTCAAGCACCCCAGCCACCAGCTCATTTGATAGTGAATTACAAAGAGGTGGCAGTCGGTTAGATTCTTTGGATAACCAGGGTAATTGCTCTAGCGCAACTGACAGAAGTGACACTGGTACTGATGTAAATATTCGGGATAAAGAAGGCTTTGAGATGCCTGTACAGTACCCTATGGTATGCTTTTCTTCCTCTAACACACATATGGAGCGAAGCAATGAAGGCCAAAATGATACTTCAGGAACTCCGCCTATGTACCAGTACCCATTTTATTATCCAGGGATGGTAGAGCACAGCATAGCACTTTCTTCGGCGCAAAATTTTCAAGAAAACATAAACAATGCTCAAGCATATACACCACCAACAATGATCCCACAGTACAATGTTTATCCCCAATGCCATGCTGTACCTATGATGTCATCATTTCAGTTTAATCCTGCTGGTATGGTTATGCACTCAAGTCATATACCGACACAAAACATGTGGTCATCAGTGTCAAGCACCCCAGTGCCTGAGGAAACATGCAGTCGCTCTGAAAGGAGGGCCGCAGCACTTGCCAAGTTCAGGCAGAAAAGGAAAGAACGCTGTTTTGACAAGAAAGTGAGGTATGTAAATCGGAAGAAACTTGCTGAAACAAGGCCAAGGGTACGAGGGCAGTTTGTTAGGCAGGCAAGCAATACCGATGTTATCAGCACTGGAGATGATATCTCCGAAGATGAAGATGATGATCCATCATCCAGGGAGGTAGAGATTATTTCTTCTCCAGAGTAG
>G5-143
ATGGTGGGCGGCGGCGAGGGGGATCGCGTTGGCGGCGGCGCCGGGGTGGGGGGAGGGCAGCAGTTCGTGGACCGGAGCAAGGTCAGGATCCTGCTTTGCGACGGCGACGCCACCAGCTCGCGGGAGGTGCTGCGGCTCCTCTGCAACTGCTCGTACCAAGGTTAGTCAAACCTCTTCAATTTCAACCGTACCTGGTTTCCCGGATTAGGATTTTGTTTTGCTTATCGCTGTTAGCTTAATCATTAGTTGTAGTATATAGTACTAATATGTTCGCTTCTAATCATGGAATCTGTTACGCGTCATGCGTGCTTACTGTTGTGCTGGTGCTG------ATGCTGATGCTGGTGAACTTTTT-GTTTCAGTAACTTGCGCCAAGTCTCCGCGGCAGGTGATCAATATT-CTCAACTACGAGGGCGGCGAGATAGACATCATCCTGGCTGAGGTCGATCTGCCGGTCACAAAGTGCTTCAAGATGCTCAAGTACATTGCCAGGAACAAGGACCTGCGCCACATCCCCATCATCAGT-AAGCTGCCTTCCTGCTCTGTGTCTTCTACCGATTCCCATGACGTGCTTGTAGTGATCGTCCTCCTGTTGATGGAGCTATGCAGTGATGTCCAACAGAGACGAGGTCTCCGTTGTTGTCAAGTGCTTGCGGCTTGGGG-CAGCAGAGTACCTGGTGAAGCCGCTGCGCACAAATGAGCTGCTGAACCTATGGACCCATGTGTGGCGGCGGCGACGGATGGTAAAGGCCACTATGCTGATTCACCTTAGCCTCTGTGTTAAAAGCATGCTCTAAGCTGAGATGCTT-----------GTGGGTGTTGCTGTACCTGTATGAGTTGTTCTTTAAAACTGGGTACTGGTGTTGGCAGCTTGGTTTGCCCGAGAAGAACTTCTTCAATGACAACTTCGAGTTGGTGCTCTCAGAACCTAGTGACGCCAATACCAATAGCACCACCCTCCTCTCAGATGAGACAGATGATAGGCCAAAAGAAAACATGAATCAAGAAACGGGCACCTCAAATCAACGCGAACACGAGGTAACATTAGGAAGTTTGTCGCATTCCAGATATTCTTTTTGCTGTTTTAGTAGGTTTCCATTTTTCCTGCTTTGATGAGTTGCCACAAAGATGTGCCCGGTTTCCTTGTATGTTGTATGATGACGGCATGCTAACATGTATGCATTCAGATACTTGTTTAAGCTCTGTTCCATTTCTTGGCGTGTTTCCAGTCTAATCCTTCTGTTGCTGAGCCTGAGCAAAGAGGCAAAATGGAGGGTGTGCCAGGTTCTGTTGTAGATGCCGATCAAGCATGTAAGATATTTCAGTCCGACCTGTCTTTTCCTGTAATAATTGGTCTTCCTTTTT-CATTTTTAATCACTCCTACTTCTAATCTGTTTCCTGTTTGATTCTTTTAATTGCCAGCATCACCAGGAAGAATGTTTT-CACGCCCCATAAAAACTAACCTGAGGGTTGGCGAATCGTCTGCGTTTCTAGCATATGTTAAGTCAAGCACCCCAGCCACCAGCTCATTTGATAGTGAATTACAAAGAGGTGGCAGTCGGTTAGATTCTTTGGATAACCAGGGTAATTGCTCTAGCGCAACTGACAGAAGTGACACTGGTACTGATGTAAATATTCGGGATAAAGAAGGCTTTGAGATGCCTGTACAGTACCCTATGGTATGCTTTTCTTCCTCTAACACACATATGGAGCGAAGCAATGAAGGCCAAAATGATACTTCAGGAACTCCGCCTATGTACCAGTACCCATTTTATTATCCAGGGATGGTAGAGCACAGCATAGCACTTTCTTCGGCGCAAAATTTTCAAGAAAACATAAACAATGCTCAAGCATATACACCACCAACAATGATCCCACAGTACAATGTTTATCCCCAATGCCATGCTGTACCTATGATGTCATCATTTCAGTTTAATCCTGCTGGTATGGTTATGCACTCAAGTCATATACCGACACAAAACATGTGGTCATCAGTGTCAAGCACCCCAGTGCCTGAGGAAACATGCAGTCGCTCTGAAAGGAGGGCCGCAGCACTTGCCAAGTTCAGGCAGAAAAGGAAAGAACGCTGTTTTGACAAGAAAGTGAGGTATGTAAATCGGAAGAAACTTGCTGAAACAAGGCCAAGGGTACGAGGGCAGTTTGTTAGGCAGGCAAGCAATACCGATGTTATCAGCACTGGAGATGATATCTCCGAAGATGAAGATGATGATCCATCATCCAGGGAGGTAGAGATTATTTCTTCTCCAGAGTAG
>G5-150
ATGGTGGGCGGCGGCGAGGGGGATCGCGTTGGCGGCGGCGCCGGGGTGGGGGGAGGGCAGCAGTTCGTGGACCGGAGCAAGGTCAGGATCCTGCTCTGCGACGGCGACGCCACCAGCTCGCGGGAGGTGCTGCGGCTCCTCTGCAACTGCTCGTACCAAGGTTAGTCAAACCTCTTCAATTTCAACCGTACCTGGTTTCCCGGATTAGGATTGTGTTTTGCTTATAGCTGTGAGCTTAATCATTAGTTGTAGTATATAGTACTAATATGTTCGCTTCTAATCATGGAATCTGTTACGCGTCATGTGTGCTTACTGTTGTGCTGGTGCTG------ATGCTGATGCTGGTGAACTTTTT-GTTTCAGTAACTTGCGCCAAATCTCCACGGCAGGTGATCAATATT-CTCAACTACGAGGGCGGCGAGATAGACATCATCCTGGCTGAGGTCGATCTGCCGGTCACAAAGTGCTTCAAGATGCTCAAGTACATTGCCAGGAACAAGGACCTACGCCACATCCCCATCATCAGT-AAGCTGCCTTCCTGTTCTGTGTCTTCTACCGATTCCCATGACGTGCTTGTAGTGATCGTCCTCCTGTTGATGGAGCTATGCAGTGATGTCCAACAGAGACGAGGTCTCCGTTGTTGTCAAGTGCTTGCGGCTTGGGGGCAGCAGAGTACCTGGTGAAGCCGCTGCGCACAAATGAGCTGCTGAACCTATGGACCCATGTGTGGCGGCGGCGACGGATGGTAAAGGCCACTATGCTGATTCACCTTAGCCTCTGTGTTAAAAGCATGCTCTAAGCTGAGATGCTT-----------GTGGGTGTTGCTGTACCTGTATGAATTGTTCTTTAAA-CTGGGTACTGGTGTTGGCAGCTTGGTTTGCCCGAGAAGAACTTCTTCAATGACAACTTCGAATTGGTGCTCTCAGAACCTAGTGACGCCAATACCAATAGCACCACCCTCCTCTCAGATGAGACAGATGATAGGCCAAAAGAAAACATGAATCAAGAAACGGGCACCTCAAATCAACGCGAACACGAGGTAACATTAGGAAGTTTGTCGCATTCCAGATATTCTTTTTGCTGTTTTAGTAGGTTTCCATTTTTC-TGCTTTGATGTGTTGCCACAAAGATGTGCCCGGTTTCCTTGTATGGTGTATGATGACAGCATGCTAACATGTATGCATTCAGATACTTGTTTAAGCTCTGTTCCATTTCTTGGCGTGTTTCCAGTCTAATCCTTCTGTTGCTGAGCCTGAGCAAAGAGGCAAAATGGAGGGTGTGCCAGGTTCTGTCGTAGATGCCAATCAAGCATGTAAGATATTTCAGTCCGACCTGTCTTTTCCTGTAATAATTGGTCTTCCTTTTT-CATTTTTAATAACTCCTACTTCTAATCTGTTTCCTGTTTGATTCTTTTAATTGCCAGCATCACCAGGAAGAATGTTTT-CACGCCCCATAAAAACTAACCTGAGAGTTGGCGAATCGTCTGCGTTTCTAGCATATGTTAAGTCAAGCACCCCAGCCACCAGCTCATTTGATAGTGAATTACAAAGAGGTGGCAGTCGGTTAGATTCTTTGGATAACCAGGGTAATTGCTCTAGCGCAACTGACAGAAGTGACACTGGTACTGATGTAAATATTCGGGATAAAGAAGGCTTTGAGATGCCTGTACAGTACCCTATGGTATGCTTTTCTTCCTCTAACACACATATGGAGCAAAGCAATGAAGGCCAAAATGATACTTCAGGAACTCCGCCTATGTACCATTACCCATTTTATTATCCAGGGATGGTAGAGCACAGCATAGCACTTTCTTCGGCGCAAAATTTTCAAGCAAACATAAACAATGCTCAAGCACATACACCACCAACAATGATCCCACAGTACAATGTTTATCCCCAATGCCATGCTGTACCTATGATGTCATCATTTCAGTTTAATCCTGCTGGTATGGTTATGCACTCAAGTCATATACCGACACAAAACATGTGGTCATCAGTGTCAAGCACCCCAGTGCCTGAGGAAACATGCAGTCGCTCTGAAAGGAGGGCCGCAGCACTTGCCAAGTTCAGGCAGAAAAGGAAAGAACGCTGTTTTGACAAGAAAGTGAGGTATGTAAATCGGAAGAAACTTGCTGAAACAAGGCCAAGGGTACGAGGGCAGTTTGTTAGGCAGGCAAGCAATACCGATATTATCAGCACTGGAGATGATATCTCCGAAGATGAAGATGATGATCCATCATCCAGGGAGGTAGAGATTATTTCTTCTCCAGAGTAG
>G5-160
ATGGTGGGCGGCGGCGAGGGGGATCGCGTTGGCGGCGGCGCCGGGGTGGGGGGAGGGCAGCAGTTCGTGGACCGGAGCAAGGTCAGGATCCTGCTCTGCGACGGCGACGCCACCAGCTCGCGGGAGGTGCTGCGGCTCCTCTGCAACTGCTCGTACCAAGGTTAGTCAAACCTCTTCAATTTCAACCGTACCTGGTTTCCCGGATTAGGATTGTGTTTTGCTTATAGCTGTGAGCTTAATCATTAGTTGTAGTATATAGTACTAATATGTTCGCTTCTAATCATGGAATCTGTTACGCGTCATGTGTGCTTACTGTTGTGCTGGTGCTG------ATGCTGATGCTGGTGAACTTTTT-GTTTCAGTAACTTGCGCCAAATCTCCACGGCAGGTGATCAATATT-CTCAACTACGAGGGCGGCGAGATAGACATCATCCTGGCTGAGGTCGATCTGCCGGTCACAAAGTGCTTCAAGATGCTCAAGTACATTGCCAGGAACAAGGACCTACGCCACATCCCCATCATCAGT-AAGCTGCCTTCCTGTTCTGTGTCTTCTACCGATTCCCATGACGTGCTTGTAGTGATCATCCTCCTGTTGATGGAGCTATGCAGTGATGTCCAACAGAGACGAGGTCTCCGTTGTTGTCAAGTGCTTGCGGCTTGGGG-CAGCAGAGTACCTGGTGAAGCCGCTGCGCACGAATGAGCTGCTGAACCTATGGACCCATGTGTGGCGGCGGCGACGGATGGTAAAGGCCACTATGCTGATTCACCTTAGCCTCTGTGTTAAAAGCATGCTCTAAGCTGAGATGCTT-----------GTGGGTGTTGCTGTACCTGTATGAATTGTTCTTTAAA-CTGGGTACTGGTGTTGGCAGCTTGGTTTGCCCGAGAAGAACTTCTTCAATGACAACTTCGAGTTGGTGCTCTCAGAACCTAGTGACGCCAATACCAATAGCACCACCCTCCTCTCAGATGAGACAGATGATAGGCCAAAAGAAAACATGAATCAAGAAACGGGCACCTCAAATCAACGCGAACACGAGGTAACATTAGGAAGTTTGTCGCATTCCAGATATTCTTTTTGCTGTTTTAGTAGGTTTCCATTTTTC-TGCTTTGATGTGTTGCCGCAAAGATGTGCCCGGTTTCCTTGTATGTTGTATGATGACAGCATGCTAACATGTATGCATTCAGATACTTGTTTAAGCTCTGTTCCATTTCTTGGCGTGTTTCCAGTCTAATCCTTCTGTTGCTGAGCCTGAGCAAAGAGGCAAAATGGAGGGTGTGCCAGGTTCTGTCGTAGATGCCAATCAAGCATGTAAGATATTTCAGTCCGACCTGTCTTTTCCTGTAATAATTGGTCTTCCTTTTT-CATTTTTAATAACTCCTACTTCTAATCTGTTTCCTGTTTGATTCTTTTAATTGCCAGCATCACCAGGAAGAATGTTTT-CACGCCCCATAAAAACTAACCTGAGAGTTGGCGAATCGTCTGCGTTTCTAGCATATGTTAAGTCAAGCACCCCAGCCACCAGCTCATTTGATAGTGAATTACAAAGAGGTGGCAGTCGGTTAGATTCTTTGGATAACCAGGGTAATTGCTCTAGCGCAACTGACAGAAGTGACACTGGTACTGATGTAAATATTCGGGATAAAGAAGGCTTTGAGATGCCTGTACAGTACCCTATGGTATGCTTTTCTTCCTCTAACACACATATGGAGCAAAGCAATGAAGGCCAAAATGATACTTCAGGAACTCCGCCTATGTACCATTACCCATTTTATTATCCAGGGATGGTAGAGCACAGCATAGCACTTTCTTCGGCGCAAAATTTTCAAGCAAACATAAACAATGCTCAAGCACATACACCACCAACAATGATCCCACAGTACAATGTTTATCCCCAATGCCATGCTGTACCTATGATGTCATCATTTCAGTTTAATCCTGCTGGTATGGTTATGCACTCAAGTCATATACCGACACAAAACATGTGGTCATCAGTGTCAAGCACCCCAGTGCCTGAGGAAACATGCAGTCGCTCTGAAAGGAGGGCCGCAGCACTTGCCAAGTTCAGGCAGAAAAGGAAAGAACGCTGTTTTGACAAGAAAGTGAGGTATGTAAATCGGAAGAAACTTGCTGAAACAAGGCCAAGGGTACGAGGGCAGTTTGTTAGGCAGGCAAGCAATACCGATATTATCAGCACTGGAGATGATATCTCCGAAGATGAAGATGATGATCCATCATCCAGGGAGGTAGAGATTATTTCTTCTCCAGAGTAG
>G5-162
ATGGTGGGCGGCGGCGAGGGGGATCGCGTTGGCGGCGGCGCCGGGGTGGGGGGAGGGCAGCAGTTCGTGGACCGGAGCAAGGTCAGGATCCTGCTCTGCGACGGCGACGCCACCAGCTCGCGGGAGGTGCTGCGGCTCCTCTGCAACTGCTCGTACCAAGGTTAGTCAAACCTCTTCAATTTCAACCGTACCTGGTTTCCCGGATTAGGATTGTGTTTTGCTTATAGCTGTGAGCTTAATCATTAGTTGTAGTATATAGTACTAATATGTTCGCTTCTAATCATGGAATCTGTTACGCGTCATGTGTGCTTACTGTTGTGCTGGTGCTG------ATGCTGATGCTGGTGAACTTTTT-GTTTCAGTAACTTGCGCCAAGTCTCCACGGCAGGTGATCAATATT-CTCAACTACGAGGGCGGCGAGATAGACATCATCCTGGCTGAGGTCGATCTGCCGGTCACAAAGTGCTTCAAGATGCTCAAGTACATTGCCAGGAACAAGGACCTACGCCACATCCCCATCATCAGT-AAGCTGCCTTCCTGTTCTGTGTCTTCTACTGATTCCCATGACGTGCTTGTAGTGATCGTCCTCCTGTTGATGGAGCTATGCAGTGATGTCCAACAGAGACGAGGTCTCCGTTGTTGTCAAGTGCTTGCGGCTTGGGG-CAGCAGAGTACCTGGTGAAGCCGCTGCGCACAAATGAGCTGCTGAACCTATGGACCCATGTGTGGCGGCGGCGACGGATGGTAAAGGCCACTATGCTGATTCACCTTAGCCTCTGTGTTAAAAGCATGCTCTAAGCTGAGATGCTT-----------GTGGGTGTTGCTGTACTTGTATGAATTGTTCTTTAAA-CTGGGTACTGGTGTTGGCAGCTTGGTTTGCCCGAGAAGAACTTCTTCAATGACAACTTCGAGTTGGTGCTCTCAGAACCTAGTGACGCCAATACCAATAGCACCACCCTCCTCTCAGATGAGACAGATGATAGGCCAAAAGAAAACATGAATCAAGAAACGGGCACCTCAAATCAACGCGAACACGAGGTAACATTAGGAAGTTTGTCGCATTCCAGATATTCTTTTTGCTGTTTTAGTAGGTTTCCATTTTTC-TGCTTTGATGTGTTGCCACAAAGATGTGCCCGGTTTCCTTGTATGTTGTATGATGACAGCATGCTAACATGTATGCATTCAGATACTTGTTTAAGCTCTTTTCCATTTCTTGGCGTGTTTCCAGTCTAATCCTTCTGTTGCTGAGCCTGAGCAAAGAGGCAAAATGGAGGGTGTGCCAGGTTCTGTCGTAGATGCCAATCAAGCATGTAAGATATTTCAGTCCGACCTGTCTTTTCCTGTAATAATTGGTCTTCCTTTTT-CATTTTTAATCACTCCTACTTCTAATCTGTTTCCTGTTTGATTCTTTTAATTGCCAGCATCACCAGGAAGAATGTTTT-CACGCCCCATAAAAACTAACCTGAGGGTTGGCGAATCGTCTGCGTTTCTAGCATATGTTAAGTCAAGCACCCCAGCCACCAGCTCATTTGATAGTGAATTACAAAGAGGTGGCAGTCGGTTAGATTCTTTGGATAACCAGGGTAATTGCTCTAGCGCAACTGACAGAAGTGACACTGGTACTGATGTAAATATTCGGGATAAAGAAGGCTTTGAGATGCCTGTACAGTACCCTATGGTATGCTTTTCTTCCTCTAACACACATATGGAGCAAAGCAATGAAGGCCAAAATGATACTTCAGGAACTCCGCCTATGTACCATTACCCATTTTATTATCCAGGGATGGTAGAGCACAGCATAGCGCTTTCTTCGGCGCAAAATTTTCAAGCAAACATAAACAATGCTCAAGCACATACACCACCAACAATGATCCCACAGTACAATGTTTATCCCCAATGCCATGCTGTACCTATGATGTCATCATTTCAGTTTAATCCTGCTGGTATGGTTATGCACTCAAGTCATATACCGACACAAAACATGTGGTCATCAGTGTCAAGCACCCCAGTGCCTGAGGAAACATGCAGTCGCTCTGAAAGGAGGGCCGCAGCACTTGCCAAGTTCAGGCAGAAAAGGAAAGAACGCTGTTTTGACAAGAAAGTGAGGTATGTAAATCGGAAGAAACTTGCTGAAACAAGGCCAAGGGTACGAGGGCAGTTTGTTAGGCAGGCAAGCAATACCGACATTATCAGCACTGGAGATGATATCTCCGAAGATGAAGATGATGATCCATCATCCAGGGAGGTAGAGATTATTTCTTCTCCAGAGTAG
>G5-163
ATGGTGGGCGGCGGCGAGGGGGATCGCGTTGGCGGCGGCGCCGGGGTGGGGGGAGGGCAGCAGTTCGTGGACCGGAGCAAGGTCAGGATCCTGCTTTGCGACGGCGACGCCACCAGCTCGCGGGAGGTGCTGCGGCTCCTCTGCAACTGCTCGTACCAAGGTTAGTCAAACCTCTTCAATTTCAACCGTACCTGGTTTCCCGGATTAGGATTTTGTTTTGCTTATCGCTGTTAGCTTAATCATTAGTTGTAGTATATAGTACTAATATGTTCGCTTCTAATCATGGAATCTGTTACGCGTCATGCGTGCTTACTGTTGTGCTGGTGCTG------ATGCTGATGCTGGTGAACTTTTT-GTTTCAGTAACTTGCGCCAAGTCTCCGCGGCAGGTGATCAATATT-CTCAACTACGAGGGCGGCGAGATAGACATCATCCTGGCTGAGGTCGATCTGCCGGTCACAAAGTGCTTCAAGATGCTCAAGTACATTGCCAGGAACAAGGACCTGCGCCACATCCCCATCATCAGT-AAGCTGCCTTCCTGCTCTGTGTCTTCTACCGATTCCCATGACGTGCTTGTAGTGATCGTCCTCCTGTTGATGGAGCTATGCAGTGATGTCCAACAGAGACGAGGTCTCCGTTGTTGTCAAGTGCTTGCGGCTTGGGG-CAGCAGAGTACCTGGTGAAGCCGCTGCGCACAAATGAGCTGCTGAACCTATGGACCCATGTGTGGCGGCGGCGACGGATGGTAAAGGCCACTATGCTGATTCACCTTAGCCTCTGTGTTAAAAGCATGCTCTAAGCTGAGATGCTT-----------GTGGGTGTTGCTGTACCTGTATGAGTTGTTCTTTAAAACTGGGTACTGGTGTTGGCAGCTTGGTTTGCCCGAGAAGAACTTCTTCAATGACAACTTCGAGTTGGTGCTCTCAGAACCTAGTGACGCCAATACCAATAGCACCACCCTCCTCTCAGATGAGACAGATGATAGGCCAAAAGAAAACATGAATCAAGAAACGGGCACCTCAAATCAACGCGAACACGAGGTAACATTAGGAAGTTTGTCGCATTCCAGATATTCTTTTTGCTGTTTTAGTAGGTTTCCATTTTTCCTGCTTTGATGAGTTGCCACAAAGATGTGCCCGGTTTCCTTGTATGTTGTATGATGACGGCATGCTAACATGTATGCATTCAGATACTTGTTTAAGCTCTGTTCCATTTCTTGGCGTGTTTCCAGTCTAATCCTTCTGTTGCTGAGCCTGAGCAAAGAGGCAAAATGGAGGGTGTGCCAGGTTCTGTTGTAGATGCCGATCAAGCATGTAAGATATTTCAGTCCGACCTGTCTTTTCCTGTAATAATTGGTCTTCCTTTTT-CATTTTTAATCACTCCTACTTCTAATCTGTTTCCTGTTTGATTCTTTTAATTGCCAGCATCACCAGGAAGAATGTTTT-CACGCCCCATAAAAACTAACCTGAGGGTTGGCGAATCGTCTGCGTTTCTAGCATATGTTAAGTCAAGCACCCCAGCCACCAGCTCATTTGATAGTGAATTACAAAGAGGTGGCAGTCGGTTAGATTCTTTGGATAACCAGGGTAATTGCTCTAGCGCAACTGACAGAAGTGACACTGGTACTGATGTAAATATTCGGGATAAAGAAGGCTTTGAGATGCCTGTACAGTACCCTATGGTATGCTTTTCTTCCTCTAACACACATATGGAGCGAAGCAATGAAGGCCAAAATGATACTTCAGGAACTCCGCCTATGTACCAGTACCCATTTTATTATCCAGGGATGGTAGAGCACAGCATAGCACTTTCTTCGGCGCAAAATTTTCAAGAAAACATAAACAATGCTCAAGCATATACACCACCAACAATGATCCCACAGTACAATGTTTATCCCCAATGCCATGCTGTACCTATGATGTCATCATTTCAGTTTAATCCTGCTGGTATGGTTATGCACTCAAGTCATATACCGACACAAAACATGTGGTCATCAGTGTCAAGCACCCCAGTGCCTGAGGAAACATGCAGTCGCTCTGAAAGGAGGGCCGCAGCACTTGCCAAGTTCAGGCAGAAAAGGAAAGAACGCTGTTTTGACAAGAAAGTGAGGTATGTAAATCGGAAGAAACTTGCTGAAACAAGGCCAAGGGTACGAGGGCAGTTTGTTAGGCAGGCAAGCAATACCGATGTTATCAGCACTGGAGATGATATCTCCGAAGATGAAGATGATGATCCATCATCCAGGGAGGTAGAGATTATTTCTTCTCCAGAGTAG
>G5-175
ATGGTGGGCGGCGGCGAGGGGGATCGCGTTGGCGGCGGCGCCGGGGTGGGGGGAGGGCAGCAGTTCGTGGACCGGAGCAAGGTCAGGATCCTGCTTTGCGACGGCGACCCCACCAGCTCGCGGGAGGTGCTGCGGCTCCTCTGCAACTGCTCGTACCAAGGTTAGTCAAACCTCTTCAATTTCAACCGTACCTGGTTTCCCGGATTAGGATTTTGTTTTGCTTATCGCTGTGAGCTTAATCATTAGTTGTAGTATATAGTACTAATATGTTCGCTTCTAATCATGGAATCTGTTACGCGTCATGCGTGCTTACTGTTGTGCTGGTGCTG------ATGCTGATGCTGGTGAACTTTTT-GTTTCAGTAACTTGCGCCAAGTCTCCGCGGCAGGTGATCAATATT-CTCAACTACGAGGGCGGCGAGATAGACATCATCCTGGCTGAGGTCGATCTGCCGGTCACAAAGTGCTTCAAGATGCTCAAGTACATTGCCAGGAACAAGGACCTGCGCCACATCCCCATCATCAGT-AAGCTGCCTTCCTGCTCTGTGTCTTCTACCGATTCCCATGACGTGCTTGTAGTGATCGTCCTCCTGTTGATGGAGCTATGCAGTGATGTCCAACAGAGACGAGGTCTCCGTTGTTGTCAAGTGCTTGCGGCTTGGGG-CAGCAGAGTACCTGGTGAAGCCGCTGCGCACAAATGAGCTGCTGAACCTATGGACCCATGTGTGGCGGCGGCGACGGATGGTAAAGGCCACTATGCTGATTCACCTTAGCCTCTGTGTTAAAAGCATGCTCTAAGCTGAGATGCTT-----------GTGGGTGTTGCTGTACCTGTATGAATTGTTCTTTAAAACTGGGTACTGGTGTTGGCAGCTTGGTTTGCCCGAGAAGAACTTCTTCAATGACAACTTCGAGTTGGTGCTCTCAGAACCTAGTGACGCCAATACCAATAGCACCACCCTCCTCTCAGATGAGACAGATGATAGGCCAAAAGAAAACATGAATCAAGAAACGGGCACCTCAAATCAACGCGAACACGAGGTAACATTAGGAAGTTTGTCGCATTCCAGATATTCTTTTTGCTGTTTTAGTAGGTTTCCATTTTTC-TGCTTTGATGAGTTGCCACAAAGATGTGCCCGGTTTCCTTGTATGTTGTATGATGACGGCATGCTAACATGTATGCATTCAGATACTTGTTTAAGCTCTGTTCCATTTCTTGGCGTGTTTCCAGTCTAATCCTTCTGTTGCTGAGCCTGAGCAAAGAGGCAAAATGGAGGGTGTGCCAGGTTCTGTTGTAGATGCCGATCAAGCATGTAAGATATTTCAGTCCGACCTGTCTTTTCCTGTAATAATTGGTCTTCCTTTTT-CATTTTTAATCACTCCTACTTCTAATCTGTTTCCTGTTTGATTCTTTTAATTGCCAGCATCACCAGGAAGAATGTTTT-CACGCCCCATAAAAACTAACCTGAGGGTTGGCGAATCGTCTGCGTTTCTAGCATATGTTAAGTCAAGCACCCCAGCCACCAGCTCATTTGATAGTGAATTACAAAGAGGTGGCAGTCGGTTAGATTCTTTGGATAACCAGGGTAATTGCTCTAGCGCAACTGACAGAAGTGACACTGGTACTGATGTAAATATTCGGGATAAAGAAGGCTTTGAGATGCCTGTACAGTACCCTATGGTATGCTTTTCTTCCTCTAACACACATATGGAGCGAAGCAATGAAGGCCAAAATGATACTTCAGGAACTCCGCCTATGTACCAGTACCCATTTTATTATCCAGGGATGGTAGAGCACAGCATAGCACTTTCTTCGGCGCAAAATTTTCAAGAAAACATAAACAATGCTCAAGCATATACACCACCAACAATGATCCCACAGTACAATGTTTATCCCCAATGCCATGCTGTACCTATGATGTCATCATTTCAGTTTAATCCTGCTGGTATGGTTATGCACTCAAGTCATATACCGACACAAAACATGTGGTCATCAGTGTCAAGCACCCCAGTGCCTGAGGAAACATGCAGTCGCTCTGAAAGGAGGGCCGCAGCACTTGCCAAGTTCAGGCAGAAAAGGAAAGAACGCTGTTTTGACAAGAAAGTGAGGTATGTAAATCGGAAGAAACTTGCTGAAACAAGGCCAAGGGTACGAGGGCAGTTTGTTAGGCAGGCAAGCAATACCGATGTTATCAGCACTGGAGATGATATCTCCGAAGATGAAGATGATGATCCATCATCCAGGGAGGTAGAGATTATTTCTTCTCCAGAGTAG
>G5Y-178
ATGGTGGGCGGCGGCGAGGGGGATCGCGTTGGCGGCGGCGCCGGGGTGGGGGGAGGGCAGCAGTTCGTGGACCGGAGCAAGGTCAGGATCCTGCTCTGCGACGGCGACGCCACCAGCTCGCGGGAGGTGCTGCGGCTCCTCTGCAACTGCTCGTACCAAGGTTAGTCAAACCTCTTCAATTTCAACCGTACCTGGTTTCCCGGATTAGGATTGTGTTTTGCTTATAGCTGTGAGCTTAATCATTAGTTGTAGTATATAGTACTAATATGTTCGCTTCTAATCATGGAATCTGTTACGCGTCATGTGTGCTTACTGTTGTGCTGGTGCTG------ATGCTGATGCTGGTGAACTTTTT-GTTTCAGTAACTTGCGCCAAGTCTCCACGGCAGGTGATCAATATT-CTCAACTACGAGGGCGGCGAGATAGACATCATCCTGGCTGAGGTCGATCTGCCGGTCACAAAGTGCTTCAAGATGCTCAAGTACATTGCCAGGAACAAGGACCTACGCCACATCCCCATCATCAGT-AAGCTGCCTTCCTGTTCTGTGTCTTCTACTGATTCCCATGACGTGCTTGTAGTGATCGTCCTCCTGTTGATGGAGCTATGCAGTGATGTCCAACAGAGACGAGGTCTCCGTTGTTGTCAAGTGCTTGCGGCTTGGGG-CAGCAGAGTACCTGGTGAAGCCGCTGCGCACAAATGAGCTGCTGAACCTATGGACCCATGTGTGGCGGCGGCGACGGATGGTAAAGGCCACTATGCTGATTCACCTTAGCCTCTGTGTTAAAAGCATGCTCTAAGCTGAGATGCTT-----------GTGGGTGTTGCTGTACTTGTATGAATTGTTCTTTAAA-CTGGGTACTGGTGTTGGCAGCTTGGTTTGCCCGAGAAGAACTTCTTCAATGACAACTTCGAGTTGGTGCTCTCAGAACCTAGTGACGCCAATACCAATAGCACCACCCTCCTCTCAGATGAGACAGATGATAGGCCAAAAGAAAACATGAATCAAGAAACGGGCACCTCAAATCAACGCGAACACGAGGTAACATTAGGAAGTTTGTCGCATTCCAGATATTCTTTTTGCTGTTTTAGTAGGTTTCCATTTTTC-TGCTTTGATGTGTTGCCACAAAGATGTGCCCGGTTTCCTTGTATGTTGTATGATGACAGCATGCTAACATGTATGCATTCAGATACTTGTTTAAGCTCTTTTCCATTTCTTGGCGTGTTTCCAGTCTAATCCTTCTGTTGCTGAGCCTGAGCAAAGAGGCAAAATGGAGGGTGTGCCAGGTTCTGTCGTAGATGCCAATCAAGCATGTAAGATATTTCAGTCCGACCTGTCTTTTCCTGTAATAATTGGTCTTCCTTTTT-CATTTTTAATCACTCCTACTTCTAATCTGTTTCCTGTTTGATTCTTTTAATTGCCAGCATCACCAGGAAGAATGTTTT-CACGCCCCATAAAAACTAACCTGAGGGTTGGCGAATCGTCTGCGTTTCTAGCATATGTTAAGTCAAGCACCCCAGCCACCAGCTCATTTGATAGTGAATTACAAAGAGGTGGCAGTCGGTTAGATTCTTTGGATAACCAGGGTAATTGCTCTAGCGCAACTGACAGAAGTGACACTGGTACTGATGTAAATATTCGGGATAAAGAAGGCTT-GAGATGCCTGTACAGTACCCTATGGTATGCTTTTCTTCCTCTAACACACATATGGAGCAAAGCAATGAAGGCCAAAATGATACTTCAGGAACTCCGCCTATGTACCATTACCCATTTTATTATCCAGGGATGGTAGAGCACAGCATAGCGCTTTCTTCGGCGCAAAATTTTCAAGCAAACATAAACAATGCTCAAGCACATACACCACCAACAATGATCCCACAGTACAATGTTTATCCCCAATGCCATGCTGTACCTATGATGTCATCATTTCAGTTTAATCCTGCTGGTATGGTTATGCACTCAAGTCATATACCGACACAAAACATGTGGTCATCAGTGTCAAGCACCCCAGTGCCTGAGGAAACATGCAGTCGCTCTGAAAGGAGGGCCGCAGCACTTGCCAAGTTCAGGCAGAAAAGGAAAGAACGCTGTTTTGACAAGAAAGTGAGGTATGTAAATCGGAAGAAACTTGCTGAAACAAGGCCAAGGGTACGAGGGCAGTTTGTTAGGCAGGCAAGCAATACCGACATTATCAGCACTGGAGATGATATCTCCGAAGATGAAGATGATGATCCATCATCCAGGGAGGTAGAGATTATTTCTTCTCCAGAGTAG
>G5-183
ATGGTGGGCGGCGGCGAGGGGGATCGCGTTGGCGGCGGCGCCGGGGTGGGGGGAGGGCAGCAGTTCGTGGACCGGAGCAAGGTCAGGATCCTGCTTTGCGACGGCGACGCCACCAGCTCGCGGGAGGTGCTGCGGCTCCTCTGCAACTGCTCGTACCAAGGTTAGTCAAACCTCTTCAATTTCAACCGTACCTGGTTTCCCGGATTAGGATTTTGTTTTGCTTATCGCTGTTAGCTTAATCATTAGTTGTAGTATATAGTACTAATATGTTCGCTTCTAATCATGGAATCTGTTACGCGTCATGCGTGCTTACTGTTGTGCTGGTGCTG------ATGCTGATGCTGGTGAACTTTTT-GTTTCAGTAACTTGCGCCAAGTCTCCGCGGCAGGTGATCAATATT-CTCAACTACGAGGGCGGCGAGATAGACATCATCCTGGCTGAGGTCGATCTGCCGGTCACAAAGTGCTTCAAGATGCTCAAGTACATTGCCAGGAACAAGGACCTGCGCCACATCCCCATCATCAGT-AAGCTGCCTTCCTGCTCTGTGTCTTCTACCGATTCCCATGACGTGCTTGTAGTGATCGTCCTCCTGTTGATGGAGCTATGCAGTGATGTCCAACAGAGACGAGGTCTCCGTTGTTGTCAAGTGCTTGCGGCTTGGGGGCAGCAGAGTACCTGGTGAAGCCGCTGCGCACAAATGAGCTGCTGAACCTATGGACCCATGTGTGGCGGCGGCGACGGATGGTAAAGGCCACTATGCTGATTCACCTTAGCCTCTGTGTTAAAAGCATGCTCTAAGCTGAGATGCTT-----------GTGGGTGTTGCTGTACCTGTATGAGTTGTTCTTTAAAACTGGGTACTGGTGTTGGCAGCTTGGTTTGCCCGAGAAGAACTTCTTCAATGACAACTTCGAGTTGGTGCTCTCAGAACCTAGTGACGCCAATACCAATAGCACCACCCTCCTCTCAGATGAGACAGATGATAGGCCAAAAGAAAACATGAATCAAGAAACGGGCACCTCAAATCAACGCGAACACGAGGTAACATTAGGAAGTTTGTCGCATTCCAGATATTCTTTTTGCTGTTTTAGTAGGTTTCCATTTTTCCTGCTTTGATGAGTTGCCACAAAGATGTGCCCGGTTTCCTTGTATGTTGTATGATGACGGCATGCTAACATGTATGCATTCAGATACTTGTTTAAGCTCTGTTCCATTTCTTGGCGTGTTTCCAGTCTAATCCTTCTGTTGCTGAGCCTGAGCAAAGAGGCAAAATGGAGGGTGTGCCAGGTTCTGTTGTAGATGCCGATCAAGCATGTAAGATATTTCAGTCCGACCTGTCTTTTCCTGTAATAATTGGTCTTCCTTTTT-CATTTTTAATCACTCCTACTTCTAATCTGTTTCCTGTTTGATTCTTTTAATTGCCAGCATCACCAGGAAGAATGTTTT-CACGCCCCATAAAAACTAACCTGAGGGTTGGCGAATCGTCTGCGTTTCTAGCATATGTTAAGTCAAGCACCCCAGCCACCAGCTCATTTGATAGTGAATTACAAAGAGGTGGCAGTCGGTTAGATTCTTTGGATAACCAGGGTAATTGCTCTAGCGCAACTGACAGAAGTGACACTGGTACTGATGTAAATATTCGGGATAAAGAAGGCTTTGAGATGCCTGTACAGTACCCTATGGTATGCTTTTCTTCCTCTAACACACATATGGAGCGAAGCAATGAAGGCCAAAATGATACTTCAGGAACTCCGCCTATGTACCAGTACCCATTTTATTATCCAGGGATGGTAGAGCACAGCATAGCACTTTCTTCGGCGCAAAATTTTCAAGAAAACATAAACAATGCTCAAGCATATACACCACCAACAATGATCCCACAGTACAATGTTTATCCCCAATGCCATGCTGTACCTATGATGTCATCATTTCAGTTTAATCCTGCTGGTATGGTTATGCACTCAAGTCATATACCGACACAAAACATGTGGTCATCAGTGTCAAGCACCCCAGTGCCTGAGGAAACATGCAGTCGCTCTGAAAGGAGGGCCGCAGCACTTGCCAAGTTCAGGCAGAAAAGGAAAGAACGCTGTTTTGACAAGAAAGTGAGGTATGTAAATCGGAAGAAACTTGCTGAAACAAGGCCAAGGGTACGAGGGCAGTTTGTTAGGCAGGCAAGCAATACCGATGTTATCAGCACTGGAGATGATATCTCCGAAGATGAAGATGATGATCCATCATCCAGGGAGGTAGAGATTATTTCTTCTCCAGAGTAG
>G5-185
ATGGTGGGCGGCGGCGAGGGGGATCGCGTTGGCGGCGGCGCCGGGGTGGGGGGAGGGCAGCAGTTCGTGGACCGGAGCAAGGTCAGGATCCTGCTTTGCGACGGCGACGCCACCAGCTCGCGGGAGGTGCTGCGGCTCCTCTGCAACTGCTCGTACCAAGGTTAGTCAAACCTCTTCAATTTCAACCGTACCTGGTTTCCCGGATTAGGATTTTGTTTTGCTTATCGCTGTGAGCTTAATCATTAGTTGTAGTATATAGTACTAATATGTTCGCTTCTAATCATGGAATCTGTTACGCGTCATGCGTGCTTACTGTTGTGCTGGTGCTG------ATGCTGATGCTGGTGAACTTTTT-GTTTCAGTAACTTGCGCCAAGTCTCCGCGGCAGGTGATCAATATT-CTCAACTACGAGGGCGGCGAGATAGACATCATCCTGGCTGAGGTCGATCTGCCGGTCACAAAGTGCTTCAAGATGCTCAAGTACATTGCCAGGAACAAGGACCTGCGCCACATCCCCATCATCAGT-AAGCTGCCTTCCTGCTCTGTGTCTTCTACCGATTCCCATGACGTGCTTGTAGTGATCGTCCTCCTGTTGATGGAGCTATGCAGTGATGTCCAACAGAGACGAGGTCTCCGTTGTTGTCAAGTGCTTGCGGCTTGGGG-CAGCAGAGTACCTGGTGAAGCCACTGCGCACAAATGAGCTGCTGAACCTATGGACCCATGTGTGGCGGCGGCGACGGATGGTAAAGGCCACTATGCTGATTCACCTTAGCCTCTGTGTTAAAAGCATGCTCTAAGCTGAGATGCTT-----------GTGGGTGTTGCTGTACCTGTATGAATTGTTCTTTAAAACTGGGTACTGGTGTTGGCAGCTTGGTTTGCCCGAGAAGAACTTCTTCAATGACAACTTCGAGTTGGTGCTCTCAGAACCTAGTGACGCCAATACCAATAGCACCACCCTCCTCTCAGATGAGACAGATGATAGGCCAAAAGAAAACATGAATCAAGAAACGGGCACCTCAAATCAACGCGAACACGAGGTAACATTAGGAAGTTTGTCGCATTCCAGATATTCTTTTTGCTGTTTTAGTAGGTTTCCATTTTTC-TGCTTTGATGAGTTGCCACAAAGATGTGCCCGGTTTCCTTGTATGTTGTATGATGACGGCATGCTAACATGTATGCATTCAGATACTTGTTTAAGCTCTGTTCCATTTCTTGGCGTGTTTCCAGTCTAATCCTTCTGTTGCTGAGCCTGAGCAAAGAGGCAAAATGGAGGGTGTGCCAGGTTCTGTTGTAGATGCCGATCAAGCATGTAAGATATTTCAGTCCGACCTGTCTTTTCCTGTAATAATTGGTCTTCCTTTTT-CATTTTTAATCACTCCTACTTCTAATCTGTTTCCTGTTTGATTCTTTTAATTGCCAGCATCACCAGGAAGAATGTTTT-CACGCCCCATAAAAACTAACCTGAGGGTTGGCGAATCGTCTGCGTTTCTAGCATATGTTAAGTCAAGCACCCCAGCCACCAGCTCATTTGATAGTGAATTACAAAGAGGTGGCAGTCGGTTAGATTCTTTGGATAACCAGGGTAATTGCTCTAGCGCAACTGACAGAAGTGACACTGGTACTGATGTAAATATTCGGGATAAAGAAGGCTTTGAGATGCCTGTACAGTACCCTATGGTATGCTTTTCTTCCTCTAACACACACATGGAGCGAAGCAATGAAGGCCAAAATGATACTTCAGGAACTCCGCCTATGTACCAGTACCCATTTTATTATCCAGGGATGGTAGAGCACAGCATAGCACTTTCTTCGGCGCAAAATTTTCAAGAAAACATAAACAATGCTCAAGCATATACACCACCAACAATGATCCCACAGTACAATGTTTATCCCCAATGCCATGCTGTACCTATGATGTCATCATTTCAGTTTAATCCTGCTGGTATGGTTATGCACTCAAGTCATATACCGACACAAAACATGTGGTCATCAGTGTCAAGCACCCCAGTGCCTGAGGAAACATGCAGTCGCTCTGAAAGGAGGGCCGCAGCACTTGCCAAGTTCAGGCAGAAAAGGAAAGAACGCTGTTTTGACAAGAAAGTGAGGTATGTAAATCGGAAGAAACTTGCTGAAACAAGGCCAAGGGTACGAGGGCAGTTTGTTAGGCAGGCAAGCAATACCGATGTTATCAGCACTGGAGATGATATCTCCGAAGATGAAGATGATGATCCATCATCCAGGGAGGTAGAGATTATTTCTTCTCCAGAGTAG
>G5-195
ATGGTGGGCGGCGGCGAGGGGGATCGCGTTGGCGGCGGCGCCGGGGTGGGGGGAGGGCAGCAGTTCGTGGACCGGAGCAAGGTCAGGATCCTGCTTTGCGACGGCGACGCCACCAGCTCGCGGGAGGTGCTGCGGCTCCTCTGCAACTGCTCGTACCAAGGTTAGTCAAACCTCTTCAATTTCAACCGTACCTGGTTTCCCGGATTAGGATTTTGTTTTGCTTATCGCTGTGAGCTTAATCATTAGTTGTAGTATATAGTACTAATATGTTCGCTTCTAATCATGGAATCTGTTACGCGTCATGCGTGCTTACTGTTGTGCTGGTGCTGGTGCTGATGCTGATGCTGGTGAACTTTTT-GTTTCAGTAACTTGCGCCAAGTCTCCGCGGCAGGTGATCAATATT-CTCAACTACGAGGGCGGCGAGATAGACATCATCCTGGCTGAGGTCGATCTGCCGGTCACAAAGTGCTTCAAGATGCTCAAGTACATTGCCAGGAACAAGGACCTGCGCCACATCCCCATCATCAGT-AAGCTGCCTTCCTGCTCTGTGTCTTCTACCGATTCCCATGACGTGCTTGTAGTGATCGTCCTCCTGTTGATGGAGCTATGCAGTGATGTCCAACAGAGACGAGGTCTCCGTTGTTGTCAAGTGCTTGCGGCTTGGGG-CAGCAGAGTACCTGGTGAAGCCGCTGCGCACAAATGAGCTGCTGAACCTATGGACCCATGTGTGGCGGCGGCGACGGATGGTAAAGGCCACTATGCTGATTCACCTTAGCCTCTGTGTTAAAAGCATGCTCTAAGCTGAGATGCTT-----------GTGGGTGTTGCTGTACCTGTATGAATTGTTCTTTAAAACTGGGTACTGGTGTTGGCAGCTTGGTTTGCCCGAGAAGAACTTCTTCAATGACAACTTCGAGTTGGTGCTCTCAGAACCTAGTGACGCCAATACCAATAGCACCACCCTCCTCTCAGATGAGACAGATGATAGGCCAAAAGAAAACATGAATCAAGAAACGGGCACCTCAAATCAACGCGAACACGAGGTAACATTAGGAAGTTTGTCGCATTCCAGATATTCTTTTTGCTGTTTTAGTAGGTTTCCATTTTTC-TGCTTTGATGAGTTGCCACAAAGATGTGCCCGGTTTCCTTGTATGTTGTATGATGACGGCATGCTAACATGTATGCATTCAGATACTTGTTTAAGCTCTGTTCCATTTCTTGGCGTGTTTCCAGTCTAATCCTTCTGTTGCTGAGCCTGAGCAAAGAGGCAAAATGGAGGGTGTGCCAGGTTCTGTTGTAGATGCCGATCAAGCATGTAAGATATTTCAGTCCGACCTGTCTTTTCCTGTAATAATTGGTCTTCCTTTTT-CATTTTTAATCACTCCTACTTCTAATCTGTTTCCTGTTTGATTCTTTTAATTGCCAGCATCACCAGGAAGAATGTTTT-CACGCCCCATAAAAACTAACCTGAGGGTTGGCGAATCGTCTGCGTTTCTAGCATATGTTAAGTCAAGCACCCCAGCCACCAGCTCATTTGATAGTGAATTACAAAGAGGTGGCAGTCGGTTAGATTCTTTGGATAACCAGGGTAATTGCTCTAGCGCAACTGACAGAAGTGACACTGGTACTGATGTAAATATTCGGGATAAAGAAGGCTTTGAGATGCCTGTACAGTACCCTATGGTATGCTTTTCTTCCTCTAACACACATATGGAGCGAAGCAATGAAGGCCAAAATGATACTTCAGGAACTCCGCCTATGTACCAGTACCCATTTTATTATCCAGGGATGGTAGAGCACAGCATAGCACTTTCTTCGGCGCAAAATTTTCAAGAAAACATAAACAATGCTCAAGCATATACACCACCAACAATGATCCCACAGTACAATGTTTATCCCCAATGCCATGCTGTACCTATGATGTCATCATTTCAGTTTAATCCTGCTGGTATGGTTATGCACTCAAGTCATATACCGACACAAAACATGTGGTCATCAGTGTCAAGCACCCCAGTGCCTGAGGAAACATGCAGTCGCTCTGAAAGGAGGGCCGCAGCACTTGCCAAGTTCAGGCAGAAAAGGAAAGAACGCTGTTTTGACAAGAAAGTGAGGTATGTAAATCGGAAGAAACTTGCTGAAACAAGGCCAAGGGTACGAGGGCAGTTTGTTAGGCAGGCAAGCAATACCGATGTTATCAGCACTGGAGATGATATCTCCGAAGATGAAGATGATGATCCATCATCCAGGGAGGTAGAGATTATTTCTTCTCCAGAGTAG
>G5-210
ATGGTGGGCGGCGGCGAGGGGGATCGCGTTGGCGGCGGCGCCGGGGTGGGGGGAGGGCAGCAGTTCGTGGACCGGAGCAAGGTCAGGATCCTGCTTTGCGACGGCGACGCCACCAGCTCGCGGGAGGTGCTGCGGCTCCTCTGCAACTGCTCGTACCAAGGTTAGTCAAACCTCTTCAATTTCAACCGTACCTGGTTTCCCGGATTAGGATTGTGTTTTGCTTATCGCTGTGAGCTTAATCATTAGTTGTAGTATATAGTACTAATATGTTCGCTTCTAATCATGGAATCTGTTACGCGTCATGTGTGCTTACTGTTGTGCTGGTGCTG------ATGCTGATGCTGGTGAACTTTTT-GTTTCAGTAACTTGCGCCAAGTCTCCACGGCAGGTGATCAATATT-CTCAACTACGAGGGCGGCGAGATAGACATCATCCTGGCTGAGGTCGATCTGCCGGTCACAAAGTGCTTCAAGATGCTCAAGTACATTGCCAGGAACAAGGACCTACGCCACATCCCCATCATCAGT-AAGCTGCCTTCCTGCTCTGTGTCTTCTACCGATTCCCATGACGTGCTTGTAGTGATCGTCCTCCTGTTGATGGAGCTATGCAGTGATGTCCAACAGAGACGAGGTCTCCGTTGTTGTCAAGTGCTTGCGGCTTGGGG-CAGCAGAGTACCTGGTGAAGCCGCTGCGCACAAATGAGCTGCTGAACCTATGGACCCATGTGTGGCGGCGGCGACGGATGGTAAAGGCCACTATGCTGATTCACCTTAGCCTCTGTGTAAAAAGCATGCTCTAAGCTGAGATGCTT-----------GTGGGTGTTGCTGTACTTGTATGAATTGTTCTTTAAA-CTGGGTACTGGTGTTGGCAGCTTGGTTTGCCCGAGAAGAACTTCTTCAATGACAACTTCGAGTTGGTGCTCTCAGAACCTAGTGACGCCAATACCAATAGCACCACCCTCCTCTCAGATGAGACAGATGATAGGCCAAAAGAAAACATGAATCAAGAAACGGGCACCTCAAATCAACGCGAACACGAGGTAACATTAGGAAGTTTGTCGCATTCCAGATATTCTTTTTGCTGTTTTAGTAGGTTTCCATTTTTC-TGCTTTGATGAGTTGCCACAAAGATGTGCCCGGTTTCCTTGTATGTTGTATGATGACAGCATGCTAACATGTATGCATTCAGATACTTGTTTAAGCTCTGTTCCATTTCTTGGCGTGTTTCCAGTCTAATCCTTCTGTTGCTGAGCCTGAGCAAAGAGGCAAAATGGAGGGTGTGCCAGGTTCTGTCGTAGATGCCAATCAAGCATGTAAGATATTTCAGTCCGACCTGTCTTTTCCTGTAATAATTGGTCTTCCTTTTT-CATTTTTAATCACTCCTACTTCTAATCTGTTTCCTGTTTGATTCTTTTAATTTCCAGCATCACCAGGAAGAATGTTTT-CACGCCCCATAAAAACTAACCTGAGGGTTGGCGAATCGTCTGCGTTTCTAGCATATGTTAAGTCAAGCACCCCAGCCACCAGCTCATTTGATAGTGAATTACAAAGAGGTGGCAGTCGGTTAGATTCTTTGGATAACCAGGGTAATTGCTCTAGCGCAACTGACAGAAGTGACACTGGTACTGATGTAAATATTCGGGATAAAGAAGGCTTTGAGATGCCTGTACAGTACCCTATGGTATGCTTTTCTTCCTCTAACACACATATGGAGCGAAGCAATGAAGGCCAAAATGATACTTCAGGAACTCCGCCTATGTACCATTACCCATTTTATTATCCAGGGATGGTAGAGCACAGCATAGCACTTTCTTCGGCGCAAAATTTTCAAGAAAACATAAACAATGCTCAAGCATATACACCACCAACAATGATCCCACAGTACAATGTTTATCCCCAATGCCATGCTGTACCTATGATGTCATCATTTCAGTTTAATCCTGCTGGTATGGTTATGCACTCAAGTCATATACCGACACAAAACATGTGGTCATCAGTGTCAAGCACCCCAGTGCCTGAGGAAACATGCAGTCGCTCTGAAAGGAGGGCCGCAGCACTTGCCAAGTTCAGGCAGAAAAGGAAAGAACGCTGTTTTGACAAGAAAGTGAGGTATGTAAATCGGAAGAAACTTGCTGAAACAAGGCCAAGGGTACGAGGGCAGTTTGTTAGGCAGGCAAGCAATACCGATGTTATCAGCACTGGAGATGATATCTCCGAAGATGAAGATGATGATCCATCATCCAGGGAGGTAGAGATTATTTCTTCTCCAGAGTAG
>G5-212
ATGGTGGGCGGCGGCGAGGGGGATCGCGTTGGCGGCGGCGCCGGGGTGGGGGGAGGGCAGCAGTTCGTGGACCGGAGCAAGGTCAGGATCCTGCTCTGCGACGGCGACGCCACCAGCTCGCGGGAGGTGCTGCGGCTCCTCTGCAACTGCTCGTACCAAGGTTAGTCAAACCTCTTCAATTTCAACCGTACCTGGTTTCCCGGATTAGGATTGTGTTTTGCTTATAGCTGTGAGCTTAATCATTAGTTGTAGTATATAGTACTAATATGTTCGCTTCTAATCATGGAATCTGTTACGCGTCATGTGTGCTTACTGTTGTGCTGGTGCTG------ATGCTGATGCTGGTGAACTTTTT-GTTTCAGTAACTTGCGCCAAGTCTCCACGGCAGGTGATCAATATT-CTCAACTACGAGGGCGGCGAGATAGACATCATCCTGGCTGAGGTCGATCTGCCGGTCACAAAGTGCTTCAAGATGCTCAAGTACATTGCCAGGAACAAGGACCTACGCCACATCCCCATCATCAGT-AAGCTGCCTTCCTGTTCTGTGTCTTCTACTGATTCCCATGACGTGCTTGTAGTGATCGTCCTCCTGTTGATGGAGCTATGCAGTGATGTCCAACAGAGACGAGGTCTCCGTTGTTGTCAAGTGCTTGCGGCTTGGGG-CAGCAGAGTACCTGGTGAAGCCGCTGCGCACAAATGAGCTGCTGAACCTATGGACCCATGTGTGGCGGCGGCGACGGATGGTAAAGGCCACTATGCTGATTCACCTTAGCCTCTGTGTTAAAAGCATGCTCTAAGCTGAGATGCTT-----------GTGGGTGTTGCTGTACTTGTATGAATTGTTCTTTAAA-CTGGGTACTGGTGTTGGCAGCTTGGTTTGCCCGAGAAGAACTTCTTCAATGACAACTTCGAGTTGGTGCTCTCAGAACCTAGTGACGCCAATACCAATAGCACCACCCTCCTCTCAGATGAGACAGATGATAGGCCAAAAGAAAACATGAATCAAGAAACGGGCACCTCAAATCAACGCGAACACGAGGTAACATTAGGAAGTTTGTCGCATTCCAGATATTCTTTTTGCTGTTTTAGTAGGTTTCCATTTTTC-TGCTTTGATGTGTTGCCACAAAGATGTGCCCGGTTTCCTTGTATGTTGTATGATGACAGCATGCTAACATGTATGCATTCAGATACTTGTTTAAGCTCTTTTCCATTTCTTGGCGTGTTTCCAGTCTAATCCTTCTGTTGCTGAGCCTGAGCAAAGAGGCAAAATGGAGGGTGTGCCAGGTTCTGTCGTAGATGCCAATCAAGCATGTAAGATATTTCAGTCCGACCTGTCTTTTCCTGTAATAATTGGTCTTCCTTTTT-CATTTTTAATCACTCCTACTTCTAATCTGTTTCCTGTTTGATTCTTTTAATTGCCAGCATCACCAGGAAGAATGTTTT-CACGCCCCATAAAAACTAACCTGAGGGTTGGCGAATCGTCTGCGTTTCTAGCATATGTTAAGTCAAGCACCCCAGCCACCAGCTCATTTGATAGTGAATTACAAAGAGGTGGCAGTCGGTTAGATTCTTTGGATAACCAGGGTAATTGCTCTAGCGCAACTGACAGAAGTGACACTGGTACTGATGTAAATATTCGGGATAAAGAAGGCTTTGAGATGCCTGTACAGTACCCTATGGTATGCTTTTCTTCCTCTAACACACATATGGAGCAAAGCAATGAAGGCCAAAATGATACTTCAGGAACTCCGCCTATGTACCATTACCCATTTTATTATCCAGGGATGGTAGAGCACAGCATAGCGCTTTCTTCGGCGCAAAATTTTCAAGCAAACATAAACAATGCTCAAGCACATACACCACCAACAATGATCCCACAGTACAATGTTTATCCCCAATGCCATGCTGTACCTATGATGTCATCATTTCAGTTTAATCCTGCTGGTATGGTTATGCACTCAAGTCATATACCGACACAAAACATGTGGTCATCAGTGTCAAGCACCCCAGTGCCTGAGGAAACATGCAGTCGCTCTGAAAGGAGGGCCGCAGCACTTGCCAAGTTCAGGCAGAAAAGGAAAGAACGCTGTTTTGACAAGAAAGTGAGGTATGTAAATCGGAAGAAACTTGCTGAAACAAGGCCAAGGGTACGAGGGCAGTTTGTTAGGCAGGCAAGCAATACCGACATTATCAGCACTGGAGATGATATCTCCGAAGATGAAGATGATGATCCATCATCCAGGGAGGTAGAGATTATTTCTTCTCCAGAGTAG
>G5Y-213
ATGGTGGGCGGCGGCGAGGGGGATCGCGTTGGCGGCGGCGCCGGGGTGGGGGGAGGGCAGCAGTTCGTGGACCGGAGCAAGGTCAGGATCCTGCTCTGCGACGGCGACGCCACCAGCTCGCGGGAGGTGCTGCGGCTCCTCTGCAACTGCTCGTACCAAGGTTAGTCAAACCTCTTCAATTTCAACCGTACCTGGTTTCCCGGATTAGGATTGTGTTTTGCTTATAGCTGTGAGCTTAATCATTAGTTGTAGTATATAGTACTAATATGTTCGCTTCTAATCATGGAATCTGTTACGCGTCATGTGTGCTTACTGTTGTGCTGGTGCTG------ATGCTGATGCTGGTGAACTTTTT-GTTTCAGTAACTTGCGCCAAGTCTCCACGGCAGGTGATCAATATT-CTCAACTACGAGGGCGGCGAGATAGACATCATCCTGGCTGAGGTCGATCTGCCGGTCACAAAGTGCTTCAAGATGCTCAAGTACATTGCCAGGAACAAGGACCTACGCCACATCCCCATCATCAGT-AAGCTGCCTTCCTGTTCTGTGTCTTCTACTGATTCCCATGACGTGCTTGTAGTGATCGTCCTCCTGTTGATGGAGCTATGCAGTGATGTCCAACAGAGACGAGGTCTCCGTTGTTGTCAAGTGCTTGCGGCTTGGGG-CAGCAGAGTACCTGGTGAAGCCGCTGCGCACAAATGAGCTGCTGAACCTATGGACCCATGTGTGGCGGCGGCGACGGATGGTAAAGGCCACTATGCTGATTCACCTTAGCCTCTGTGTTAAAAGCATGCTCTAAGCTGAGATGCTT-----------GTGGGTGTTGCTGTACTTGTATGAATTGTTCTTTAAA-CTGGGTACTGGTGTTGGCAGCTTGGTTTGCCCGAGAAGAACTTCTTCAATGACAACTTCGAGTTGGTGCTCTCAGAACCTAGTGACGCCAATACCAATAGCACCACCCTCCTCTCAGATGAGACAGATGATAGGCCAAAAGAAAACATGAATCAAGAAACGGGCACCTCAAATCAACGCGAACACGAGGTAACATTAGGAAGTTTGTCGCATTCCAGATATTCTTTTTGCTGTTTTAGTAGGTTTCCATTTTTC-TGCTTTGATGTGTTGCCACAAAGATGTGCCCGGTTTCCTTGTATGTTGTATGATGACAGCATGCTAACATGTATGCATTCAGATACTTGTTTAAGCTCTTTTCCATTTCTTGGCGTGTTTCCAGTCTAATCCTTCTGTTGCTGAGCCTGAGCAAAGAGGCAAAATGGAGGGTGTGCCAGGTTCTGTCGTAGATGCCAATCAAGCATGTAAGATATTTCAGTCCGACCTGTCTTTTCCTGTAATAATTGGTCTTCCTTTTT-CATTTTTAATCACTCCTACTTCTAATCTGTTTCCTGTTTGATTCTTTTAATTGCCAGCATCACCAGGAAGAATGTTTT-CACGCCCCATAAAAACTAACCTGAGGGTTGGCGAATCGTCTGCGTTTCTAGCATATGTTAAGTCAAGCACCCCAGCCACCAGCTCATTTGATAGTGAATTACAAAGAGGTGGCAGTCGGTTAGATTCTTTGGATAACCAGGGTAATTGCTCTAGCGCAACTGACAGAAGTGACACTGGTACTGATGTAAATATTCGGGATAAAGAAGGCTTTGAGATGCCTGTACAGTACCCTATGGTATGCTTTTCTTCCTCTAACACACATATGGAGCAAAGCAATGAAGGCCAAAATGATACTTCAGGAACTCCGCCTATGTACCATTACCCATTTTATTATCCAGGGATGGTAGAGCACAGCATAGCGCTTTCTTCGGCGCAAAATTTTCAAGCAAACATAAACAATGCTCAAGCACATACACCACCAACAATGATCCCACAGTACAATGTTTATCCCCAATGCCATGCTGTACCTATGATGTCATCATTTCAGTTTAATCCTGCTGGTATGGTTATGCACTCAAGTCATATACCGACACAAAACATGTGGTCATCAGTGTCAAGCACCCCAGTGCCTGAGGAAACATGCAGTCGCTCTGAAAGGAGGGCCGCAGCACTTGCCAAGTTCAGGCAGAAAAGGAAAGAACGCTGTTTTGACAAGAAAGTGAGGTATGTAAATCGGAAGAAACTTGCTGAAACAAGGCCAAGGGTACGAGGGCAGTTTGTTAGGCAGGCAAGCAATACCGACATTATCAGCACTGGAGATGATATCTCCGAAGATGAAGATGATGATCCATCATCCAGGGAGGTAGAGATTATTTCTTCTCCAGAGTAG
>G5Y-219
ATGGTGGGCGGCGGCGAGGGGGATCGCGTTGGCGGCGGCGCCGGGGTGGGGGGAGGGCAGCAGTTCGTGGACCGGAGCAAGGTCAGGATCCTGCTTTGCGACGGCGACGCCACCAGCTCGCGGGAGGTGCTGCGGCTCCTCTGCAACTGCTCGTACCAAGGTTAGTCAAACCTCTTCAATTTCAACCGTACCTGGTTTCCCGGATTAGGATTTTGTTTTGCTTATCGCTGTTAGCTTAATCATTAGTTGTAGTATATAGTACTAATATGTTCGCTTCTAATCATGGAATCTGTTACGCGTCATGCGTGCTTACTGTTGTGCTGGTGCTG------ATGCTGATGCTGGTGAACTTTTT-GTTTCAGTAACTTGCGCCAAGTCTCCGCGGCAGGTGATCAATATT-CTCAACTACGAGGGCGGCGAGATAGACATCATCCTGGCTGAGGTCGATCTGCCGGTCACAAAGTGCTTCAAGATGCTCAAGTACATTGCCAGGAACAAGGACCTGCGCCACATCCCCATCATCAGT-AAGCTGCCTTCCTGCTCTGTGTCTTCTACCGATTCCCATGACGTGCTTGTAGTGATCGTCCTCCTGTTGATGGAGCTATGCAGTGATGTCCAACAGAGACGAGGTCTCCGTTGTTGTCAAGTGCTTGCGGCTTGGGGGCAGCAGAGTACCTGGTGAAGCCGCTGCGCACAAATGAGCTGCTGAACCTATGGACCCATGTGTGGCGGCGGCGACGGATGGTAAAGGCCACTATGCTGATTCACCTTAGCCTCTGTGTTAAAAGCATGCTCTAAGCTGAGATGCTT-----------GTGGGTGTTGCTGTACCTGTATGAGTTGTTCTTTAAAACTGGGTACTGGTGTTGGCAGCTTGGTTTGCCCGAGAAGAACTTCTTCAATGACAACTTCGAGTTGGTGCTCTCAGAACCTAGTGACGCCAATACCAATAGCACCACCCTCCTCTCAGATGAGACAGATGATAGGCCAAAAGAAAACATGAATCAAGAAACGGGCACCTCAAATCAACGCGAACACGAGGTAACATTAGGAAGTTTGTCGCATTCCAGATATTCTTTTTGCTGTTTTAGTAGGTTTCCATTTTTCCTGCTTTGATGAGTTGCCACAAAGATGTGCCCGGTTTCCTTGTATGTTGTATGATGACGGCATGCTAACATGTATGCATTCAGATACTTGTTTAAGCTCTGTTCCATTTCTTGGCGTGTTTCCAGTCTAATCCTTCTGTTGCTGAGCCTGAGCAAAGAGGCAAAATGGAGGGTGTGCCAGGTTCTGTTGTAGATGCCGATCAAGCATGTAAGATATTTCAGTCCGACCTGTCTTTTCCTGTAATAATTGGTCTTCCTTTTT-CATTTTTAATCACTCCTACTTCTAATCTGTTTCCTGTTTGATTCTTTTAATTGCCAGCATCACCAGGAAGAATGTTTT-CACGCCCCATAAAAACTAACCTGAGGGTTGGCGAATCGTCTGCGTTTCTAGCATATGTTAAGTCAAGCACCCCAGCCACCAGCTCATTTGATAGTGAATTACAAAGAGGTGGCAGTCGGTTAGATTCTTTGGATAACCAGGGTAATTGCTCTAGCGCAACTGACAGAAGTGACACTGGTACTGATGTAAATATTCGGGATAAAGAAGGCTTTGAGATGCCTGTACAGTACCCTATGGTATGCTTTTCTTCCTCTAACACACATATGGAGCGAAGCAATGAAGGCCAAAATGATACTTCAGGAACTCCGCCTATGTACCAGTACCCATTTTATTATCCAGGGATGGTAGAGCACAGCATAGCACTTTCTTCGGCGCAAAATTTTCAAGAAAACATAAACAATGCTCAAGCATATACACCACCAACAATGATCCCACAGTACAATGTTTATCCCCAATGCCATGCTGTACCTATGATGTCATCATTTCAGTTTAATCCTGCTGGTATGGTTATGCACTCAAGTCATATACCGACACAAAACATGTGGTCATCAGTGTCAAGCACCCCAGTGCCTGAGGAAACATGCAGTCGCTCTGAAAGGAGGGCCGCAGCACTTGCCAAGTTCAGGCAGAAAAGGAAAGAACGCTGTTTTGACAAGAAAGTGAGGTATGTAAATCGGAAGAAACTTGCTGAAACAAGGCCAAGGGTACGAGGGCAGTTTGTTAGGCAGGCAAGCAATACCGATGTTATCAGCACTGGAGATGATATCTCCGAAGATGAAGATGATGATCCATCATCCAGGGAGGTAGAGATTATTTCTTCTCCAGAGTAG
>G5-222
ATGGTGGGCGGCGGCGAGGGGGATCGCGTTGGCGGCGGCGCCGGGGTGGGGGGAGGGCAGCAGTTCGTGGACCGGAGCAAGGTCAGGATCCTGCTTTGCGACGGCGACGCCACCAGCTCGCGGGAGGTGCTGCGGCTCCTCTGCAACTGCTCGTACCAAGGTTAGTCAAACCTCTTCAATTTCAACCGTACCTGGTTTCCCGGATTAGGATTTTGTTTTGCTTATCGCTGTGAGCTTAATCATTAGTTGTAGTATATAGTACTAATATGTTCGCTTCTAATCATGGAATCTGTTACGCGTCATGTGTGCTTACTGTTGTGCTGGTGCTG------ATGCTGATGCTGGTGAACTTTAT-GTTTCAGTAACTTGCGCCAAGTCTCCGCGGCAGGTGATCAATATT-CTCAACTACGAGGGTGGCGAGATAGACATCATCCTGGCTGAGGTCGATCTGCCGGTCACAAAGTGCTTCAAGATGCTCAAGTACATTGCCAGGAACAAGGACCTGCGCCACATCCCCATCATCAGT-AAGCTGCCTTCCTGCTCTGTGTCTTCTACCGATTCCCATGACGTGCTTGTAGTGATCGTCCTCCTGTTGATGGAGCTATGCAGTGATGTCCAACAGAGACGAGGTCTCCGTTGTTGTCAAGTGCTTGCGGCTTGGGG-CAGCAGAGTACCTGGTGAAGCCGCTGCGCACAAATGAGCTGCTGAACCTATGGACCCATGTGTGGCGGCGGCGACGGATGGTAAAGGCCACTATGCTGATTCACCTTAGCCTCTGTGTTAAAAGCATGCTCTAAGCTGAGATGCTT-----------GTGGGTGTTGCTGTACCTGTATGAATTGTTCTTTAAAACTGGGTACTGGTGTTGGCAGCTTGGTTTGCCCGAGAAGAACTTCTTCAATGACAACTTCGAGTTGGTGCTCTCAGAACCTAGTGACGCCAATACCAATAGCACCACCCTCCTCTCAGATGAGACAGATGATAGGCCAAAAGAAAACATGAATCAAGAAACGGGCACCTCAAATCAACGCGAACACGAGGTAACATTAGGAAGTTTGTCGCATTCCAGATATTCTTTTTGCTGTTTTAGTAGGTTTCCATTTTTC-TGCTTTGATGAGTTGCCACAAAGATGTGCCCGGTTTCCTTGTATGTTGTATGATGACGGCATGCTAACATGTATGCATTCAGATACTTGTTTAAGCTCTGTTCCATTTCTTGGCGTGTTTCCAGTCTAATCCTTCTGTTGCTGAGCCTGAGCAAAGAGGCAAAATGGAGGGTGTGCCAGGTTCTGTTGTAGATGCCGATCAAGCATGTAAGATATTTCAGTCCGACCTGTCTTTTCCTGTAATAATTGGTCTTCCTTTTT-CATTTTTAATCACTCCTACTTCTAATCTGTTTCCTGTTTGATTCTTTTAATTGCCAGCATCACCAGGAATAATGTTTT-CACGCCCCATAAAAACTAACCTGAGGGTTGGCGAATCGTCTGCGTTTCTAGCATATGTTAAGTCAAGCACCCCAGCCACCAGCTCATTTGATAGTGAATTACAAAGAGGTGGCAGTCGGTTAGATTCTTTGGATAACCAGGGTAATTGCTCTAGCGCAACTGACAGAAGTGACACTGGTACTGATGTAAATATTCGGGATAAAGAAGGCTTTGAGATGCCTGTACAGTACCCTATGGTATGCTTTTCTTCCTCTAACACACATATGGAGCGAAGCAATGAAGGCCAAAATGATACTTCAGGAACTCCGCCTATGTACCAGTACCCATTTTATTATCCAGGGATGGTAGAGCACAGCATAGCACTTTCTTCGGCGCAAAATTTTCAAGAAAACATAAACAATGCTCAAGCATATACACCACCAACAATGATCCCACAGTACAATGTTTATCCCCAATGCCATGCTGTACCTATGATGTCATCATTTCAGTTTAATCCTGCTGGTATGGTTATGCACTCAAGTCATATACCGACACAAAACATGTGGTCATCAGTGTCAAGCACCCCAGTGCCTGAGGAAACATGCAGTCGCTCTGAAAGGAGGGCCGCAGCACTTGCCAAGTTCAGGCAGAAAAGGAAAGAACGCTGTTTTGACAAGAAAGTGAGGTATGTAAATCGGAAGAAACTTGCTGAAACAAGGCCAAGGGTACGAGGGCAGTTTGTTAGGCAGGCAAGCAATACCGATGTTATCAGCACTGGAGATGATATCTCCGAAGATGAAGATGATGATCCATCATCCAGGGAGGTAGAGATTATTTCTTCTCCAGAGTAG
>G5-235
ATGGTGGGCGGCGGCGAGGGGGATCGCGTTGGCGGCGGCGCCGGGGTGGGGGGAGGGCAGCAGTTCGTGGACCGGAGCAAGGTCAGGATCCTGCTCTGCGACGGCGACGCCACCAGCTCGCGGGAGGTGCTGCGGCTCCTCTGCAACTGCTCGTACCAAGGTTAGTCAAACCTCTTCAATTTCAACCGTACCTGGTTTCCCGGATTAGGATTGTGTTTTGCTTATAGCTGTGAGCTTAATCATTAGTTGTAGTATATAGTACTAATATGTTCGCTTCTAATCATGGAATCTGTTACGCGTCATGTGTGCTTACTGTTGTGCTGGTGCTG------ATGCTGATGCTGGTGAACTTTTT-GTTTCAGTAACTTGCGCCAAGTCTCCACGGCAGGTGATCAATATT-CTCAACTACGAGGGCGGCGAGATAGACATCATCCTGGCTGAGGTCGATCTGCCGGTCACAAAGTGCTTCAAGATGCTCAAGTACATTGCCAGGAACAAGGACCTACGCCACATCCCCATCATCAGT-AAGCTGCCTTCCTGTTCTGTGTCTTCTACTGATTCCCATGACGTGCTTGTAGTGATCGTCCTCCTGTTGATGGAGCTATGCAGTGATGTCCAACAGAGACGAGGTCTCCGTTGTTGTCAAGTGCTTGCGGCTTGGGG-CAGCAGAGTACCTGGTGAAGCCGCTGCGCACAAATGAGCTGCTGAACCTATGGACCCATGTGTGGCGGCGGCGACGGATGGTAAAGGCCACTATGCTGATTCACCTTAGCCTCTGTGTTAAAAGCATGCTCTAAGCTGAGATGCTT-----------GTGGGTGTTGCTGTACTTGTATGAATTGTTCTTTAAA-CTGGGTACTGGTGTTGGCAGCTTGGTTTGCCCGAGAAGAACTTCTTCAATGACAACTTCGAGTTGGTGCTCTCAGAACCTAGTGACGCCAATACCAATAGCACCACCCTCCTCTCAGATGAGACAGATGATAGGCCAAAAGAAAACATGAATCAAGAAACGGGCACCTCAAATCAACGCGAACACGAGGTAACATTAGGAAGTTTGTCGCATTCCAGATATTCTTTTTGCTGTTTTAGTAGGTTTCCATTTTTC-TGCTTTGATGTGTTGCCACAAAGATGTGCCCGGTTTCCTTGTATGTTGTATGATGACAGCATGCTAACATGTATGCATTCAGATACTTGTTTAAGCTCTTTTCCATTTCTTGGCGTGTTTCCAGTCTAATCCTTCTGTTGCTGAGCCTGAGCAAAGAGGCAAAATGGAGGGTGTGCCAGGTTCTGTCGTAGATGCCAATCAAGCATGTAAGATATTTCAGTCCGACCTGTCTTTTCCTGTAATAATTGGTCTTCCTTTTTTCATTTTTAATCACTCCTACTTCTAATCTGTTTCCTGTTTGATTCTTTTAATTGCCAGCATCACCAGGAAGAATGTTTT-CACGCCCCATAAAAACTAACCTGAGGGTTGGCGAATCGTCTGCGTTTCTAGCATATGTTAAGTCAAGCACCCCAGCCACCAGCTCATTTGATAGTGAATTACAAAGAGGTGGCAGTCGGTTAGATTCTTTGGATAACCAGGGTAATTGCTCTAGCGCAACTGACAGAAGTGACACTGGTACTGATGTAAATATTCGGGATAAAGAAGGCTTTGAGATGCCTGTACAGTACCCTATGGTATGCTTTTCTTCCTCTAACACACATATGGAGCAAAGCAATGAAGGCCAAAATGATACTTCAGGAACTCCGCCTATGTACCATTACCCATTTTATTATCCAGGGATGGTAGAGCACAGCATAGCGCTTTCTTCGGCGCAAAATTTTCAAGCAAACATAAACAATGCTCAAGCACATACACCACCAACAATGATCCCACAGTACAATGTTTATCCCCAATGCCATGCTGTACCTATGATGTCATCATTTCAGTTTAATCCTGCTGGTATGGTTATGCACTCAAGTCATATACCGACACAAAACATGTGGTCATCAGTGTCAAGCACCCCAGTGCCTGAGGAAACATGCAGTCGCTCTGAAAGGAGGGCCGCAGCACTTGCCAAGTTCAGGCAGAAAAGGAAAGAACGCTGTTTTGACAAGAAAGTGAGGTATGTAAATCGGAAGAAACTTGCTGAAACAAGGCCAAGGGTACGAGGGCAGTTTGTTAGGCAGGCAAGCAATACCGACATTATCAGCACTGGAGATGATATCTCCGAAGATGAAGATGATGATCCATCATCCAGGGAGGTAGAGATTATTTCTTCTCCAGAGTAG
>G5-237
ATGGTGGGCGGCGGCGAGGGGGATCGCGTTGGCGGCGGCGCCGGGGTGGGGGGAGGGCAGCAGTTCGTGGACCGGAGCAAGGTCAGGATCCTGCTTTGCGACGGCGACGCCACCAGCTCGCGGGAGGTGCTGCGGCTCCTCTGCAACTGCTCGTACCAAGGTTAGTCAAACCTCTTCAATTTCAACCGTACCTGGTTTCCCGGATTAGGATTTTGTTTTGCTTATCGCTGTTAGCTTAATCATTAGTTGTAGTATATAGTACTAATATGTTCGCTTCTAATCATGGAATCTGTTACGCGTCATGCGTGCTTACTGTTGTGCTGGTGCTG------ATGCTGATGCTGGTGAACTTTTT-GTTTCAGTAACTTGCGCCAAGTCTCCGCGGCAGGTGATCAATATT-CTCAACTACGAGGGCGGCGAGATAGACATCATCCTGGCTGAGGTCGATCTGCCGGTCACAAAGTGCTTCAAGATGCTCAAGTACATTGCCAGGAACAAGGACCTGCGCCACATCCCCATCATCAGT-AAGCTGCCTTCCTGCTCTGTGTCTTCTACCGATTCCCATGACGTGCTTGTAGTGATCGTCCTCCTGTTGATGGAGCTATGCAGTGATGTCCAACAGAGACGAGGTCTCCGTTGTTGTCAAGTGCTTGCGGCTTGGGG-CAGCAGAGTACCTGGTGAAGCCGCTGCGCACAAATGAGCTGCTGAACCTATGGACCCATGTGTGGCGGCGGCGACGGATGGTAAAGGCCACTATGCTGATTCACCTTAGCCTCTGTGTTAAAAGCATGCTCTAAGCTGAGATGCTT-----------GTGGGTGTTGCTGTACCTGTATGAGTTGTTCTTTAAAACTGGGTACTGGTGTTGGCAGCTTGGTTTGCCCGAGAAGAACTTCTTCAATGACAACTTCGAGTTGGTGCTCTCAGAACCTAGTGACGCCAATACCAATAGCACCACCCTCCTCTCAGATGAGACAGATGATAGGCCAAAAGAAAACATGAATCAAGAAACGGGCACCTCAAATCAACGCGAACACGAGGTAACATTAGGAAGTTTGTCGCATTCCAGATATTCTTTTTGCTGTTTTAGTAGGTTTCCATTTTTCCTGCTTTGATGAGTTGCCACAAAGATGTGCCCGGTTTCCTTGTATGTTGTATGATGACGGCATGCTAACATGTATGCATTCAGATACTTGTTTAAGCTCTGTTCCATTTCTTGGCGTGTTTCCAGTCTAATCCTTCTGTTGCTGAGCCTGAGCAAAGAGGCAAAATGGAGGGTGTGCCAGGTTCTGTTGTAGATGCCGATCAAGCATGTAAGATATTTCAGTCCGACCTGTCTTTTCCTGTAATAATTGGTCTTCCTTTTT-CATTTTTAATCACTCCTACTTCTAATCTGTTTCCTGTTTGATTCTTTTAATTGCCAGCATCACCAGGAAGAATGTTTT-CACGCCCCATAAAAACTAACCTGAGGGTTGGCGAATCGTCTGCGTTTCTAGCATATGTTAAGTCAAGCACCCCAGCCACCAGCTCATTTGATAGTGAATTACAAAGAGGTGGCAGTCGGTTAGATTCTTTGGATAACCAGGGTAATTGCTCTAGCGCAACTGACAGAAGTGACACTGGTACTGATGTAAATATTCGGGATAAAGAAGGCTTTGAGATGCCTGTACAGTACCCTATGGTATGCTTTTCTTCCTCTAACACACATATGGAGCGAAGCAATGAAGGCCAAAATGATACTTCAGGAACTCCGCCTATGTACCAGTACCCATTTTATTATCCAGGGATGGTAGAGCACAGCATAGCACTTTCTTCGGCGCAAAATTTTCAAGAAAACATAAACAATGCTCAAGCATATACACCACCAACAATGATCCCACAGTACAATGTTTATCCCCAATGCCATGCTGTACCTATGATGTCATCATTTCAGTTTAATCCTGCTGGTATGGTTATGCACTCAAGTCATATACCGACACAAAACATGTGGTCATCAGTGTCAAGCACCCCAGTGCCTGAGGAAACATGCAGTCGCTCTGAAAGGAGGGCCGCAGCACTTGCCAAGTTCAGGCAGAAAAGGAAAGAACGCTGTTTTGACAAGAAAGTGAGGTATGTAAATCGGAAGAAACTTGCTGAAACAAGGCCAAGGGTACGAGGGCAGTTTGTTAGGCAGGCAAGCAATACCGATGTTATCAGCACTGGAGATGATATCTCCGAAGATGAAGATGATGATCCATCATCCAGGGAGGTAGAGATTATTTCTTCTCCAGAGTAG
>G5-246
ATGGTGGGCGGCGGCGAGGGGGATCGCGTTGGCGGCGGCGCCGGGGTGGGGGGAGGGCAGCAGTTCGTGGACCGGAGCAAGGTCAGGATCCTGCTTTGCGACGGCGACGCCACCAGCTCGCGGGAGGTGCTGCGGCTCCTCTGCAACTGCTCGTACCAAGGTTAGTCAAACCTCTTCAATTTCAACCGTACCTGGTTTCCCGGATTAGGATTTTGTTTTGCTTATCGCTGTGAGCTTAATCATTAGTTGTAGTATATAGTACTAATATGTTCGCTTCTAATCATGGAATCTGTTACGCGTCATGCGTGCTTACTGTTGTGCTGGTGCTG------ATGCTGATGCTAGTGAACTTTTT-GTTTCAGTAACTTGCGCCAAGTCTCCGCGGCAGGTGATCAATATT-CTCAACTACGAGGGCGGCGAGATAGACATCATCCTGGCTGAGGTCGATCTGCCGGTCACAAAGTGCTTCAAGATGCTCAAGTACATTGCCAGGAACAAGGACCTGCGCCACATCCCCATCATCAGT-AAGCTGCCTTCCTGCTCTGTGTCTTCTACCGATTCCCATGACGTGCTTGTAGTGATCGTCCTCCTGTTGATGGAGCTATGCAGTGATGTCCAACAGAGACGAGGTCTCCGTTGTTGTCAAGTGCTTGCGGCTTGGGG-CAGCAGAGTACCTGGTGAAGCCGCTGCGCACAAATGAGCTGCTGAACCTATGGACCCATGTGTGGCGGCGGCGACGGATGGTAAAGGCCACTATGCTGATTCACCTTAGCCTCTGTGTTAAAAGCATGCTCTAAGCTGAGATGCTT-----------GTGGGTGTTGCTGTACCTGTATGAATTGTTCTTTAAAACTGGGTACTGGTGTTGGCAGCTTGGTTTGCCCGAGAAGAACTTCTTCAATGACAACTTCGAGTTGGTGCTCTCAGAACCTAGTGACGCCAATACCAATAGCACCACCCTCCTCTCAGATGAGACAGATGATAGGCCAAAAGAAAACATGAATCAAGAAACGGGCACCTCAAATCAACGCGAACACGAGGTAACATTAGGAAGTTTGTCGCATTCCAGATATTCTTTTTGCTGTTTTAGTAGGTTTCCATTTTTC-TGCTTTGATGAGTTGCCACAAAGATGTGCCCGGTTTCCTTGTATGTTGTATGATGACGGCATGCTAACATGTATGCATTCAGATACTTGTTTAAGCTCTGTTCCATTTCTTGGCGTGTTTCCAGTCTAATCCTTCTGTTGCTGAGCCTGAGCAAAGAGGCAAAATGGAGGGTGTGCCAGGTTCTGTTGTAGATGCCGATCAAGCATGTAAGATATTTCAGTCCGACCTGTCTTTTCCTGTAATAATTGGTCTTCCTTTTT-CATTTTTAATCACTCCTACTTCTAATCTGTTTCCTGTTTGATTCTTTTAATTGCCAGCATCACCAGGAAGAATGTTTT-CACGCCCCATAAAAACTAACCTGAGGGTTGGCGAATCGTCTGCGTTTCTAGCATATGTTAAGTCAAGCACCCCAGCCACCAGCTCATTTGATAGTGAATTACAAAGAGGTGGCAGTCGGTTAGATTCTTTGGATAACCAGGGTAATTGCTCTAGCGCAACTGACAGAAGTGACACTGGTACTGATGTAAATATTCGGGATAAAGAAGGCTTTGAGATGCCTGTACAGTACCCTATGGTATGCTTTTCTTCCTCTAACACACATATGGAGCGAAGCAATGAAGGCCAAAATGATACTTCAGGAACTCCGCCTATGTACCAGTACCCATTTTATTATCCAGGGATGGTAGAGCACAGCATAGCACTTTCTTCGGCGCAAAATTTTCAAGAAAACATAAACAATGCTCAAGCATATACACCACCAACAATGATCCCACAGTACAATGTTTATCCCCAATGCCATGCTGTACCTATGATGTCATCATTTCAGTTTAATCCTGCTGGTATGGTTATGCACTCAAGTCATATACCGACACAAAACATGTGGTCATCAGTGTCAAGCACCCCAGTGCCTGAGGAAACATGCAGTCGCTCTGAAAGGAGGGCCGCAGCACTTGCCAAGTTCAGGCAGAAAAGGAAAGAACGCTGTTTTGACAAGAAAGTGAGGTATGTAAATCGGAAGAAACTTGCTGAAACAAGGCCAAGGGTACGAGGGCAGTTTGTTAGGCAGGCAAGCAATACCGATGTTATCAGCACTGGAGATGATATCTCCGAAGATGAAGATGATGATCCATCATCCAGGGAGGTAGAGATTATTTCTTCTCCAGAGTAG
>G5-247
ATGGTGGGCGGCGGCGAGGGGGATCGCGTTGGCGGCGGCGCCGGGGTGGGGGGAGGGCAGCAGTTCGTGGACCGGAGCAAGGTCAGGATCCTGCTTTGCGACGGCGACGCCACCAGCTCGCGGGAGGTGCTGCGGCTCCTCTGCAACTGCTCGTACCAAGGTTAGTCAAACCTCTTCAATTTCAACCGTACCTGGTTTCCCGGATTAGGATTTTGTTTTGCTTATCGCTGTGAGCTTAATCATTAGTTGTAGTATATAGTACTAATATGTTCGCTTCTAATCATGGAATCTGTTACGCGTCATGCGTGCTTACTGTTGTGCTGGTGCTG------ATGCTGATGCTAGTGAACTTTTT-GTTTCAGTAACTTGCGCCAAGTCTCCGCGGCAGGTGATCAATATT-CTCAACTACGAGGGCGGCGAGATAGACATCATCCTGGCTGAGGTCGATCTGCCGGTCACAAAGTGCTTCAAGATGCTCAAGTACATTGCCAGGAACAAGGACCTGCGCCACATCCCCATCATCAGT-AAGCTGCCTTCCTGCTCTGTGTCTTCTACCGATTCCCATGACGTGCTTGTAGTGATCGTCCTCCTGTTGATGGAGCTATGCAGTGATGTCCAACAGAGACGAGGTCTCCGTTGTTGTCAAGTGCTTGCGGCTTGGGG-CAGCAGAGTACCTGGTGAAGCCGCTGCGCACAAATGAGCTGCTGAACCTATGGACCCATGTGTGGCGGCGGCGACGGATGGTAAAGGCCACTATGCTGATTCACCTTAGCCTCTGTGTTAAAAGCATGCTCTAAGCTGAGATGCTT-----------GTGGGTGTTGCTGTACCTGTATGAATTGTTCTTTAAAACTGGGTACTGGTGTTGGCAGCTTGGTTTGCCCGAGAAGAACTTCTTCAATGACAACTTCGAGTTGGTGCTCTCAGAACCTAGTGACGCCAATACCAATAGCACCACCCTCCTCTCAGATGAGACAGATGATAGGCCAAAAGAAAACATGAATCAAGAAACGGGCACCTCAAATCAACGCGAACACGAGGTAACATTAGGAAGTTTGTCGCATTCCAGATATTCTTTTTGCTGTTTTAGTAGGTTTCCATTTTTC-TGCTTTGATGAGTTGCCACAAAGATGTGCCCGGTTTCCTTGTATGTTGTATGATGACGGCATGCTAACATGTATGCATTCAGATACTTGTTTAAGCTCTGTTCCATTTCTTGGCGTGTTTCCAGTCTAATCCTTCTGTTGCTGAGCCTGAGCAAAGAGGCAAAATGGAGGGTGTGCCAGGTTCTGTTGTAGATGCCGATCAAGCATGTAAGATATTTCAGTCCGACCTGTCTTTTCCTGTAATAATTGGTCTTCCTTTTT-CATTTTTAATCACTCCTACTTCTAATCTGTTTCCTGTTTGATTCTTTTAATTGCCAGCATCACCAGGAAGAATGTTTT-CACGCCCCATAAAAACTAACCTGAGGGTTGGCGAATCGTCTGCGTTTCTAGCATATGTTAAGTCAAGCACCCCAGCCACCAGCTCATTTGATAGTGAATTACAAAGAGGTGGCAGTCGGTTAGATTCTTTGGATAACCAGGGTAATTGCTCTAGCGCAACTGACAGAAGTGACACTGGTACTGATGTAAATATTCGGGATAAAGAAGGCTTTGAGATGCCTGTACAGTACCCTATGGTATGCTTTTCTTCCTCTAACACACATATGGAGCGAAGCAATGAAGGCCAAAATGATACTTCAGGAACTCCGCCTATGTACCAGTACCCATTTTATTATCCAGGGATGGTAGAGCACAGCATAGCACTTTCTTCGGCGCAAAATTTTCAAGAAAACATAAACAATGCTCAAGCATATACACCACCAACAATGATCCCACAGTACAATGTTTATCCCCAATGCCATGCTGTACCTATGATGTCATCATTTCAGTTTAATCCTGCTGGTATGGTTATGCACTCAAGTCATATACCGACACAAAACATGTGGTCATCAGTGTCAAGCACCCCAGTGCCTGAGGAAACATGCAGTCGCTCTGAAAGGAGGGCCGCAGCACTTGCCAAGTTCAGGCAGAAAAGGAAAGAACGCTGTTTTGACAAGAAAGTGAGGTATGTAAATCGGAAGAAACTTGCTGAAACAAGGCCAAGGGTACGAGGGCAGTTTGTTAGGCAGGCAAGCAATACCGATGTTATCAGCACTGGAGATGATATCTCCGAAGATGAAGATGATGATCCATCATCCAGGGAGGTAGAGATTATTTCTTCTCCAGAGTAG
>G5-255
ATGGTGGGCGGCGGCGAGGGGGATCGCGTTGGCGGCGGCGCCGGGGTGGGGGGAGGGCAGCAGTTCGTGGACCGGAGCAAGGTCAGGATCCTGCTTTGCGACGGCGACGCCACCAGCTCGCGGGAGGTGCTGCGGCTCCTCTGCAACTGCTCGTACCAAGGTTAGTCAAACCTCTTCAATTTCAACCGTACCTGGTTTCCCGGATTAGGATTTTGTTTTGCTTATCGCTGTGAGCTTAATCATTAGTTGTAGTATATAGTACTAATATGTTCGCTTCTAATCATGGAATCTGTTACGCGTCATGTGTGCTTACTGTTGTGCTGGTGCTG------ATGCTGATGCTGGTGAACTTTAT-GTTTCAGTAACTTGCGCCAAGTCTCCGCGGCAGGTGATCAATATT-CTCAACTACGAGGGTGGCGAGATAGACATCATCCTGGCTGAGGTCGATCTGCCGGTCACAAAGTGCTTCAAGATGCTCAAGTACATTGCCAGGAACAAGGACCTGCGCCACATCCCCATCATCAGT-AAGCTGCCTTCCTGCTCTGTGTCTTCTACCGATTCCCATGACGTGCTTGTAGTGATCGTCCTCCTGTTGATGGAGCTATGCAGTGATGTCCAACAGAGACGAGGTCTCCGTTGTTGTCAAGTGCTTGCGGCTTGGGG-CAGCAGAGTACCTGGTGAAGCCGCTGCGCACAAATGAGCTGCTGAACCTATGGACCCATGTGTGGCGGCGGCGACGGATGGTAAAGGCCACTATGCTGATTCACCTTAGCCTCTGTGTTAAAAGCATGCTCTAAGCTGAGATGCTT-----------GTGGGTGTTGCTGTACCTGTATGAATTGTTCTTTAAAACTGGGTACTGGTGTTGGCAGCTTGGTTTGCCCGAGAAGAACTTCTTCAATGACAACTTCGAGTTGGTGCTCTCAGAACCTAGTGACGCCAATACCAATAGCACCACCCTCCTCTCAGATGAGACAGATGATAGGCCAAAAGAAAACATGAATCAAGAAACGGGCACCTCAAATCAACGCGAACACGAGGTAACATTAGGAAGTTTGTCGCATTCCAGATATTCTTTTTGCTGTTTTAGTAGGTTTCCATTTTTC-TGCTTTGATGAGTTGCCACAAAGATGTGCCCGGTTTCCTTGTATGTTGTATGATGACGGCATGCTAACATGTATGCATTCAGATACTTGTTTAAGCTCTGTTCCATTTCTTGGCGTGTTTCCAGTCTAATCCTTCTGTTGCTGAGCCTGAGCAAAGAGGCAAAATGGAGGGTGTGCCAGGTTCTGTTGTAGATGCCGATCAAGCATGTAAGATATTTCAGTCCGACCTGTCTTTTCCTGTAATAATTGGTCTTCCTTTTT-CATTTTTAATCACTCCTACTTCTAATCTGTTTCCTGTTTGATTCTTTTAATTGCCAGCATCACCAGGAATAATGTTTT-CACGCCCCATAAAAACTAACCTGAGGGTTGGCGAATCGTCTGCGTTTCTAGCATATGTTAAGTCAAGCACCCCAGCCACCAGCTCATTTGATAGTGAATTACAAAGAGGTGGCAGTCGGTTAGATTCTTTGGATAACCAGGGTAATTGCTCTAGCGCAACTGACAGAAGTGACACTGGTACTGATGTAAATATTCGGGATAAAGAAGGCTTTGAGATGCCTGTACAGTACCCTATGGTATGCTTTTCTTCCTCTAACACACATATGGAGCGAAGCAATGAAGGCCAAAATGATACTTCAGGAACTCCGCCTATGTACCAGTACCCATTTTATTATCCAGGGATGGTAGAGCACAGCATAGCACTTTCTTCGGCGCAAAATTTTCAAGAAAACATAAACAATGCTCAAGCATATACACCACCAACAATGATCCCACAGTACAATGTTTATCCCCAATGCCATGCTGTACCTATGATGTCATCATTTCAGTTTAATCCTGCTGGTATGGTTATGCACTCAAGTCATATACCGACACAAAACATGTGGTCATCAGTGTCAAGCACCCCAGTGCCTGAGGAAACATGCAGTCGCTCTGAAAGGAGGGCCGCAGCACTTGCCAAGTTCAGGCAGAAAAGGAAAGAACGCTGTTTTGACAAGAAAGTGAGGTATGTAAATCGGAAGAAACTTGCTGAAACAAGGCCAAGGGTACGAGGGCAGTTTGTTAGGCAGGCAAGCAATACCGATGTTATCAGCACTGGAGATGATATCTCCGAAGATGAAGATGATGATCCATCATCCAGGGAGGTAGAGATTATTTCTTCTCCAGAGTAG
>G5Y-264
ATGGTGGGCGGCGGCGAGGGGGATCGCGTTGGCGGCGGCGCCGGGGTGGGGGGAGGGCAGCAGTTCGTGGACCGGAGCAAGGTCAGGATCCTGCTTTGCGACGGCGACGCCACCAGCTCGCGGGAGGTGCTGCGGCTCCTCTGCAACTGCTCGTACCAAGGTTAGTCAAACCTCTTCAATTTCAACCGTACCTGGTTTCCCGGATTAGGATTTTGTTTTGCTTATCGCTGTTAGCTTAATCATTAGTTGTAGTATATAGTACTAATATGTTCGCTTCTAATCATGGAATCTGTTACGCGTCATGCGTGCTTACTGTTGTGCTGGTGCTG------ATGCTGATGCTGGTGAACTTTTT-GTTTCAGTAACTTGCGCCAAGTCTCCGCGGCAGGTGATCAATATT-CTCAACTACGAGGGCGGCGAGATAGACATCATCCTGGCTGAGGTCGATCTGCCGGTCACAAAGTGCTTCAAGATGCTCAAGTACATTGCCAGGAACAAGGACCTGCGCCACATCCCCATCATCAGT-AAGCTGCCTTCCTGCTCTGTGTCTTCTACCGATTCCCATGACGTGCTTGTAGTGATCGTCCTCCTGTTGATGGAGCTATGCAGTGATGTCCAACAGAGACGAGGTCTCCGTTGTTGTCAAGTGCTTGCGGCTTGGGG-CAGCAGAGTACCTGGTGAAGCCGCTGCGCACAAATGAGCTGCTGAACCTATGGACCCATGTGTGGCGGCGGCGACGGATGGTAAAGGCCACTATGCTGATTCACCTTAGCCTCTGTGTTAAAAGCATGCTCTAAGCTGAGATGCTT-----------GTGGGTGTTGCTGTACCTGTATGAGTTGTTCTTTAAAACTGGGTACTGGTGTTGGCAGCTTGGTTTGCCCGAGAAGAACTTCTTCAATGACAACTTCGAGTTGGTGCTCTCAGAACCTAGTGACGCCAATACCAATAGCACCACCCTCCTCTCAGATGAGACAGATGATAGGCCAAAAGAAAACATGAATCAAGAAACGGGCACCTCAAATCAACGCGAACACGAGGTAACATTAGGAAGTTTGTCGCATTCCAGATATTCTTTTTGCTGTTTTAGTAGGTTTCCATTTTTCCTGCTTTGATGAGTTGCCACAAAGATGTGCCCGGTTTCCTTGTATGTTGTATGATGACGGCATGCTAACATGTATGCATTCAGATACTTGTTTAAGCTCTGTTCCATTTCTTGGCGTGTTTCCAGTCTAATCCTTCTGTTGCTGAGCCTGAGCAAAGAGGCAAAATGGAGGGTGTGCCAGGTTCTGTTGTAGATGCCGATCAAGCATGTAAGATATTTCAGTCCGACCTGTCTTTTCCTGTAATAATTGGTCTTCCTTTTT-CATTTTTAATCACTCCTACTTCTAATCTGTTTCCTGTTTGATTCTTTTAATTGCCAGCATCACCAGGAAGAATGTTTT-CACGCCCCATAAAAACTAACCTGAGGGTTGGCGAATCGTCTGCGTTTCTAGCATATGTTAAGTCAAGCACCCCAGCCACCAGCTCATTTGATAGTGAATTACAAAGAGGTGGCAGTCGGTTAGATTCTTTGGATAACCAGGGTAATTGCTCTAGCGCAACTGACAGAAGTGACACTGGTACTGATGTAAATATTCGGGATAAAGAAGGCTTTGAGATGCCTGTACAGTACCCTATGGTATGCTTTTCTTCCTCTAACACACATATGGAGCGAAGCAATGAAGGCCAAAATGATACTTCAGGAACTCCGCCTATGTACCAGTACCCATTTTATTATCCAGGGATGGTAGAGCACAGCATAGCACTTTCTTCGGCGCAAAATTTTCAAGAAAACATAAACAATGCTCAAGCATATACACCACCAACAATGATCCCACAGTACAATGTTTATCCCCAATGCCATGCTGTACCTATGATGTCATCATTTCAGTTTAATCCTGCTGGTATGGTTATGCACTCAAGTCATATACCGACACAAAACATGTGGTCATCAGTGTCAAGCACCCCAGTGCCTGAGGAAACATGCAGTCGCTCTGAAAGGAGGGCCGCAGCACTTGCCAAGTTCAGGCAGAAAAGGAAAGAACGCTGTTTTGACAAGAAAGTGAGGTATGTAAATCGGAAGAAACTTGCTGAAACAAGGCCAAGGGTACGAGGGCAGTTTGTTAGGCAGGCAAGCAATACCGATGTTATCAGCACTGGAGATGATATCTCCGAAGATGAAGATGATGATCCATCATCCAGGGAGGTAGAGATTATTTCTTCTCCAGAGTAG
>G5Y-272
ATGGTGGGCGGCGGCGAGGGGGATCGCGTTGGCGGCGGCGCCGGGGTGGGGGGAGGGCAGCAGTTCGTGGACCGGAGCAAGGTCAGGATCCTGCTTTGCGACGGCGACGCCACCAGCTCGCGGGAGGTGCTGCGGCTCCTCTGCAACTGCTCGTACCAAGGTTAGTCAAACCTCTTCAATTTCAACCGTACCTGGTTTCCCGGATTAGGATTTTGTTTTGCTTATCGCTGTGAGCTTAATCATTAGTTGTAGTATATAGTACTAATATGTTCGCTTCTAATCATGGAATCTGTTACGCGTCATGCGTGCTTACTGTTGTGCTGGTGCTG------ATGCTGATGCTAGTGAACTTTTT-GTTTCAGTAACTTGCGCCAAGTCTCCGCGGCAGGTGATCAATATT-CTCAACTACGAGGGCGGCGAGATAGACATCATCCTGGCTGAGGTCGATCTGCCGGTCACAAAGTGCTTCAAGATGCTCAAGTACATTGCCAGGAACAAGGACCTGCGCCACATCCCCATCATCAGT-AAGCTGCCTTCCTGCTCTGTGTCTTCTACCGATTCCCATGACGTGCTTGTAGTGATCGTCCTCCTGTTGATGGAGCTATGCAGTGATGTCCAACAGAGACGAGGTCTCCGTTGTTGTCAAGTGCTTGCGGCTTGGGG-CAGCAGAGTACCTGGTGAAGCCGCTGCGCACAAATGAGCTGCTGAACCTATGGACCCATGTGTGGCGGCGGCGACGGATGGTAAAGGCCACTATGCTGATTCACCTTAGCCTCTGTGTTAAAAGCATGCTCTAAGCTGAGATGCTT-----------GTGGGTGTTGCTGTACCTGTATGAATTGTTCTTTAAAACTGGGTACTGGTGTTGGCAGCTTGGTTTGCCCGAGAAGAACTTCTTCAATGACAACTTCGAGTTGGTGCTCTCAGAACCTAGTGACGCCAATACCAATAGCACCACCCTCCTCTCAGATGAGACAGATGATAGGCCAAAAGAAAACATGAATCAAGAAACGGGCACCTCAAATCAACGCGAACACGAGGTAACATTAGGAAGTTTGTCGCATTCCAGATATTCTTTTTGCTGTTTTAGTAGGTTTCCATTTTTC-TGCTTTGATGAGTTGCCACAAAGATGTGCCCGGTTTCCTTGTATGTTGTATGATGACGGCATGCTAACATGTATGCATTCAGATACTTGTTTAAGCTCTGTTCCATTTCTTGGCGTGTTTCCAGTCTAATCCTTCTGTTGCTGAGCCTGAGCAAAGAGGCAAAATGGAGGGTGTGCCAGGTTCTGTTGTAGATGCCGATCAAGCATGTAAGATATTTCAGTCCGACCTGTCTTTTCCTGTAATAATTGGTCTTCCTTTTT-CATTTTTAATCACTCCTACTTCTAATCTGTTTCCTGTTTGATTCTTTTAATTGCCAGCATCACCAGGAAGAATGTTTT-CACGCCCCATAAAAACTAACCTGAGGGTTGGCGAATCGTCTGCGTTTCTAGCATATGTTAAGTCAAGCACCCCAGCCACCAGCTCATTTGATAGTGAATTACAAAGAGGTGGCAGTCGGTTAGATTCTTTGGATAACCAGGGTAATTGCTCTAGCGCAACTGACAGAAGTGACACTGGTACTGATGTAAATATTCGGGATAAAGAAGGCTTTGAGATGCCTGTACAGTACCCTATGGTATGCTTTTCTTCCTCTAACACACATATGGAGCGAAGCAATGAAGGCCAAAATGATACTTCAGGAACTCCGCCTATGTACCAGTACCCATTTTATTATCCAGGGATGGTAGAGCACAGCATAGCACTTTCTTCGGCGCAAAATTTTCAAGAAAACATAAACAATGCTCAAGCATATACACCACCAACAATGATCCCACAGTACAATGTTTATCCCCAATGCCATGCTGTACCTATGATGTCATCATTTCAGTTTAATCCTGCTGGTATGGTTATGCACTCAAGTCATATACCGACACAAAACATGTGGTCATCAGTGTCAAGCACCCCAGTGCCTGAGGAAACATGCAGTCGCTCTGAAAGGAGGGCCGCAGCACTTGCCAAGTTCAGGCAGAAAAGGAAAGAACGCTGTTTTGACAAGAAAGTGAGGTATGTAAATCGGAAGAAACTTGCTGAAACAAGGCCAAGGGTACGAGGGCAGTTTGTTAGGCAGGCAAGCAATACCGATGTTATCAGCACTGGAGATGATATCTCCGAAGATGAAGATGATGATCCATCATCCAGGGAGGTAGAGATTATTTCTTCTCCAGAGTAG
>G5Y-275
ATGGTGGGCGGCGGCGAGGGGGATCGCGTTGGCGGCGGCGCCGGGGTGGGGGGAGGGCAGCAGTTCGTGGACCGGAGCAAGGTCAGGATCCTGCTCTGCGACGGCGACGCCACCAGCTCGCGGGAGGTGCTGCGGCTCCTCTGCAACTGCTCGTACCAAGGTTAGTCAAACCTCTTCAATTTCAACCGTACCTGGTTTCCCGGATTAGGATTGTGTTTTGCTTATAGCTGTGAGCTTAATCATTAGTTGTAGTATATAGTACTAATATGTTCGCTTCTAATCATGGAATCTGTTACGCGTCATGTGTGCTTACTGTTGTGCTGGTGCTG------ATGCTGATGCTGGTGAACTTTTT-GTTTCAGTAACTTGCGCCAAGTCTCCACGGCAGGTGATCAATATT-CTCAACTACGAGGGCGGCGAGATAGACATCATCCTGGCTGAGGTCGATCTGCCGGTCACAAAGTGCTTCAAGATGCTCAAGTACATTGCCAGGAACAAGGACCTACGCCACATCCCCATCATCAGT-AAGCTGCCTTCCTGTTCTGTGTCTTCTACCGATTCCCATGACGTGCTTGTAGTGATCGTCCTCCTGTTGATGGAGCTATGCAGTGATGTCCAACAGAGACGAGGTCTCCGTTGTTGTCAAGTGCTTGCGGCTTGGTG-CAGCAGAGTACCTGGTGAAGCCGCTGCGCACAAATGAGCTGCTGAACCTATGGACCCATGTGTGGCGGCGGCGACGGATGGTAAAGGCCACTATGCTGATTCACCTTAGCCTCTGTGTTAAAAGCATGCTCTAAGCTGAGATGCTT-----------GTGGGTGTTGCTGTACTTGTATGAATTGTTCTTTAAA-CTGGGTACTGGTGTTGGCAGCTTGGTTTGCCCGAGAAGAACTTCTTCAATGACAACTTCGAGTTGGTGCTCTCAGAACCTAGTGACGCCAATACCAATAGCACCACCCTCCTCTCAGATGAGACAGATGATAGGCCAAAAGAAAACATGAATCAAGAAACGGGCACCTCAAATCAACGCGAACACGAGGTAACATTAGGAAGTTTGTCGCATTCCAGATATTCTTTTTGCTGTTTTAGTAGGTTTCCATTTTTC-TGCTTTGATGTGTTGCCACAAAGATGTGCCCGGTTTCCTTGTATGTTGTATGATGACAGCATGCTAACATGTATGCATTCAGATACTTGTTTAAGCTCTGTTCCATTTCTTGGCGTGTTTCCAGTCTAATCCTTCTGTTGCTGAGCCTGAGCAAAGAGGCAAAATGGAGGGTGTGCCAGGTTCTGTCGTAGATGCCAATCAAGCATGTAAGATATTTCAGTCCGACCTGTCTTTTCCTGTAATAATTGGTCTTCCTTTTT-CATTTTTAATCACTCCTACTTCTAATCTGTTTCCTGTTTGATTCTTTTAATTGTCAGCATCACCAGGAAGAATGTTTT-CACGCCCCATAAAAACTAACCTGAGGGTTGGCGAATCGTCTGCGTTTCTAGCATATGTTAAGTCAAGCACCCCAGCCACCAGCTCATTTGATAGTGAATTACAAAGAGGTGGCAGTCGGTTAGATTCTTTGGATAACCAGGGTAATTGCTCTAGCGCAACTGACAGAAGTGACACTGGTACTGATGTAAATATTCGGGATAAAGAAGGCTTTGAGATGCCTGTACAGTACCCTATGGTATGCTTTTCTTCCTCTAACACACATATGGAGCAAAGCAATGAAGGCCAAAATGATACTTCAGGAACTCCGCCTATGTACCATTACCCATTTTATTATCCAGGGATGGTAGAGCACAGCATAGCACTTTCTTCGGCGCAAAATTTTCAAGCAAACATAAACAATGCTCAAGCACATACACCATCAACAATGATCCCACAGTACAATGTTTATCCCCAATGCCATGCTGTACCTATGATGTCATCATTTCAGTTTAATCCTGCTGGTATGGTTATGCACTCAAGTCATATACCGACACAAAACATGTGGTCATCAGTGTCAAGCACCCCAGTGCCTGAGGAAACATGCAGTCGCTCTGAAAGGAGGGCCGCAGCACTTGCCAAGTTCAGGCAGAAAAGGAAAGAACGCTGTTTTGACAAGAAAGTGAGGTATGTAAATCGGAAGAAACTTGCTGAAACAAGGCCAAGGGTACGAGGGCAGTTTGTTAGGCAGGCAAGCAATACCGATATTATCAGCACTGGAGATGATATCTCCGAAGATGAAGATGATGATCCATCATCCAGGGAGGTAGAGATTATTTCTTCTCCAGAGTAG
>G5Y-286
ATGGTGGGCGGCGGCGAGGGGGATCGCGTTGGCGGCGGCGCCGGGGTGGGGGGAGGGCAGCAGTTCGTGGACCGGAGCAAGGTCAGGATCCTGCTTTGCGACGGCGACGCCACCAGCTCGCGGGAGGTGCTGCGGCTCCTCTGCAACTGCTCGTACCAAGGTTAGTCAAACCTCTTCAATTTCAACCGTACCTGGTTTCCCGGATTAGGATTTTGTTTTGCTTATCGCTGTGAGCTTAATCATTAGTTGTAGTATATAGTACTAATATGTTCGCTTCTAATCATGGAATCTGTTACGCGTCATGTGTGCTTACTGTTGTGCTGGTGCTG------ATGCTGATGCTGGTGAACTTTAT-GTTTCAGTAACTTGCGCCAAGTCTCCGCGGCAGGTGATCAATATT-CTCAACTACGAGGGTGGCGAGATAGACATCATCCTGGCTGAGGTCGATCTGCCGGTCACAAAGTGCTTCAAGATGCTCAAGTACATTGCCAGGAACAAGGACCTGCGCCACATCCCCATCATCAGT-AAGCTGCCTTCCTGCTCTGTGTCTTCTACCGATTCCCATGACGTGCTTGTAGTGATCGTCCTCCTGTTGATGGAGCTATGCAGTGATGTCCAACAGAGACGAGGTCTCCGTTGTTGTCAAGTGCTTGCGGCTTGGGG-CAGCAGAGTACCTGGTGAAGCCGCTGCGCACAAATGAGCTGCTGAACCTATGGACCCATGTGTGGCGGCGGCGACGGATGGTAAAGGCCACTATGCTGATTCACCTTAGCCTCTGTGTTAAAAGCATGCTCTAAGCTGAGATGCTT-----------GTGGGTGTTGCTGTACCTGTATGAATTGTTCTTTAAAACTGGGTACTGGTGTTGGCAGCTTGGTTTGCCCGAGAAGAACTTCTTCAATGACAACTTCGAGTTGGTGCTCTCAGAACCTAGTGACGCCAATACCAATAGCACCACCCTCCTCTCAGATGAGACAGATGATAGGCCAAAAGAAAACATGAATCAAGAAACGGGCACCTCAAATCAACGCGAACACGAGGTAACATTAGGAAGTTTGTCGCATTCCAGATATTCTTTTTGCTGTTTTAGTAGGTTTCCATTTTTC-TGCTTTGATGAGTTGCCACAAAGATGTGCCCGGTTTCCTTGTATGTTGTATGATGACGGCATGCTAACATGTATGCATTCAGATACTTGTTTAAGCTCTGTTCCATTTCTTGGCGTGTTTCCAGTCTAATCCTTCTGTTGCTGAGCCTGAGCAAAGAGGCAAAATGGAGGGTGTGCCAGGTTCTGTTGTAGATGCCGATCAAGCATGTAAGATATTTCAGTCCGACCTGTCTTTTCCTGTAATAATTGGTCTTCCTTTTT-CATTTTTAATCACTCCTACTTCTAATCTGTTTCCTGTTTGATTCTTTTAATTGCCAGCATCACCAGGAATAATGTTTT-CACGCCCCATAAAAACTAACCTGAGGGTTGGCGAATCGTCTGCGTTTCTAGCATATGTTAAGTCAAGCACCCCAGCCACCAGCTCATTTGATAGTGAATTACAAAGAGGTGGCAGTCGGTTAGATTCTTTGGATAACCAGGGTAATTGCTCTAGCGCAACTGACAGAAGTGACACTGGTACTGATGTAAATATTCGGGATAAAGAAGGCTTTGAGATGCCTGTACAGTACCCTATGGTATGCTTTTCTTCCTCTAACACACATATGGAGCGAAGCAATGAAGGCCAAAATGATACTTCAGGAACTCCGCCTATGTACCAGTACCCATTTTATTATCCAGGGATGGTAGAGCACAGCATAGCACTTTCTTCGGCGCAAAATTTTCAAGAAAACATAAACAATGCTCAAGCATATACACCACCAACAATGATCCCACAGTACAATGTTTATCCCCAATGCCATGCTGTACCTATGATGTCATCATTTCAGTTTAATCCTGCTGGTATGGTTATGCACTCAAGTCATATACCGACACAAAACATGTGGTCATCAGTGTCAAGCACCCCAGTGCCTGAGGAAACATGCAGTCGCTCTGAAAGGAGGGCCGCAGCACTTGCCAAGTTCAGGCAGAAAAGGAAAGAACGCTGTTTTGACAAGAAAGTGAGGTATGTAAATCGGAAGAAACTTGCTGAAACAAGGCCAAGGGTACGAGGGCAGTTTGTTAGGCAGGCAAGCAATACCGATGTTATCAGCACTGGAGATGATATCTCCGAAGATGAAGATGATGATCCATCATCCAGGGAGGTAGAGATTATTTCTTCTCCAGAGTAG
>G5Y-310
ATGGTGGGCGGCGGCGAGGGGGATCGCGTTGGCGGCGGCGCCGGGGTGGGGGGAGGGCAGCAGTTCGTGGACCGGAGCAAGGTCAGGATCCTGCTCTGCGACGGCGACGCCACCAGCTCGCGGGAGGTGCTGCGGCTCCTCTGCAACTGCTCGTACCAAGGTTAGTCAAACCTCTTCAATTTCAACCGTACCTGGTTTCCCGGATTAGGATTGTGTTTTGCTTATAGCTGTGAGCTTAATCATTAGTTGTAGTATATAGTACTAATATGTTCGCTTCTAATCATGGAATCTGTTACGCGTCATGTGTACTTACTGTTGTGCTGGTGCTG------ATGCTGATGCTGGTGAACTTTTT-GTTTCAGTAACTTGCGCCAAGTCTCCACGGCAGGTGATCAATATT-CTCAACTACGAGGGCGGCGAGATAGACATCATCCTCGCTGAGGTCGATCTGCCGGTCACAAAGTGCTTCAAGATGCTCAAGTACATTGCCAGGAACAAGGACCTACGCCACATCCCCATCATCAGT-AAGCTGCCTTCCTGTTCTGTGTCTTCTACCGATTCCCATGACGTGCTTGTAGTGATCGTCCTCCTGTTGATGGAGCTATGCAGTGATGTCCAACAGAGACGAGGTCTCCGTTGTTGTCAAGTGCTTGCGGCTTGGGG-CAGCAGAGTACCTGGTGAAGCCGCTGCGCACAAATGAGCTGCTGAACCTATGGACCCATGTGTGGCGGCGGCGACGGATGGTAAAGGCCACTATGCTGATTCACCTTAGCCTCTGTGTAAAAAGCATGCTCTAAGCTGAGATGCTT-----------GTGGGTGTTGCTGTACTTGTATGAATTGTTCTTTAAA-CTGGGTACTGGTGTTGGCAGCTTGGTTTGCCCGAGAAGAACTTCTTCAATGACAACTTCGAGTTGGTGCTCTCAGAACCTAGTGACGCCAATACCAATAGCACCACCCTCCTCTCAGATGAGACAGATGATAGGCCAAAAGAAAACATGAATCAAGAAACGGGCACCTCAAATCAACGCGAACACGAGGTAACATTAGGAAGTTTGTCGCATTCCAGATATTCTTTTTGCTGTTTTAGTAGGTTTCCATTTTTC-TGCTTTGATGTGTTGCCACAAAGATGTGCCCGGTTTCCTTGTATGTTGTATGATGACAGCATGCTAACATGTATGCATTCAGATACTTGTTTAAGCTCTGTTCCATTTCTTGGCGTGTTTCCAGTCTAATCCTTCTGTTGCTGAGCCTGAGCAAAGAGGCAAAATGGAGGGTGTGCCAGGTTCTGTCGTAGATGCCAATCAAGCATGTAAGATATTTCAGTCCGACCTGTCTTTTCCTGTAATAATTGGTCTTCCTTTTT-CATTTTTAATCACTCCTACTTCTAATCTGTTTCCTGTTTGATTCTTTTAATTGCCAGCATCACCAGGAAGAATGTTTT-CACGCCCCATAAAAACTAACCTGAGGGTTGGCGAATCGTCTGCGTTTCTAGCATATGTTAAGTCAAGCACCCCAGCCACCAGCTCATTTGATAGTGAATTACAAAGAGGTGGCAGTCGGTTAGATTCTTTGGATAACCAGGGTAATTGCTCTAGCGCAACTGACAGAAGTGACACTGGTACTGATGTAAATATTCGGGATAAAGAAGGCTTTGAGATGCCTGTACAGTACCCTATGGTATGCTTTTCTTCCTCTAACACACATATGGAGCAAAGCAATGAAGGCCAAAATGATACTTCAGGAACTCCGCCTATGTACCATTACCCATTTTATTATCCAGGGATGGTAGAGCACAGCATAGCACTTTCTTCGGCGCAAAATTTTCAAGCAAACATAAACAATGCTCAAGCACATACACCACCAACAATGATCCCACAGTACAATGTTTATCCCCAATGCCATGCTGTACCTATGATGTCATCATTTCAGTTTAATCCTGCTGGTATGGTTATGCACTCAAGTCATATACCGACACAAAACATGTGGTCATCAGTGTCAAGCACCCCAGTGCCTGAGGAAACATGCAGTCGCTCTGAAAGGAGGGCCGCAGCACTTGCCAAGTTCAGGCAGAAAAGGAAAGAACGCTGTTTTGACAAGAAAGTGAGGTATGTAAATCGGAAGAAACTTGCTGAAACAAGGCCAAGGGTACGAGGGCAGTTTGTTAGGCAGGCAAGCAATACTGATATTATCAGCACTGGAGATGATATCTCCGAAGATGAAGATGATGATCCATCATCCAGGGAGGTAGAGATTATTTCTTCTCCAGAGTAG
>G5Y-339
ATGGTGGGCGGCGGCGAGGGGGATCGCGTTGGCGGCGGCGCCGGGGTGGGGGGAGGGCAGCAGTTCGTGGACCGGAGCAAGGTCAGGATCCTGCTCTGCGACGGCGACGCCACCAGCTCGCGGGAGGTGCTGCGGCTCCTCTGCAACTGCTCGTACCAAGGTTAGTCAAACTTCTTCAATTTCAACCGTACCTGGTTTCCCGGATTAGGATTGTGTTTTGCTTATAGCTGTGAGCTTAATCATTAGTTGTAGTATATAGTACTAATATGTTCGCTTCTAATCATGGAATCTGTTACGCGTCATGTGTGCTTACTGTTGTGCTGGTGCTG------ATGCTG------GTGAACTTTTT-GTTTCAGTAACTTGCGCCAAGTCTCCACGGCAGGTGATCAATATT-CTCAACTACGAGGGCGGCGAGATAGACATCATCCTGGCTGAGGTCGATCTGCCGGTCACAAAGTGCTTCAAGATGCTCAAGTACATTGCCAGGAACAAGGACCTACGCCACATCCCCATCATCAGT-AAGCTGCCTTCCTGTTCTGTGTCTTCTACCGATTCCCATGACGTGCTTGTAGTGATCGTCCTCCTGTTGATGGAGCTATGCAGTGATGTCCAACAGAGACGAGGTCTCCGTTGTTGTCAAGTGCTTGCGGCTTGGGG-CAGCAGAGTACCTGGTGAAGCCGCTGCGCACAAATGAGCTGCTGAACCTATGGACCCATGTGTGGCGGCGGCGACGGATGGTAAAGGCCACTATGCTGATTCACCTTAGCCTCTGTGTTAAAAGCATGCTCTAAGCTGAGATGCTT-----------GTGGGTGTTGCTGTACTTGTATGAATTGTTCTTTAAA-CTGGGTACTGGTGTTGGCAGCTTGGTTTGCCCGAGAAGAACTTCTTCAATGACAACTTCGAGTTGGTGCTCTCAGAACCTAGTGACGCCAATACCAATAGCACCACCCTCCTCTCAGATGAGACAGATGATAGGCCAAAAGAAAACATGAATCAAGAAACGGGCACCTCAAATCAACGCGAACACGAGGTAACATTAGGAAGTTTGTCGCATTCCAGATATTCTTTTTGCTGTTTTAGTAGATTTCCATTTTTC-TGCTTTGATGTGTTGCCACAAAGATGTGCCCGGTTTCCTTGTATGTTGTATGATGACAGCATGCTAACATGTATGCATTCAGATACTTGTTTAAGCTCTGTTCCATTTCTTGGCGTGTTTCCAGTCTAATCCTTCTGTTGCTGAGCCTGAGCAAAGAGGCAAAATGGAGGGTGTGCCAGGTTCTGTCGTAGATGCCAATCAAGCATGTAAGATATTTCAGTCCGACCTGTCTTTTCCTGTAATAATTGGTCTTCCTTTTT-CATTTTTAATCACTCCTACTTCTAATCTGTTTCCTGTTTGATTCTTTTAATTGCCAGCATCACCAGGAAGAATGTTTT-CACGCCCCATAAAAACTAACCTGAGGGTTGGCGAATCGTCTGCGTTTCTAGCATATGTTAAGTCAAGCACCCCAGCCACCAGCTCATTTGATAGTGAATTACAAAGAGGTGGCAGTCGGTTAGATTCTTTGGATAACCAGGGTAATTGCTCTAGCGCAACTGACAGAAGTGACACTGGTACTGATGTAAATATTCGGGATAAAGAAGGCTTTGAGATGCCTGTACAGTACCCTATGGTATGCTTTTCTTCCTCTAACACACATATGGAGCAAAGCAATGAAGGCCAAAATGATACTTCAGGAACTCCGCCTATGTACCATTACCCATTTTATTATCCAGGGATGGTAGAGCACAGCATAGCACTTTCTTCGGCGCAAAATTTTCAAGCAAACATAAACAATGCTCAAGCACATACACCACCAACAATGATCCCACAGTACAATGTTTATCCCCAATGCCATGCTGTACCTATGATGTCATCATTTCAGTTTAATCCTGCTGGTATGGTTATGCACTCAAGTCATATACCGACACAAAACATGTGGTCATCAGTGTCAAGCACCCCAGTGCCTGAGGAAACATGCAGTCGCTCTGAAAGGAGGGCCGCAGCACTTGCCAAGTTCAGGCAGAAAAGGAAAGAACGCTGTTTTGACAAGAAAGTGAGGTATGTAAATCGGAAGAAACTTGCTGAAACAAGGCCAAGGGTACGAGGGCAGTTTGTTAGGCAGGCAAGCAATACCGATATTATCAGCACTGGAGATGATATCTCCGAAGATGAAGATGATGATCCATCATCCAGGGAGGTAGAGATTATTTCTTCTCCAGAGTAG
>G5Y-350
ATGGTGGGCGGCGGCGAGGGGGATCGCGTTGGCGGCGGCGCCGGGGTGGGGGGAGGGCAGCAGTTCGTGGACCGGAGCAAGGTCAGGATCCTGCTTTGCGACGGCGACGCCACCAGCTCGCGGGAGGTGCTGCGGCTCCTCTGCAACTGCTCGTACCAAGGTTAGTCAAACCTCTTCAATTTCAACCGTACCTGGTTTCCCGGATTAGGATTTTGTTTTGCTTATCGCTGTGAGCTTAATCATTAGTTGTAGTATATAGTACTAATATGTTCGCTTCTAATCATGGAATCTGTTACGCGTCATGTGTGCTTACTGTTGTGCTGGTGCTG------ATGCTGATGCTGGTGAACTTTTT-GTTTCAGTAACTTGCGCCAAGTCTCCGCGGCAGGTGATCAATATT-CTCAACTACGAGGGCGGCGAGATAGACATCATCCTGGCTGAGGTCGATCTGCCGGTCACAAAGTGCTTCAAGATGCTCAAGTACATTGCCAGGAACAAGGACCTGCGCCACATCCCCATCATCAGT-AAGCTGCCTTCCTGCTCTGTGTCTTCTACCGATTCCCATGACGTGCTTGTAGTGATCGTCCTCCTGTTGATGGAGCTATGCAGTGATGTCCAACAGAGACGAGGTCTCCGTTGTTGTCAAGTGCTTGCGGCTTGGGG-CAGCAGAGTACCTGGTGAAGCCGCTGCGCACAAATGAGCTGCTGAACCTATGGACCCATGTGTGGCGGCGGCGACGGATGGTAAAGGCCACTATGCTGATTCACCTTAGCCTCTGTGTTAAAAGCATGCTCTAAGCTGAGATGCTT-----------GTGGGTGTTGCTGTACCTGTATGAATTGTTCTTTAAAACTGGGTACTGGTGTTGGCAGCTTGGTTTGCCCGAGAAGAACTTCTTCAATGACAACTTCGAGTTGGTGCTCTCAGAACCTAGTGACGCCAATACCAATAGCACCACCCTCCTCTCAGATGAGACAGATGATAGGCCAAAAGAAAACATGAATCAAGAAACGGGCACCTCAAATCAACGCGAACACGAGGTAACATTAGGAAGTTTGTCGCATTCCAGATATTCTTTTTGCTGTTTTAGTAGGTTTCCATTTTTC-TGCTTTGATGAGTTGCCACAAAGATGTGCCCGGTTTCCTTGTATGTTGTATGATGACGGCATGCTAACATGTATGCATTCAGATACTTGTTTAAGCTCTGTTCCATTTCTTGGCGTGTTTCCAGTCTAATCCTTCTGTTGCTGAGCCTGAGCAAAGAGGCAAAATGGAGGGTGTGCCAGGTTCTGTTGTAGATGCCGATCAAGCATGTAAGATATTTCAGTCCGACCTGTCTTTTCCTGTAATAATTGGTCTTCCTTTTT-CATTTTTAATCACTCCTACTTCTAATCTGTTTCCTGTTTGATTCTTTTAATTGCCAGCATCACCAGGAAGAATGTTTT-CACGCCCCATAAAAACTAACCTGAGGGTTGGCGAATCGTCTGCGTTTCTAGCATATGTTAAGTCAAGCACCCCAGCCACCAGCTCATTTGATAGTGAATTACAAAGAGGTGGCAGTCGGTTAGATTCTTTGGATAACCAGGGTAATTGCTCTAGCGCAACTGACAGAAGTGACACTGGTACTGATGTAAATATTCGGGATAAAGAAGGCTTTGAGATGCCTGTACAGTACCCTATGGTATGCTTTTCTTCCTCTAACACACATATGGAGCGAAGCAATGAAGGCCAAAATGATACTTCAGGAACTCCGCCTATGTACCAGTACCCATTTTATTATCCAGGGATGGTAGAGCACAGCATAGCACTTTCTTCGGCGCAAAATTTTCAAGAAAACATAAACAATGCTCAAGCATATACACCACCAACAATGATCCCACAGTACAATGTTTATCCCCAATGCCATGCTGTACCTATGATGTCATCATTTCAGTTTAATCCTGCTGGTATGGTTATGCACTCAAGTCATATACCGACACAAAACATGTGGTCATCAGTGTCAAGCACCCCAGTGCCTGAGGAAACATGCAGTCGCTCTGAAAGGAGGGCCGCAGCACTTGCCAAGTTCAGGCAGAAAAGGAAAGAACGCTGTTTTGACAAGAAAGTGAGGTATGTAAATCGGAAGAAACTTGCTGAAACAAGGCCAAGGGTACGAGGGCAGTTTGTTAGGCAGGCAAGCAATACCGATGTTATCAGCACTGGAGATGATATCTCCGAAGATGAAGATGATGATCCATCATCCAGGGAGGTAGAGATTATTTCTTCTCCAGAGTAG
>G5Y-360
ATGGTGGGCGGCGGCGAGGGGGATCGCGTTGGCGGCGGCGCCGGGGTGGGGGGAGGGCAGCAGTTCGTGGACCGGAGCAAGGTCAGGATCCTGCTCTGCGACGGCGACGCCACCAGCTCGCGGGAGGTGCTGCGGCTCCTCTGCAACTGCTCGTACCAAGGTTAGTCAAACCTCTTCAATTTCAACCGTACCTGGTTTCCCGGATTAGGATTGTGTTTTGCTTATAGCTGTGAGCTTAATCATTAGTTGTAGTATATAGTACTAATATGTTCGCTTCTAATCATGGAATCTGTTACGCGTCATGTGTGCTTACTGTTGTGCTGGTGCTG------ATGCTGATGCTGGTGAACTTTTT-GTTTCAGTAACTTGCGCCAAATCTCCACGGCAGGTGATCAATATT-CTCAACTACGAGGGCGGCGAGATAGACATCATCCTGGCTGAGGTCGATCTGCCGGTCACAAAGTGCTTCAAGATGCTCAAGTACATTGCCAGGAACAAGGACCTACGCCACATCCCCATCATCAGT-AAGCTGCCTTCCTGTTCTGTGTCTTCTACCGATTCCCATGACGTGCTTGTAGTGATCATCCTCCTGTTGATGGAGCTATGCAGTGATGTCCAACAGAGACGAGGTCTCCGTTGTTGTCAAGTGCTTGCGGCTTGGGG-CAGCAGAGTACCTGGTGAAGCCGCTGCGCACGAATGAGCTGCTGAACCTATGGACCCATGTGTGGCGGCGGCGACGGATGGTAAAGGCCACTATGCTGATTCACCTTAGCCTCTGTGTTAAAAGCATGCTCTAAGCTGAGATGCTT-----------GTGGGTGTTGCTGTACCTGTATGAATTGTTCTTTAAA-CTGGGTACTGGTGTTGGCAGCTTGGTTTGCCCGAGAAGAACTTCTTCAATGACAACTTCGAGTTGGTGCTCTCAGAACCTAGTGACGCCAATACCAATAGCACCACCCTCCTCTCAGATGAGACAGATGATAGGCCAAAAGAAAACATGAATCAAGAAACGGGCACCTCAAATCAACGCGAACACGAGGTAACATTAGGAAGTTTGTCGCATTCCAGATATTCTTTTTGCTGTTTTAGTAGGTTTCCATTTTTC-TGCTTTGATGTGTTGCCGCAAAGATGTGCCCGGTTTCCTTGTATGTTGTATGATGACAGCATGCTAACATGTATGCATTCAGATACTTGTTTAAGCTCTGTTCCATTTCTTGGCGTGTTTCCAGTCTAATCCTTCTGTTGCTGAGCCTGAGCAAAGAGGCAAAATGGAGGGTGTGCCAGGTTCTGTCGTAGATGCCAATCAAGCATGTAAGATATTTCAGTCCGACCTGTCTTTTCCTGTAATAATTGGTCTTCCTTTTT-CATTTTTAATAACTCCTACTTCTAATCTGTTTCCTGTTTGATTCTTTTAATTGCCAGCATCACCAGGAAGAATGTTTT-CACGCCCCATAAAAACTAACCTGAGAGTTGGCGAATCGTCTGCGTTTCTAGCATATGTTAAGTCAAGCACCCCAGCCACCAGCTCATTTGATAGTGAATTACAAAGAGGTGGCAGTCGGTTAGATTCTTTGGATAACCAGGGTAATTGCTCTAGCGCAACTGACAGAAGTGACACTGGTACTGATGTAAATATTCGGGATAAAGAAGGCTTTGAGATGCCTGTACAGTACCCTATGGTATGCTTTTCTTCCTCTAACACACATATGGAGCAAAGCAATGAAGGCCAAAATGATACTTCAGGAACTCCGCCTATGTACCATTACCCATTTTATTATCCAGGGATGGTAGAGCACAGCATAGCACTTTCTTCGGCGCAAAATTTTCAAGCAAACATAAACAATGCTCAAGCACATACACCACCAACAATGATCCCACAGTACAATGTTTATCCCCAATGCCATGCTGTACCTATGATGTCATCATTTCAGTTTAATCCTGCTGGTATGGTTATGCACTCAAGTCATATACCGACACAAAACATGTGGTCATCAGTGTCAAGCACCCCAGTGCCTGAGGAAACATGCAGTCGCTCTGAAAGGAGGGCCGCAGCACTTGCCAAGTTCAGGCAGAAAAGGAAAGAACGCTGTTTTGACAAGAAAGTGAGGTATGTAAATCGGAAGAAACTTGCTGAAACAAGGCCAAGGGTACGAGGGCAGTTTGTTAGGCAGGCAAGCAATACCGATATTATCAGCACTGGAGATGATATCTCCGAAGATGAAGATGATGATCCATCATCCAGGGAGGTAGAGATTATTTCTTCTCCAGAGTAG
>G5Y-366
ATGGTGGGCGGCGGCGAGGGGGATCGCGTTGGCGGCGGCGCCGGGGTGGGGGGAGGGCAGCAGTTCGTGGACCGGAGCAAGGTCAGGATCCTGCTTTGCGACGGCGACGCCACCAGCTCGCGGGAGGTGCTGCGGCTCCTCTGCAACTGCTCGTACCAAGGTTAGTCAAACCTCTTCAATTTCAACCGTACCTGGTTTCCCGGATTAGGATTTTGTTTTGCTTATCGCTGTGAGCTTAATCATTAGTTGTAGTATATAGTACTAATATGTTCGCTTCTAATCATGGAATCTGTTACGCGTCATGTGTGCTTACTGTTGTGCTGGTGCTG------ATGCTGATGCTGGTGAACTTTTT-GTTTCAGTAACTTGCGCCAAGTCTCCGCGGCAGGTGATCAATATT-CTCAACTACGAGGGCGGCGAGATAGACATCATCCTGGCTGAGGTCGATCTGCCGGTCACAAAGTGCTTCAAGATGCTCAAGTACATTGCCAGGAACAAGGACCTGCGCCACATCCCCATCATCAGT-AAGCTGCCTTCCTGCTCTGTGTCTTCTACCGATTCCCATGACGTGCTTGTAGTGATCGTCCTCCTGTTGATGGAGCTATGCAGTGATGTCCAACAGAGACGAGGTCTCCGTTGTTGTCAAGTGCTTGCGGCTTGGGG-CAGCAGAGTACCTGGTGAAGCCGCTGCGCACAAATGAGCTGCTGAACCTATGGACCCATGTGTGGCGGCGGCGACGGATGGTAAAGGCCACTATGCTGATTCACCTTAGCCTCTGTGTTAAAAGCATGCTCTAAGCTGAGATGCTTGTGGGTTGCTTGTGGGTGTTGCTGTACCTGTATGAATTGTTCTTTAAA-CTGGGTACTGGTGTTGGCAGCTTGGTTTGCCCGAGAAGAACTTCTTCAATGACAACTTCGAGTTGGTGCTCTCAGAACCTAGTGACGCCAATACCAATAGCACCACCCTCCTCTCAGATGAGACAGATGATAGGCCAAAAGAAAACATGAATCAAGAAACGGGCACCTCAAATCAACGCGAACACGAGGTAACATTAGGAAGTTTGTCGCATTCCAGATATTCTTTTTGCTGTTTTAGTAGGTTTCCATTTTTC-TGCTTTGATGTGTTGCCACAAAGATGTGCCCGGTTTCCTTGTATGTTGTATGATGACAGCATGCTAACATGTATGCATTCAGATACTTGTTTAAGCTCTGTTCCATTTCTTGGCGTGTTTCCAGTCTAATCCTTCTGTTGCTGAGCCTGAGCAAAGAGGCAAAATGGAGGGTGTGCCAGGTTCTGTCGTAGATGCCAATCAAGCATGTAAGATATTTCAGTCCGACCTGTCTTTTCCTGTAATAATTGGTCTTCCTTTTT-CATTTTTAATCACTCCTACTTCTAATCTGTTTCCTGTTTGATTCTTTTAATTGCCAGCATCACCAGGAAGAATGTTTT-CACGCCCCATAAAAACTAACCTGAGGGTTGGCGAATCGTCTGCGTTTCTAGCATATGTTAAGTCAAGCACCCCAGCCACCAGCTCATTTGATAGTGAATTACAAAGAGGTGGCAGTCGGTTAGATTCTTTGGATAACCAGGGTAATTGCTCTAGCGCAACTGACAGAAGTGACACCGGTACTGATGTAAATATTCGGGATAAAGAAGGCTTTGAGATGCCTGTACAGTACCCTATGGTATGCTTTTCTTCCTCTAACACACATATGGAGCAAAGCAATGAAGGCCAAAATGATACTTCAGGAACTCCGCCTATGTACCATTACCCATTTTATTATCCAGGGATGGTAGAGCACAGCATAGCACTTTCTTCGGCGCAAAATTTTCAAGCAAACATAAACAATGCTCAAGCACATACACCACCAACAATGATCCCACAGTACAATGTTTATCCCCAATGCCATGCTGTACCTATGATGTCATCATTTCAGTTTAATCCTGCTGGTATGGTTATGCACTCAAGTCATATACCGACACAAAACATGTGGTCATCAGTGTCAAGCACCCCAGTGCCTGAGGAAACATGCAGTCGCTCTGAAAGGAGGGCCGCAGCACTTGCCAAGTTCAGGCAGAAAAGGAAAGAACGCTGTTTTGACAAGAAAGTGAGGTATGTAAATCGGAAGAAACTTGCTGAAACAAGGCCAAGGGTACGAGGGCAGTTTGTTAGGCAGGCAAGCAATACCGATATTATCAGCACTGGTGATGATATCTCCGAAGATGAAGATGATGATCCATCATCCAGGGAGGTAGAGATTATTTCTTCTCCAGAGTAG
>G5Y-379
ATGGTGGGCGGCGGCGAGGGGGATCGCGTTGGCGGCGGCGCCGGGGTGGGGGGAGGGCAGCAGTTCGTGGACCGGAGCAAGGTCAGGATCCTGCTTTGCGACGGCGACGCCACCAGCTCGCGGGAGGTGCTGCGGCTCCTCTGCAACTGCTCGTACCAAGGTTAGTCAAACCTCTTCAATTTCAACCGTACCTGGTTTCCCGGATTAGGATTTTGTTTTGCTTATCGCTGTTAGCTTAATCATTAGTTGTAGTATATAGTACTAATATGTTCGCTTCTAATCATGGAATCTGTTACGCGTCATGCGTGCTTACTGTTGTGCTGGTGCTG------ATGCTGATGCTGGTGAACTTTTT-GTTTCAGTAACTTGCGCCAAGTCTCCGCGGCAGGTGATCAATATT-CTCAACTACGAGGGCGGCGAGATAGACATCATCCTGGCTGAGGTCGATCTGCCGGTCACAAAGTGCTTCAAGATGCTCAAGTACATTGCCAGGAACAAGGACCTGCGCCACATCCCCATCATCAGT-AAGCTGCCTTCCTGCTCTGTGTCTTCTACCGATTCCCATGACGTGCTTGTAGTGATCGTCCTCCTGTTGATGGAGCTATGCAGTGATGTCCAACAGAGACGAGGTCTCCGTTGTTGTCAAGTGCTTGCGGCTTGGGG-CAGCAGAGTACCTGGTGAAGCCGCTGCGCACAAATGAGCTGCTGAACCTATGGACCCATGTGTGGCGGCGGCGACGGATGGTAAAGGCCACTATGCTGATTCACCTTAGCCTCTGTGTTAAAAGCATGCTCTAAGCTGAGATGCTT-----------GTGGGTGTTGCTGTACCTGTATGAGTTGTTCTTTAAAACTGGGTACTGGTGTTGGCAGCTTGGTTTGCCCGAGAAGAACTTCTTCAATGACAACTTCGAGTTGGTGCTCTCAGAACCTAGTGACGCCAATACCAATAGCACCACCCTCCTCTCAGATGAGACAGATGATAGGCCAAAAGAAAACATGAATCAAGAAACGGGCACCTCAAATCAACGCGAACACGAGGTAACATTAGGAAGTTTGTCGCATTCCAGATATTCTTTTTGCTGTTTTAGTAGGTTTCCATTTTTCCTGCTTTGATGAGTTGCCACAAAGATGTGCCCGGTTTCCTTGTATGTTGTATGATGACGGCATGCTAACATGTATGCATTCAGATACTTGTTTAAGCTCTGTTCCATTTCTTGGCGTGTTTCCAGTCTAATCCTTCTGTTGCTGAGCCTGAGCAAAGAGGCAAAATGGAGGGTGTGCCAGGTTCTGTTGTAGATGCCGATCAAGCATGTAAGATATTTCAGTCCGACCTGTCTTTTCCTGTAATAATTGGTCTTCCTTTTT-CATTTTTAATCACTCCTACTTCTAATCTGTTTCCTGTTTGATTCTTTTAATTGCCAGCATCACCAGGAAGAATGTTTT-CACGCCCCATAAAAACTAACCTGAGGGTTGGCGAATCGTCTGCGTTTCTAGCATATGTTAAGTCAAGCACCCCAGCCACCAGCTCATTTGATAGTGAATTACAAAGAGGTGGCAGTCGGTTAGATTCTTTGGATAACCAGGGTAATTGCTCTAGCGCAACTGACAGAAGTGACACTGGTACTGATGTAAATATTCGGGATAAAGAAGGCTTTGAGATGCCTGTACAGTACCCTATGGTATGCTTTTCTTCCTCTAACACACATATGGAGCGAAGCAATGAAGGCCAAAATGATACTTCAGGAACTCCGCCTATGTACCAGTACCCATTTTATTATCCAGGGATGGTAGAGCACAGCATAGCACTTTCTTCGGCGCAAAATTTTCAAGAAAACATAAACAATGCTCAAGCATATACACCACCAACAATGATCCCACAGTACAATGTTTATCCCCAATGCCATGCTGTACCTATGATGTCATCATTTCAGTTTAATCCTGCTGGTATGGTTATGCACTCAAGTCATATACCGACACAAAACATGTGGTCATCAGTGTCAAGCACCCCAGTGCCTGAGGAAACATGCAGTCGCTCTGAAAGGAGGGCCGCAGCACTTGCCAAGTTCAGGCAGAAAAGGAAAGAACGCTGTTTTGACAAGAAAGTGAGGTATGTAAATCGGAAGAAACTTGCTGAAACAAGGCCAAGGGTACGAGGGCAGTTTGTTAGGCAGGCAAGCAATACCGATGTTATCAGCACTGGAGATGATATCTCCGAAGATGAAGATGATGATCCATCATCCAGGGAGGTAGAGATTATTTCTTCTCCAGAGTAG
>G5Y-385
ATGGTGGGCGGCGGCGAGGGGGATCGCGTTGGCGGCGGCGCCGGGGTGGGGGGAGGGCAGCAGTTCGTGGACCGGAGCAAGGTCAGGATCCTGCTTTGCGACGGCGACGCCACCAGCTCGCGGGAGGTGCTGCGGCTCCTCTGCAACTGCTCGTACCAAGGTTAGTCAAACCTCTTCAATTTCAACCGTACCTGGTTTCCCGGATTAGGATTTTGTTTTGCTTATCGCTGTTAGCTTAATCATTAGTTGTAGTATATAGTACTAATATGTTCGCTTCTAATCATGGAATCTGTTACGCGTCATGCGTGCTTACTGTTGTGCTGGTGCTG------ATGCTGATGCTGGTGAACTTTTT-GTTTCAGTAACTTGCGCCAAGTCTCCGCGGCAGGTGATCAATATT-CTCAACTACGAGGGCGGCGAGATAGACATCATCCTGGCTGAGGTCGATCTGCCGGTCACAAAGTGCTTCAAGATGCTCAAGTACATTGCCAGGAACAAGGACCTGCGCCACATCCCCATCATCAGT-AAGCTGCCTTCCTGCTCTGTGTCTTCTACCGATTCCCATGACGTGCTTGTAGTGATCGTCCTCCTGTTGATGGAGCTATGCAGTGATGTCCAACAGAGACGAGGTCTCCGTTGTTGTCAAGTGCTTGCGGCTTGGGGGCAGCAGAGTACCTGGTGAAGCCGCTGCGCACAAATGAGCTGCTGAACCTATGGACCCATGTGTGGCGGCGGCGACGGATGGTAAAGGCCACTATGCTGATTCACCTTAGCCTCTGTGTTAAAAGCATGCTCTAAGCTGAGATGCTT-----------GTGGGTGTTGCTGTACCTGTATGAGTTGTTCTTTAAAACTGGGTACTGGTGTTGGCAGCTTGGTTTGCCCGAGAAGAACTTCTTCAATGACAACTTCGAGTTGGTGCTCTCAGAACCTAGTGACGCCAATACCAATAGCACCACCCTCCTCTCAGATGAGACAGATGATAGGCCAAAAGAAAACATGAATCAAGAAACGGGCACCTCAAATCAACGCGAACACGAGGTAACATTAGGAAGTTTGTCGCATTCCAGATATTCTTTTTGCTGTTTTAGTAGGTTTCCATTTTTCCTGCTTTGATGAGTTGCCACAAAGATGTGCCCGGTTTCCTTGTATGTTGTATGATGACGGCATGCTAACATGTATGCATTCAGATACTTGTTTAAGCTCTGTTCCATTTCTTGGCGTGTTTCCAGTCTAATCCTTCTGTTGCTGAGCCTGAGCAAAGAGGCAAAATGGAGGGTGTGCCAGGTTCTGTTGTAGATGCCGATCAAGCATGTAAGATATTTCAGTCCGACCTGTCTTTTCCTGTAATAATTGGTCTTCCTTTTT-CATTTTTAATCACTCCTACTTCTAATCTGTTTCCTGTTTGATTCTTTTAATTGCCAGCATCACCAGGAAGAATGTTTT-CACGCCCCATAAAAACTAACCTGAGGGTTGGCGAATCGTCTGCGTTTCTAGCATATGTTAAGTCAAGCACCCCAGCCACCAGCTCATTTGATAGTGAATTACAAAGAGGTGGCAGTCGGTTAGATTCTTTGGATAACCAGGGTAATTGCTCTAGCGCAACTGACAGAAGTGACACTGGTACTGATGTAAATATTCGGGATAAAGAAGGCTTTGAGATGCCTGTACAGTACCCTATGGTATGCTTTTCTTCCTCTAACACACATATGGAGCGAAGCAATGAAGGCCAAAATGATACTTCAGGAACTCCGCCTATGTACCAGTACCCATTTTATTATCCAGGGATGGTAGAGCACAGCATAGCACTTTCTTCGGCGCAAAATTTTCAAGAAAACATAAACAATGCTCAAGCATATACACCACCAACAATGATCCCACAGTACAATGTTTATCCCCAATGCCATGCTGTACCTATGATGTCATCATTTCAGTTTAATCCTGCTGGTATGGTTATGCACTCAAGTCATATACCGACACAAAACATGTGGTCATCAGTGTCAAGCACCCCAGTGCCTGAGGAAACATGCAGTCGCTCTGAAAGGAGGGCCGCAGCACTTGCCAAGTTCAGGCAGAAAAGGAAAGAACGCTGTTTTGACAAGAAAGTGAGGTATGTAAATCGGAAGAAACTTGCTGAAACAAGGCCAAGGGTACGAGGGCAGTTTGTTAGGCAGGCAAGCAATACCGATGTTATCAGCACTGGAGATGATATCTCCGAAGATGAAGATGATGATCCATCATCCAGGGAGGTAGAGATTATTTCTTCTCCAGAGTAG
>G5Y-387
ATGGTGGGCGGCGGCGAGGGGGATCGCGTTGGCGGCGGCGCCGGGGTGGGGGGAGGGCAGCAGTTCGTGGACCGGAGCAAGGTCAGGATCCTGCTTTGCGACGGCGACGCCACCAGCTCGCGGGAGGTGCTGCGGCTCCTCTGCAACTGCTCGTACCAAGGTTAGTCAAACCTCTTCAATTTCAACCGTACCTGGTTTCCCGGATTAGGATTTTGTTTTGCTTATCGCTGTGAGCTTAATCATTAGTTGTAGTATATAGTACTAATATGTTCGCTTCTAATCATGGAATCTGTTACGCGTCATGTGTGCTTACTGTTGTGCTGGTGCTG------ATGCTGATGCTGGTGAACTTTAT-GTTTCAGTAACTTGCGCCAAGTCTCCGCGGCAGGTGATCAATATT-CTCAACTACGAGGGTGGCGAGATAGACATCATCCTGGCTGAGGTCGATCTGCCGGTCACAAAGTGCTTCAAGATGCTCAAGTACATTGCCAGGAACAAGGACCTGCGCCACATCCCCATCATCAGT-AAGCTGCCTTCCTGCTCTGTGTCTTCTACCGATTCCCATGACGTGCTTGTAGTGATCGTCCTCCTGTTGATGGAGCTATGCAGTGATGTCCAACAGAGACGAGGTCTCCGTTGTTGTCAAGTGCTTGCGGCTTGGGG-CAGCAGAGTACCTGGTGAAGCCGCTGCGCACAAATGAGCTGCTGAACCTATGGACCCATGTGTGGCGGCGGCGACGGATGGTAAAGGCCACTATGCTGATTCACCTTAGCCTCTGTGTTAAAAGCATGCTCTAAGCTGAGATGCTT-----------GTGGGTGTTGCTGTACCTGTATGAATTGTTCTTTAAAACTGGGTACTGGTGTTGGCAGCTTGGTTTGCCCGAGAAGAACTTCTTCAATGACAACTTCGAGTTGGTGCTCTCAGAACCTAGTGACGCCAATACCAATAGCACCACCCTCCTCTCAGATGAGACAGATGATAGGCCAAAAGAAAACATGAATCAAGAAACGGGCACCTCAAATCAACGCGAACACGAGGTAACATTAGGAAGTTTGTCGCATTCCAGATATTCTTTTTGCTGTTTTAGTAGGTTTCCATTTTTC-TGCTTTGATGAGTTGCCACAAAGATGTGCCCGGTTTCCTTGTATGTTGTATGATGACGGCATGCTAACATGTATGCATTCAGATACTTGTTTAAGCTCTGTTCCATTTCTTGGCGTGTTTCCAGTCTAATCCTTCTGTTGCTGAGCCTGAGCAAAGAGGCAAAATGGAGGGTGTGCCAGGTTCTGTTGTAGATGCCGATCAAGCATGTAAGATATTTCAGTCCGACCTGTCTTTTCCTGTAATAATTGGTCTTCCTTTTT-CATTTTTAATCACTCCTACTTCTAATCTGTTTCCTGTTTGATTCTTTTAATTGCCAGCATCACCAGGAATAATGTTTT-CACGCCCCATAAAAACTAACCTGAGGGTTGGCGAATCGTCTGCGTTTCTAGCATATGTTAAGTCAAGCACCCCAGCCACCAGCTCATTTGATAGTGAATTACAAAGAGGTGGCAGTCGGTTAGATTCTTTGGATAACCAGGGTAATTGCTCTAGCGCAACTGACAGAAGTGACACTGGTACTGATGTAAATATTCGGGATAAAGAAGGCTTTGAGATGCCTGTACAGTACCCTATGGTATGCTTTTCTTCCTCTAACACACATATGGAGCGAAGCAATGAAGGCCAAAATGATACTTCAGGAACTCCGCCTATGTACCAGTACCCATTTTATTATCCAGGGATGGTAGAGCACAGCATAGCACTTTCTTCGGCGCAAAATTTTCAAGAAAACATAAACAATGCTCAAGCATATACACCACCAACAATGATCCCACAGTACAATGTTTATCCCCAATGCCATGCTGTACCTATGATGTCATCATTTCAGTTTAATCCTGCTGGTATGGTTATGCACTCAAGTCATATACCGACACAAAACATGTGGTCATCAGTGTCAAGCACCCCAGTGCCTGAGGAAACATGCAGTCGCTCTGAAAGGAGGGCCGCAGCACTTGCCAAGTTCAGGCAGAAAAGGAAAGAACGCTGTTTTGACAAGAAAGTGAGGTATGTAAATCGGAAGAAACTTGCTGAAACAAGGCCAAGGGTACGAGGGCAGTTTGTTAGGCAGGCAAGCAATACCGATGTTATCAGCACTGGAGATGATATCTCCGAAGATGAAGATGATGATCCATCATCCAGGGAGGTAGAGATTATTTCTTCTCCAGAGTAG
>G5Y-388
ATGGTGGGCGGCGGCGAGGGGGATCGCGTTGGCGGCGGCGCCGGGGTGGGGGGAGGGCAGCAGTTCGTGGACCGGAGCAAGGTCAGGATCCTGCTCTGCGACGGCGACGCCACCAGCTCGCGGGAGGTGCTGCGGCTCCTCTGCAACTGCTCGTACCAAGGTTAGTCAAACTTCTTCAATTTCAACCGTACCTGGTTTCCCGGATTAGGATTGTGTTTTGCTTATAGCTGTGAGCTTAATCATTAGTTGTAGTATATAGTACTAATATGTTCGCTTCTAATCATGGAATCTGTTACGCGTCATGTGTGCTTACTGTTGTGCTGGTGCTG------ATGCTG------GTGAACTTTTT-GTTTCAGTAACTTGCGCCAAGTCTCCACGGCAGGTGATCAATATT-CTCAACTACGAGGGCGGCGAGATAGACATCATCCTGGCTGAGGTCGATCTGCCGGTCACAAAGTGCTTCAAGATGCTCAAGTACATTGCCAGGAACAAGGACCTACGCCACATCCCCATCATCAGT-AAGCTGCCTTCCTGTTCTGTGTCTTCTACCGATTCCCATGACGTGCTTGTAGTGATCGTCCTCCTGTTGATGGAGCTATGCAGTGATGTCCAACAGAGACGAGGTCTCCGTTGTTGTCAAGTGCTTGCGGCTTGGGG-CAGCAGAGTACCTGGTGAAGCCGCTGCGCACAAATGAGCTGCTGAACCTATGGACCCATGTGTGGCGGCGGCGACGGATGGTAAAGGCCACTATGCTGATTCACCTTAGCCTCTGTGTTAAAAGCATGCTCTAAGCTGAGATGCTT-----------GTGGGTGTTGCTGTACTTGTATGAATTGTTCTTTAAA-CTGGGTACTGGTGTTGGCAGCTTGGTTTGCCCGAGAAGAACTTCTTCAATGACAACTTCGAGTTGGTGCTCTCAGAACCTAGTGACGCCAATACCAATAGCACCACCCTCCTCTCAGATGAGACAGATGATAGGCCAAAAGAAAACATGAATCAAGAAACGGGCACCTCAAATCAACGCGAACACGAGGTAACATTAGGAAGTTTGTCGCATTCCAGATATTCTTTTTGCTGTTTTAGTAGATTTCCATTTTTC-TGCTTTGATGTGTTGCCACAAAGATGTGCCCGGTTTCCTTGTATGTTGTATGATGACAGCATGCTAACATGTATGCATTCAGATACTTGTTTAAGCTCTGTTCCATTTCTTGGCGTGTTTCCAGTCTAATCCTTCTGTTGCTGAGCCTGAGCAAAGAGGCAAAATGGAGGGTGTGCCAGGTTCTGTCGTAGATGCCAATCAAGCATGTAAGATATTTCAGTCCGACCTGTCTTTTCCTGTAATAATTGGTCTTCCTTTTT-CATTTTTAATCACTCCTACTTCTAATCTGTTTCCTGTTTGATTCTTTTAATTGCCAGCATCACCAGGAAGAATGTTTT-CACGCCCCATAAAAACTAACCTGAGGGTTGGCGAATCGTCTGCGTTTCTAGCATATGTTAAGTCAAGCACCCCAGCCACCAGCTCATTTGATAGTGAATTACAAAGAGGTGGCAGTCGGTTAGATTCTTTGGATAACCAGGGTAATTGCTCTAGCGCAACTGACAGAAGTGACACTGGTACTGATGTAAATATTCGGGATAAAGAAGGCTTTGAGATGCCTGTACAGTACCCTATGGTATGCTTTTCTTCCTCTAACACACATATGGAGCAAAGCAATGAAGGCCAAAATGATACTTCAGGAACTCCGCCTATGTACCATTACCCATTTTATTATCCAGGGATGGTAGAGCACAGCATAGCACTTTCTTCGGCGCAAAATTTTCAAGCAAACATAAACAATGCTCAAGCACATACACCACCAACAATGATCCCACAGTACAATGTTTATCCCCAATGCCATGCTGTACCTATGATGTCATCATTTCAGTTTAATCCTGCTGGTATGGTTATGCACTCAAGTCATATACCGACACAAAACATGTGGTCATCAGTGTCAAGCACCCCAGTGCCTGAGGAAACATGCAGTCGCTCTGAAAGGAGGGCCGCAGCACTTGCCAAGTTCAGGCAGAAAAGGAAAGAACGCTGTTTTGACAAGAAAGTGAGGTATGTAAATCGGAAGAAACTTGCTGAAACAAGGCCAAGGGTACGAGGGCAGTTTGTTAGGCAGGCAAGCAATACCGATATTATCAGCACTGGAGATGATATCTCCGAAGATGAAGATGATGATCCATCATCCAGGGAGGTAGAGATTATTTCTTCTCCAGAGTAG
>G5Y-403
ATGGTGGGCGGCGGCGAGGGGGATCGCGTTGGCGGCGGCGCCGGGGTGGGGGGAGGGCAGCAGTTCGTGGACCGGAGCAAGGTCAGGATCCTGCTCTGCGACGGCGATGCCACCAGCTCACGGGAGGTGCTGCGGCTCCTCTGCAACTGCTCGTACCAAGGTTAGTCAAACCTCTTCAATTTCAACCGTACCTGGTTTCCCGGATTAGGATTGTGTTTTGCTTATAGCTGTGAGCTTAATCATTAGTTGTAGTATATAGTACTAATATGTTCGCTTCTAATCATGGAATCTGTTACGCGTCATGTGTGCTTACTGTTGTGCTGGTGCTG------ATGCTGATGCTGGTGAACTTTTT-GTTTCAGTAACTTGCGCCAAGTCTCCGCGGCAGGTGATCAATATT-CTCAACTACGAGGGCGGCGAGATAGACATCATCCTGGCTGAGGTCGATCTGCCGGTCACAAAGTGCTTCAAGATGCTCAAGTACATTGCCAGGAACAAGGACCTGCGCCACATCCCCATCATCAGT-AAGCTGCCTTCCTGCTCTGTGTCTTCTACCGATTCCCATGACGTGCTTGTAGTGATCGTCCTCCTGTTGATGGAGCTATGCAGTGATGTCCAACAGAGACGAGGTCTCCGTTGTTGTCAAGTGCTTGCGGCTTGGGG-CAGCAGAGTACCTGGTGAAGCCGCTGCGCACAAATGAGCTGCTGAACCTATGGACCCATGTGTGGCGGCGGCGACGGATGGTAAAGGCCACTATGCTGATTCACCTTAGCCTCTGTGTTAAAAGCATGCTCTAGGCTGAGATGCTT-----------GTGGGTGTTGCTGTACCTGTATGAATTGTTCTTTAAAACTGGGTACTGGTGTTGGCAGCTTGGTTTGCCCGAGAAGAACTTCTTCAATGACAACTTCGAGTTGGTGCTCTCAGAACCTAGTGACGCCAATACCAATAGCACCACCCTCCTCTCAGATGAGACAGATGATAGGCCAAAAGAAAACATGAATCAAGAAACGGGCACCTCAAATCAACGCGAACACGAGGTAACATTAGGAAGTTTGTCGCATTCCAGATATTCTTTTTGCTGTTTTAGTAGGTTTCCATTTTTC-TGCTTTGATGAGTTGCCACAAAGATGTGCCCGGTTTCCTTGTATGTTGTATGATGACGGCATGCTAACATGTATGCATTCAGATACTTGTTTAAGCTCTGTTCCATTTCTTGGCGTGTTTCCAGTCTAATCCTTCTGTTGCTGAGCCTGAGCAAAGAGGCAAAATGGAGGGTGTGCCAGGTTCTGTTGTAGATGCCGATCAAGCATGTAAGATATTTCAGTCCGACCTGTCTTTTCCTGTAATAATTGGTCTTCCTTTTT-CATTTTTAATCACTCCTACTTCTAATCTGTTTCCTGTTTGATTCTTTTAATTGCCAGCATCACCAGGAAGAATGTTTT-CACGCCCCATAAAAACTAACCTGAGGGTTGGCGAATCGTCTGCGTTTCTAGCATATGTTAAGTCAAGCACCCCAGCCACCAGTTCATTTGATAGTGAATTACAAAGAGGTGGCAGTCGGTTAGATTCTTTGGATAACCAGGGTAATTGCTCTAGCGCAACTGACAGAAGTGACACTGGTACTGATGTAAATATTCGGGATAAAGAAGGCTTTGAGATGCCTGTACAGTACCCTATGGTATGCTTTTCTTCCTCTAATACACATATGGAGCGAAGCAATGAAGGCCAAAATGATACTTCAGGAACTCCGCCTATGTACCAGTACCCATTTTATTATCCAGGGATGGTAGAGCACAGCATAGCACTTTCTTCGGCGCAAAATTTTCAAGAAAACATAAACAATGCTCAAGCATATACACCACCAACAATGATCCCACAGTACAATGTTTATCCCCAATGCCATGCTGTACCTATGATGTCATCATTTCAGTTTAATCCTGCTGGTATGGTTATGCACTCAAGTCATATACCGACACAAAACATGTGGTCATCAGTGTCAAGCACCCCAGTGCCTGAGGAAACATGCAGTCGCTCTGAAAGGAGGGCCGCAGCACTTGCCAAGTTCAGGCAGAAAAGGAAAGAACGCTGTTTTGACAAGAAAGTGAGGTATGTAAATCGGAAGAAACTTGCTGAAACAAGGCCAAGGGTACGAGGGCAGTTTGTTAGGCAGGCAAGCAATACCGATGTTATCAGCACTGGAGATGATATCTCCGAAGATGAAGATGATGATCCATCATCCAGGGAGGTAGAGATTATTTCTTCTCCAGAGTAG
>G5Y-411
ATGGTGGGCGGCGGCGAGGGGGATCGCGTTGGCGGCGGCGCCGGGGTGGGGGGAGGGCAGCAATTCGTGGACCGGAGCAAGGTCAGGATCCTGCTCTGCGACGGCGACGCCACCAGCTCGCGGGAGGTGCTGCGGCTCCTCTGCAACTGCTCGTACCAAGGTTAGTCAAACCTCTTCAATTTCAACCGTACCTGGTTTCCCGGATTAGGATTGTGTTTTGCTTATAGCTGTGAGCTTAATCATTAGTTGTAGTATATAGTACTAATATGTTCGCTTCTAATCATGGAATCTGTTACGCGTCATGTGTGCTTACTGTTGTGCTGGTGCTG------ATGCTGATGCTGGTGAACTTTTT-GTTTCAGTAACTTGCGCCAAATCTCCACGGCAGGTGATCAATATT-CTCAACTACGAGGGCGGCGAGATAGACATCATCCTGGCTGAGGTCGATCTGCCGGTCACAAAGTGCTTCAAGATGCTCAAGTACATTGCCAGGAACAAGGACCTACGCCACATCCCCATCATCAGT-AAGCTGCCTTCCTGTTCTGTGTCTTCTACCGATTCCCATGACGTGCTTGTAGTGATCGTCCTCCTGTTGATGGAGCTATGCAGTGATGTCCAACAGAGACGAGGTCTCCGTTGTTGTCAAGTGCTTGCGGCTTGGGG-CAGCAGAGTACCTGGTGAAGCCGCTGCGCACAAATGAGCTGCTGAACCTATGGACCCATGTGTGGCGGCGGCGACGGATGGTAAAGGCCACTATGCTGATTCACCTTAGCCTCTGTGTTAAAAGCATGCTCTAAGCTGAGATGCTT-----------GTGGGTGTTGCTGTACCTGTATGAATTGTTCTTTAAA-CTGGGTACTGGTGTTGGCAGCTTGGTTTGCCCGAGAAGAACTTCTTCAATGACAACTTCGAGTTGGTGCTCTCAGAACCTAGTGACGCCAATACCAATAGCACCACCCTCCTCTCAGATGAGACAGATGATAGGCCAAAAGAAAACATGAATCAAGAAACGGGCACCTCAAATCAACGCGAACACGAGGTAACATTAGGAAGTTTGTCGCATTCCAGATATTCTTTTTGCTGTTTTAGTATGTTTCCATTTTTC-TGCTTTGATGTGTTGCCACAAAGATGTGCCCGGTTTCCTTGTATGTTGTATGATGACAGCATGCTAACATGTATGCATTCAGATACTTGTTTAAGCTCTGTTCCATTTCTTGGCGTGTTTCCAGTCTAATCCTTCTGTTGCTGAGCCTGAGCAAAGAGGCAAAATGGAGGGTGTGCCAGGTTCTGTCGTAGATGCCAATCAAGCATGTAAGATATTTCAGTCCGACCTGTCTTTTCCTGTAATAATTGGTCTTCCTTTTT-CATTTTTAATAACTCCTACTTCTAATCTGTTTCCTGTTTGATTCTTTTAATTGCCAGCATCACCAGGAAGAATGTTTT-CACGCCCCATAAAAACTAACCTGAGAGTTGGCGAATCGTCTGCGTTTCTAGCATATGTTAAGTCAAGCACCCCAGCCACCAGCTCATTTGATAGTGAATTACAAAGAGGTGGCAGTCGGATAGATTCTTTGGATAACCAGGGTAATTGCTCTAGCGCAACTGACAGAAGTGACACTGGTACTGATGTAAATATTCGGGATAAAGAAGGCTTTGAGATGCCTGTACAGTACCCTATGGTATGCTTTTCTTCCTCTAACACACATATGGAGCAAAGCAATGAAGGCCAAAATGATACTTCAGGAACTCCGCCTATGTACCATTACCCATTTTATTATCCAGGGATGGTAGAGCACAGCATAGCACTTTCTTCGGCGCAAAATTTTCAAGCAAACATAAACAATGCTCAAGCACATACACCACCAACAATGATCCCACAGTACAATGTTTATCCCCAATGCCATGCTGTACCTATGATGTCATCATTTCAGTTTAATCCTGCTGGTATGGTTATGCACTCAAGTCATATACCGACACAAAACATGTGGTCATCAGTGTCAAGCACCCCAGTGCCTGAGGAAACATGCAGTCGCTCTGAAAGGAGGGCCGCAGCACTTGCCAAGTTCAGGCAGAAAAGGAAAGAACGCTGTTTTGACAAGAAAGTGAGGTATGTAAATCGGAAGAAACTTGCTGAAACAAGGCCAAGGGTACGAGGGCAGTTTGTTAGGCAGGCAAGCAATACCGATATTATCAGCACTGGAGATGATATCTCTGAAGATGAAGATGATGATCCATCATCCAGGGAGGTAGAGATTATTTCTTCTCCAGAGTAG
>G5Y-412
ATGGTGGGCGGCGGCGAGGGGGATCGCGTTGGCGGCGGCGCCGGGGTGGGGGGAGGGCAGCAGTTCGTGGACCGGAGCAAGGTCAGGATCCTGCTTTGCGACGGCGACGCCACCAGCTCGCGGGAGGTGCTGCGGCTCCTCTGCAACTGCTCGTACCAAGGTTAGTCAAACCTCTTCAATTTCAACCGTACCTGGTTTCCCGGATTAGGATTTTGTTTTGCTTATCGCTGTGAGCTTAATCATTAGTTGTAGTATATAGTACTAATATGTTCGCTTCTAATCATGGAATCTGTTACGCGTCATGCGTGCTTACTGTTGTGCTGGTGCTG------ATGCTGATGCTAGTGAACTTTTT-GTTTCAGTAACTTGCGCCAAGTCTCCGCGGCAGGTGATCAATATT-CTCAACTACGAGGGCGGCGAGATAGACATCATCCTGGCTGAGGTCGATCTGCCGGTCACAAAGTGCTTCAAGATGCTCAAGTACATTGCCAGGAACAAGGACCTGCGCCACATCCCCATCATCAGT-AAGCTGCCTTCCTGCTCTGTGTCTTCTACCGATTCCCATGACGTGCTTGTAGTGATCGTCCTCCTGTTGATGGAGCTATGCAGTGATGTCCAACAGAGACGAGGTCTCCGTTGTTGTCAAGTGCTTGCGGCTTGGGG-CAGCAGAGTACCTGGTGAAGCCGCTGCGCACAAATGAGCTGCTGAACCTATGGACCCATGTGTGGCGGCGGCGACGGATGGTAAAGGCCACTATGCTGATTCACCTTAGCCTCTGTGTTAAAAGCATGCTCTAAGCTGAGATGCTT-----------GTGGGTGTTGCTGTACCTGTATGAATTGTTCTTTAAAACTGGGTACTGGTGTTGGCAGCTTGGTTTGCCCGAGAAGAACTTCTTCAATGACAACTTCGAGTTGGTGCTCTCAGAACCTAGTGACGCCAATACCAATAGCACCACCCTCCTCTCAGATGAGACAGATGATAGGCCAAAAGAAAACATGAATCAAGAAACGGGCACCTCAAATCAACGCGAACACGAGGTAACATTAGGAAGTTTGTCGCATTCCAGATATTCTTTTTGCTGTTTTAGTAGGTTTCCATTTTTC-TGCTTTGATGAGTTGCCACAAAGATGTGCCCGGTTTCCTTGTATGTTGTATGATGACGGCATGCTAACATGTATGCATTCAGATACTTGTTTAAGCTCTGTTCCATTTCTTGGCGTGTTTCCAGTCTAATCCTTCTGTTGCTGAGCCTGAGCAAAGAGGCAAAATGGAGGGTGTGCCAGGTTCTGTTGTAGATGCCGATCAAGCATGTAAGATATTTCAGTCCGACCTGTCTTTTCCTGTAATAATTGGTCTTCCTTTTT-CATTTTTAATCACTCCTACTTCTAATCTGTTTCCTGTTTGATTCTTTTAATTGCCAGCATCACCAGGAAGAATGTTTT-CACGCCCCATAAAAACTAACCTGAGGGTTGGCGAATCGTCTGCGTTTCTAGCATATGTTAAGTCAAGCACCCCAGCCACCAGCTCATTTGATAGTGAATTACAAAGAGGTGGCAGTCGGTTAGATTCTTTGGATAACCAGGGTAATTGCTCTAGCGCAACTGACAGAAGTGACACTGGTACTGATGTAAATATTCGGGATAAAGAAGGCTTTGAGATGCCTGTACAGTACCCTATGGTATGCTTTTCTTCCTCTAACACACATATGGAGCGAAGCAATGAAGGCCAAAATGATACTTCAGGAACTCCGCCTATGTACCAGTACCCATTTTATTATCCAGGGATGGTAGAGCACAGCATAGCACTTTCTTCGGCGCAAAATTTTCAAGAAAACATAAACAATGCTCAAGCATATACACCACCAACAATGATCCCACAGTACAATGTTTATCCCCAATGCCATGCTGTACCTATGATGTCATCATTTCAGTTTAATCCTGCTGGTATGGTTATGCACTCAAGTCATATACCGACACAAAACATGTGGTCATCAGTGTCAAGCACCCCTGTGCCTGAGGAAACATGCAGTCGCTCTGAAAGGAGGGCTGCAGCACTTGCCAAGTTCAGGCAGAAAAGGAAAGAACGCTGTTTTGACAAGAAAGTGAGGTATGTAAATCGGAAGAAACTTGCTGAAACAAGGCCAAGGGTACGAGGGCAGTTTGTTAGGCAGGCAAGCAATACCGATGTTATCAGCACTGGAGATGATATCTCCGAAGATGAAGATGATGATCCATCATCCAGGGAGGTAGAGATTATTTCTTCTCCAGAGTAG
>G5Y-443
ATGGTGGGCGGCGGCGAGGGGGATCGCGTTGGCGGCGGCGCCGGGGTGGGGGGAGGGCAGCAGTTCGTGGACCGGAGCAAGGTCAGGATCCTGCTTTGCGACGGCGACGCCACCAGCTCGCGGGAGGTGCTGCGGCTCCTCTGCAACTGCTCGTACCAAGGTTAGTCAAACCTCTTCAATTTCAACCGTACCTGGTTTCCCGGATTAGGATTTTGTTTTGCTTATCGCTGTGAGCTTAATCATTAGTTGTAGTATATAGTACTAATATGTTCGCTTCTAATCATGGAATCTGTTACGCGTCATGTGTGCTTACTGTTGTGCTGGTGCTG------ATGCTGATGCTGGTGAACTTTAT-GTTTCAGTAACTTGCGCCAAGTCTCCGCGGCAGGTGATCAATATT-CTCAACTACGAGGGTGGCGAGATAGACATCATCCTGGCTGAGGTCGATCTGCCGGTCACAAAGTGCTTCAAGATGCTCAAGTACATTGCCAGGAACAAGGACCTGCGCCACATCCCCATCATCAGT-AAGCTGCCTTCCTGCTCTGTGTCTTCTACCGATTCCCATGACGTGCTTGTAGTGATCGTCCTCCTGTTGATGGAGCTATGCAGTGATGTCCAACAGAGACGAGGTCTCCGTTGTTGTCAAGTGCTTGCGGCTTGGGG-CAGCAGAGTACCTGGTGAAGCCGCTGCGCACAAATGAGCTGCTGAACCTATGGACCCATGTGTGGCGGCGGCGACGGATGGTAAAGGCCACTATGCTGATTCACCTTAGCCTCTGTGTTAAAAGCATGCTCTAAGCTGAGATGCTT-----------GTGGGTGTTGCTGTACCTGTATGAATTGTTCTTTAAAACTGGGTACTGGTGTTGGCAGCTTGGTTTGCCCGAGAAGAACTTCTTCAATGACAACTTCGAGTTGGTGCTCTCAGAACCTAGTGACGCCAATACCAATAGCACCACCCTCCTCTCAGATGAGACAGATGATAGGCCAAAAGAAAACATGAATCAAGAAACGGGCACCTCAAATCAACGCGAACACGAGGTAACATTAGGAAGTTTGTCGCATTCCAGATATTCTTTTTGCTGTTTTAGTAGGTTTCCATTTTTC-TGCTTTGATGAGTTGCCACAAAGATGTGCCCGGTTTCCTTGTATGTTGTATGATGACGGCATGCTAACATGTATGCATTCAGATACTTGTTTAAGCTCTGTTCCATTTCTTGGCGTGTTTCCAGTCTAATCCTTCTGTTGCTGAGCCTGAGCAAAGAGGCAAAATGGAGGGTGTGCCAGGTTCTGTTGTAGATGCCGATCAAGCATGTAAGATATTTCAGTCCGACCTGTCTTTTCCTGTAATAATTGGTCTTCCTTTTT-CATTTTTAATCACTCCTACTTCTAATCTGTTTCCTGTTTGATTCTTTTAATTGCCAGCATCACCAGGAATAATGTTTT-CACGCCCCATAAAAACTAACCTGAGGGTTGGCGAATCGTCTGCGTTTCTAGCATATGTTAAGTCAAGCACCCCAGCCACCAGCTCATTTGATAGTGAATTACAAAGAGGTGGCAGTCGGTTAGATTCTTTGGATAACCAGGGTAATTGCTCTAGCGCAACTGACAGAAGTGACACTGGTACTGATGTAAATATTCGGGATAAAGAAGGCTTTGAGATGCCTGTACAGTACCCTATGGTATGCTTTTCTTCCTCTAACACACATATGGAGCGAAGCAATGAAGGCCAAAATGATACTTCAGGAACTCCGCCTATGTACCAGTACCCATTTTATTATCCAGGGATGGTAGAGCACAGCATAGCACTTTCTTCGGCGCAAAATTTTCAAGAAAACATAAACAATGCTCAAGCATATACACCACCAACAATGATCCCACAGTACAATGTTTATCCCCAATGCCATGCTGTACCTATGATGTCATCATTTCAGTTTAATCCTGCTGGTATGGTTATGCACTCAAGTCATATACCGACACAAAACATGTGGTCATCAGTGTCAAGCACCCCAGTGCCTGAGGAAACATGCAGTCGCTCTGAAAGGAGGGCCGCAGCACTTGCCAAGTTCAGGCAGAAAAGGAAAGAACGCTGTTTTGACAAGAAAGTGAGGTATGTAAATCGGAAGAAACTTGCTGAAACAAGGCCAAGGGTACGAGGGCAGTTTGTTAGGCAGGCAAGCAATACCGATGTTATCAGCACTGGAGATGATATCTCCGAAGATGAAGATGATGATCCATCATCCAGGGAGGTAGAGATTATTTCTTCTCCAGAGTAG
>G5Y-444
ATGGTGGGCGGCGGCGAGGGGGATCGCGTTGGCGGCGGCGCCGGGATGGGGGGAGGGCAGCAGTTCGTGGACCGGAGCAAGGTCAGGATCCTGCTTTGCGACGGCGACGCCACCAGCTCGCGGGAGGTGCTGCGGCTCCTCTGCAACTGCTCGTACCAAGGTTAGTCAAACCTCTTCAATTTCAACCGTACCTGGTTTCCCGGATTAGGATTTTGTTTTGCTTATCGCTGTGAGCTTAATCATTAGTTGTAGTATATAGTACTAATATGTTCGCTTCTAATCATGGAATCTGTTACGCGTCATGTGTGCTTACTGTTGTGCTGGTGCTGGTGCTGATGCTGATGCTGGTGAACTTTTT-GTTTCAGTAACTTGCGCCAAGTCTCCGCGGCAGGTGATCAATATT-CTCAACTACGAGGGCGGCGAGATAGACATCATCCTGGCTGAGGTCGATCTGCCGGTCACAAAGTGCTTCAAGATGCTCAAGTACATTGCCAGGAACAAGGACCTGCGCCACATCCCCATCATCAGT-AAGCTGCCTTCCTGCTCTGTGTCTTCTACCGATTCCCATGACGTGCTTGTAGTGATCGTCCTCCTGTTGATGGAGCTATGCAGTGATGTCCAACAGAGACGAGGTCTCCGTTGTTGTCAAGTGCTTGCGGCTTGGGG-CAGCAGAGTACCTGGTGAAGCCGCTGCGCACAAATGAGCTGCTGAACCTATGGACCCATGTGTGGCGGCGGCGACGGATGGTAAAGGCCACTATGCTGATTCACCTTAGCCTCTGTGTTAAAAGCATGCTCTAAGCTGAGATGCTT-----------GTGGGTGTTGCTGTACCTGTATGAATTGTTTTTTAAAACTGGGTACTGGTGTTGGCAGCTTGGTTTGCCCGAGAAGAACTTCTTCAATGACAACTTCGAGTTGGTGCTCTCAGAACCTAGTGACGCCAATACCAATAGCACCACCCTCCTCTCAGATGAGACAGATGATAGGCCAAAAGAAAACATGAATCAAGAAACGGGCACCTCAAATCAACGCGAACACGAGGTAACATTAGGAAGTTTGTCGCATTCCAGATATTCTTTTTGCTGTTTTAGTAGGTTTCCATTTTTC-TGCTTTGATGTGTTGCCACAAAGATGTGCCCAGTTTCCTTGTATGTTGTATGATGACGGCATGCTAACATGTATGCATTCAGATACTTGTTTAAGCTCTGTTCCATTTCTTGGCGTGTTTCCAGTCTAATCCTTCTGTTGCTGAGCCTGAGCAAAGAGGCAAAATGGAGGGTGTGCCAGGTTCTGTCGTAGATGCCGATCAAGCATGTAAGATATTTCAGTCCGACCTGTCTTTTCCTGTAATAATTGGTCTTCCTTTTT-CATTTTTAATCACTCCTACTTCTAATCTGTTTCCTGTTTGATTCTTTTAATTGCCAGCATCACCAGGAAGAATGTTTT-CACGCCCCATAAAAACTAACCTGAGGGTTGGCGAATCGTCTGCGTTTCTAGCATATGTTAAGTCAAGCACCCCAGCCACCAGCTCATTTGATAGTGAATTACAAAGAGGTGGCAATCGGTTAGATTCTTTGGATAACCAGGGTAATTGCTCTAGCGCAACTGACAGAAGTGACACTGGTACTGATGTAAATATTCGGGATAAAGAAGGCTTTGAGATGCCTGTACAGTACCCTATGGTATGCTTTTCTTCCTCTAACACACATATGGAGCGAAGCAATGAAGGCCAAAATGATACTTCAGGAACTCCGCCTATGTACCAGTACCCATTTTATTATCCAGGGATGGTAGAGCACAGCATAGCACTTTCTTCGGCGCAAAATTTTCAAGAAAACATAAACAATGCTCAAGCATATACACCACCAACAATGATCCCACAGTACAATGTTTATCCCCAATGCCATGCTGTACCTATGATGTCATCATTTCAGTTTAATCCTGCTGGTATGGTTATGCACTCAAGTCATATACCGACACAAAACATGTGGTCATCAGTGTCAAGCACCCCAGTGCCTGAGGAAACATGCAGTCGCTCTGAAAGGAGGGCCGCAGCACTTGCCAAGTTCAGGCAGAAAAGGAAAGAACGCTGTTTTGACAAGAAAGTGAGGTATGTAAATCGGAAGAAACTTGCTGAAACAAGGCCAAGGGTACGAGGGCAGTTTGTTAGGCAGGCAAGCAATACCGATATTATCAGCACTGGAGATGATATCTCCGAAGATGAAGATGATGATCCATCATCCAGGGAGGTAGAGATTATTTCTTCTCCAGAGTAG
>G5Y-457
ATGGTGGGCGGCGGCGAGGGGGATCGCGTTGGCGGCGGCGCCGGGGTGGGGGGAGGGCAGCAGTTCGTGGACCGGAGCAAGGTCAGGATCCTGCTTTGCGACGGCGACGCCACCAGCTCGCGGGAGGTGCTGCGGCTCCTCTGCAACTGCTCGTACCAAGGTTAGTCAAACCTCTTCAATTTCAACCGTACCTGGTTTCCCGGATTAGGATTTTGTTTTGCTTATCGCTGTGAGCTTAATCATTAGTTGTAGTATATAGTACTAATATGTTCGCTTCTAATCATGGAATCTGTTACGCGTCATGTGTGCTTACTGTTGTGCTGGTGCTG------ATGCTGATGCTGGTGAACTTTAT-GTTTCAGTAACTTGCGCCAAGTCTCCGCGGCAGGTGATCAATATT-CTCAACTACGAGGGTGGCGAGATAGACATCATCCTGGCTGAGGTCGATCTGCCGGTCACAAAGTGCTTCAAGATGCTCAAGTACATTGCCAGGAACAAGGACCTGCGCCACATCCCCATCATCAGT-AAGCTGCCTTCCTGCTCTGTGTCTTCTACCGATTCCCATGACGTGCTTGTAGTGATCGTCCTCCTGTTGATGGAGCTATGCAGTGATGTCCAACAGAGACGAGGTCTCCGTTGTTGTCAAGTGCTTGCGGCTTGGGGGCAGCAGAGTACCTGGTGAAGCCGCTGCGCACAAATGAGCTGCTGAACCTATGGACCCATGTGTGGCGGCGGCGACGGATGGTAAAGGCCACTATGCTGATTCACCTTAGCCTCTGTGTTAAAAGCATGCTCTAAGCTGAGATGCTT-----------GTGGGTGTTGCTGTACCTGTATGAATTGTTCTTTAAAACTGGGTACTGGTGTTGGCAGCTTGGTTTGCCCGAGAAGAACTTCTTCAATGACAACTTCGAGTTGGTGCTCTCAGAACCTAGTGACGCCAATACCAATAGCACCACCCTCCTCTCAGATGAGACAGATGATAGGCCAAAAGAAAACATGAATCAAGAAACGGGCACCTCAAATCAACGCGAACACGAGGTAACATTAGGAAGTTTGTCGCATTCCAGATATTCTTTTTGCTGTTTTAGTAGGTTTCCATTTTTC-TGCTTTGATGAGTTGCCACAAAGATGTGCCCGGTTTCCTTGTATGTTGTATGATGACGGCATGCTAACATGTATGCATTCAGATACTTGTTTAAGCTCTGTTCCATTTCTTGGCGTGTTTCCAGTCTAATCCTTCTGTTGCTGAGCCTGAGCAAAGAGGCAAAATGGAGGGTGTGCCAGGTTCTGTTGTAGATGCCGATCAAGCATGTAAGATATTTCAGTCCGACCTGTCTTTTCCTGTAATAATTGGTCTTCCTTTTT-CATTTTTAATCACTCCTACTTCTAATCTGTTTCCTGTTTGATTCTTTTAATTGCCAGCATCACCAGGAATAATGTTTT-CACGCCCCATAAAAACTAACCTGAGGGTTGGCGAATCGTCTGCGTTTCTAGCATATGTTAAGTCAAGCACCCCAGCCACCAGCTCATTTGATAGTGAATTACAAAGAGGTGGCAGTCGGTTAGATTCTTTGGATAACCAGGGTAATTGCTCTAGCGCAACTGACAGAAGTGACACTGGTACTGATGTAAATATTCGGGATAAAGAAGGCTTTGAGATGCCTGTACAGTACCCTATGGTATGCTTTTCTTCCTCTAACACACATATGGAGCGAAGCAATGAAGGCCAAAATGATACTTCAGGAACTCCGCCTATGTACCAGTACCCATTTTATTATCCAGGGATGGTAGAGCACAGCATAGCACTTTCTTCGGCGCAAAATTTTCAAGAAAACATAAACAATGCTCAAGCATATACACCACCAACAATGATCCCACAGTACAATGTTTATCCCCAATGCCATGCTGTACCTATGATGTCATCATTTCAGTTTAATCCTGCTGGTATGGTTATGCACTCAAGTCATATACCGACACAAAACATGTGGTCATCAGTGTCAAGCACCCCAGTGCCTGAGGAAACATGCAGTCGCTCTGAAAGGAGGGCCGCAGCACTTGCCAAGTTCAGGCAGAAAAGGAAAGAACGCTGTTTTGACAAGAAAGTGAGGTATGTAAATCGGAAGAAACTTGCTGAAACAAGGCCAAGGGTACGAGGGCAGTTTGTTAGGCAGGCAAGCAATACCGATGTTATCAGCACTGGAGATGATATCTCCGAAGATGAAGATGATGATCCATCATCCAGGGAGGTAGAGATTATTTCTTCTCCAGAGTAG
>G5Y-459
ATGGTGGGCGGCGGCGAGGGGGATCGCGTTGGCGGCGGCGCCGGGATGGGGGGAGGGCAGCAGTTCGTGGACCGGAGCAAGGTCAGGATCCTGCTTTGCGACGGCGACGCCACCAGCTCGCGGGAGGTGCTGCGGCTCCTCTGCAACTGCTCGTACCAAGGTTAGTCAAACCTCTTCAATTTCAACCGTACCTGGTTTCCCGGATTAGGATTTTGTTTTGCTTATCGCTGTGAGCTTAATCATTAGTTGTAGTATATAGTACTAATATGTTCGCTTCTAATCATGGAATCTGTTACGCGTCATGTGTGCTTACTGTTGTGCTGGTGCTGGTGCTGATGCTGATGCTGGTGAACTTTTT-GTTTCAGTAACTTGCGCCAAGTCTCCGCGGCAGGTGATCAATATT-CTCAACTACGAGGGCGGCGAGATAGACATCATCCTGGCTGAGGTCGATCTGCCGGTCACAAAGTGCTTCAAGATGCTCAAGTACATTGCCAGGAACAAGGACCTGCGCCACATCCCCATCATCAGT-AAGCTGCCTTCCTGCTCTGTGTCTTCTACCGATTCCCATGACGTGCTTGTAGTGATCGTCCTCCTGTTGATGGAGCTATGCAGTGATGTCCAACAGAGACGAGGTCTCCGTTGTTGTCAAGTGCTTGCGGCTTGGGGGCAGCAGAGTACCTGGTGAAGCCGCTGCGCACAAATGAGCTGCTGAACCTATGGACCCATGTGTGGCGGCGGCGACGGATGGTAAAGGCCACTATGCTGATTCACCTTAGCCTCTGTGTTAAAAGCATGCTCTAAGCTGAGATGCTT-----------GTGGGTGTTGCTGTACCTGTATGAATTGTTTTTTAAAACTGGGTACTGGTGTTGGCAGCTTGGTTTGCCCGAGAAGAACTTCTTCAATGACAACTTCGAGTTGGTGCTCTCAGAACCTAGTGACGCCAATACCAATAGCACCACCCTCCTCTCAGATGAGACAGATGATAGGCCAAAAGAAAACATGAATCAAGAAACGGGCACCTCAAATCAACGCGAACACGAGGTAACATTAGGAAGTTTGTCGCATTCCAGATATTCTTTTTGCTGTTTTAGTAGGTTTCCATTTTTC-TGCTTTGATGTGTTGCCACAAAGATGTGCCCAGTTTCCTTGTATGTTGTATGATGACGGCATGCTAACATGTATGCATTCAGATACTTGTTTAAGCTCTGTTCCATTTCTTGGCGTGTTTCCAGTCTAATCCTTCTGTTGCTGAGCCTGAGCAAAGAGGCAAAATGGAGGGTGTGCCAGGTTCTGTCGTAGATGCCGATCAAGCATGTAAGATATTTCAGTCCGACCTGTCTTTTCCTGTAATAATTGGTCTTCCTTTTT-CATTTTTAATCACTCCTACTTCTAATCTGTTTCCTGTTTGATTCTTTTAATTGCCAGCATCACCAGGAAGAATGTTTT-CACGCCCCATAAAAACTAACCTGAGGGTTGGCGAATCGTCTGCGTTTCTAGCATATGTTAAGTCAAGCACCCCAGCCACCAGCTCATTTGATAGTGAATTACAAAGAGGTGGCAATCGGTTAGATTCTTTGGATAACCAGGGTAATTGCTCTAGCGCAACTGACAGAAGTGACACTGGTACTGATGTAAATATTCGGGATAAAGAAGGCTTTGAGATGCCTGTACAGTACCCTATGGTATGCTTTTCTTCCTCTAACACACATATGGAGCGAAGCAATGAAGGCCAAAATGATACTTCAGGAACTCCGCCTATGTACCAGTACCCATTTTATTATCCAGGGATGGTAGAGCACAGCATAGCACTTTCTTCGGCGCAAAATTTTCAAGAAAACATAAACAATGCTCAAGCATATACACCACCAACAATGATCCCACAGTACAATGTTTATCCCCAATGCCATGCTGTACCTATGATGTCATCATTTCAGTTTAATCCTGCTGGTATGGTTATGCACTCAAGTCATATACCGACACAAAACATGTGGTCATCAGTGTCAAGCACCCCAGTGCCTGAGGAAACATGCAGTCGCTCTGAAAGGAGGGCCGCAGCACTTGCCAAGTTCAGGCAGAAAAGGAAAGAACGCTGTTTTGACAAGAAAGTGAGGTATGTAAATCGGAAGAAACTTGCTGAAACAAGGCCAAGGGTACGAGGGCAGTTTGTTAGGCAGGCAAGCAATACCGATATTATCAGCACTGGAGATGATATCTCCGAAGATGAAGATGATGATCCATCATCCAGGGAGGTAGAGATTATTTCTTCTCCAGAGTAG
>G5Y-475
ATGGTGGGCGGCGGCGAGGGGGATCGCGTTGGCGGCGGCGCCGGGATGGGGGGAGGGCAGCAGTTCGTGGACCGGAGCAAGGTCAGGATCCTGCTTTGCGACGGCGACGCCACCAGCTCGCGGGAGGTGCTGCGGCTCCTCTGCAACTGCTCGTACCAAGGTTAGTCAAACCTCTTCAATTTCAACCGTACCTGGTTTCCCGGATTAGGATTTTGTTTTGCTTATCGCTGTGAGCTTAATCATTAGTTGTAGTATATAGTACTAATATGTTCGCTTCTAATCATGGAATCTGTTACGCGTCATGTGTGCTTACTGTTGTGCTGGTGCTGGTGCTGATGCTGATGCTGGTGAACTTTTT-GTTTCAGTAACTTGCGCCAAGTCTCCGCGGCAGGTGATCAATATT-CTCAACTACGAGGGCGGCGAGATAGACATCATCCTGGCTGAGGTCGATCTGCCGGTCACAAAGTGCTTCAAGATGCTCAAGTACATTGCCAGGAACAAGGACCTGCGCCACATCCCCATCATCAGT-AAGCTGCCTTCCTGCTCTGTGTCTTCTACCGATTCCCATGACGTGCTTGTAGTGATCGTCCTCCTGTTGATGGAGCTATGCAGTGATGTCCAACAGAGACGAGGTCTCCGTTGTTGTCAAGTGCTTGCGGCTTGGGG-CAGCAGAGTACCTGGTGAAGCCGCTGCGCACAAATGAGCTGCTGAACCTATGGACCCATGTGTGGCGGCGGCGACGGATGGTAAAGGCCACTATGCTGATTCACCTTAGCCTCTGTGTTAAAAGCATGCTCTAAGCTGAGATGCTT-----------GTGGGTGTTGCTGTACCTGTATGAATTGTTTTTTAAAACTGGGTACTGGTGTTGGCAGCTTGGTTTGCCCGAGAAGAACTTCTTCAATGACAACTTCGAGTTGGTGCTCTCAGAACCTAGTGACGCCAATACCAATAGCACCACCCTCCTCTCAGATGAGACAGATGATAGGCCAAAAGAAAACATGAATCAAGAAACGGGCACCTCAAATCAACGCGAACACGAGGTAACATTAGGAAGTTTGTCGCATTCCAGATATTCTTTTTGCTGTTTTAGTAGGTTTCCATTTTTC-TGCTTTGATGTGTTGCCACAAAGATGTGCCCAGTTTCCTTGTATGTTGTATGATGACGGCATGCTAACATGTATGCATTCAGATACTTGTTTAAGCTCTGTTCCATTTCTTGGCGTGTTTCCAGTCTAATCCTTCTGTTGCTGAGCCTGAGCAAAGAGGCAAAATGGAGGGTGTGCCAGGTTCTGTCGTAGATGCCGATCAAGCATGTAAGATATTTCAGTCCGACCTGTCTTTTCCTGTAATAATTGGTCTTCCTTTTT-CATTTTTAATCACTCCTACTTCTAATCTGTTTCCTGTTTGATTCTTTTAATTGCCAGCATCACCAGGAAGAATGTTTT-CACGCCCCATAAAAACTAACCTGAGGGTTGGCGAATCGTCTGCGTTTCTAGCATATGTTAAGTCAAGCACCCCAGCCACCAGCTCATTTGATAGTGAATTACAAAGAGGTGGCAATCGGTTAGATTCTTTGGATAACCAGGGTAATTGCTCTAGCGCAACTGACAGAAGTGACACTGGTACTGATGTAAATATTCGGGATAAAGAAGGCTTTGAGATGCCTGTACAGTACCCTATGGTATGCTTTTCTTCCTCTAACACACATATGGAGCGAAGCAATGAAGGCCAAAATGATACTTCAGGAACTCCGCCTATGTACCAGTACCCATTTTATTATCCAGGGATGGTAGAGCACAGCATAGCACTTTCTTCGGCGCAAAATTTTCAAGAAAACATAAACAATGCTCAAGCATATACACCACCAACAATGATCCCACAGTACAATGTTTATCCCCAATGCCATGCTGTACCTATGATGTCATCATTTCAGTTTAATCCTGCTGGTATGGTTATGCACTCAAGTCATATACCGACACAAAACATGTGGTCATCAGTGTCAAGCACCCCAGTGCCTGAGGAAACATGCAGTCGCTCTGAAAGGAGGGCCGCAGCACTTGCCAAGTTCAGGCAGAAAAGGAAAGAACGCTGTTTTGACAAGAAAGTGAGGTATGTAAATCGGAAGAAACTTGCTGAAACAAGGCCAAGGGTACGAGGGCAGTTTGTTAGGCAGGCAAGCAATACCGATATTATCAGCACTGGAGATGATATCTCCGAAGATGAAGATGATGATCCATCATCCAGGGAGGTAGAGATTATTTCTTCTCCAGAGTAG
>G5-479
ATGGTGGGCGGCGGCGAGGGGGATCGCGTTGGCGGCGGCGCCGGGGTGGGGGGAGGGCAGCAGTTCGTGGACCGGAGCAAGGTCAGGATCCTGCTCTGCGACGGCGACGCCACCAGCTCGCGGGAGGTGCTGCGGCTCCTCTGCAACTGCTCGTACCAAGGTTAGTCAAACCTCTTCAATTTCAACCGTACCTGGTTTCCCGGATTAGGATTGTGTTTTGCTTATAGCTGTGAGCTTAATCATTAGTTGTAGTATATAGTACTAATATGTTCGCTTCTAATCATGGAATCTGTTACGCGTCATGTGTACTTACTGTTGTGCTGGTGCTG------ATGCTGATGCTGGTGAACTTTTT-GTTTCAGTAACTTGCGCCAAGTCTCCACGGCAGGTGATCAATATT-CTCAACTACGAGGGCGGCGAGATAGACATCATCCTCGCTGAGGTCGATCTGCCGGTCACAAAGTGCTTCAAGATGCTCAAGTACATTGCCAGGAACAAGGACCTACGCCACATCCCCATCATCAGT-AAGCTGCCTTCCTGTTCTGTGTCTTCTACCGATTCCCATGACGTGCTTGTAGTGATCGTCCTCCTGTTGATGGAGCTATGCAGTGATGTCCAACAGAGACGAGGTCTCCGTTGTTGTCAAGTGCTTGCGGCTTGGGG-CAGCAGAGTACCTGGTGAAGCCGCTGCGCACAAATGAGCTGCTGAACCTATGGACCCATGTGTGGCGGCGGCGACGGATGGTAAAGGCCACTATGCTGATTCACCTTAGCCTCTGTGTAAAAAGCATGCTCTAAGCTGAGATGCTT-----------GTGGGTGTTGCTGTACTTGTATGAATTGTTCTTTAAA-CTGGGTACTGGTGTTGGCAGCTTGGTTTGCCCGAGAAGAACTTCTTCAATGACAACTTCGAGTTGGTGCTCTCAGAACCTAGTGACGCCAATACCAATAGCACCACCCTCCTCTCAGATGAGACAGATGATAGGCCAAAAGAAAACATGAATCAAGAAACGGGCACCTCAAATCAACGCGAACACGAGGTAACATTAGGAAGTTTGTCGCATTCCAGATATTCTTTTTGCTGTTTTAGTAGGTTTCCATTTTTC-TGCTTTGATGTGTTGCCACAAAGATGTGCCCGGTTTCCTTGTATGTTGTATGATGACAGCATGCTAACATGTATGCATTCAGATACTTGTTTAAGCTCTGTTCCATTTCTTGGCGTGTTTCCAGTCTAATCCTTCTGTTGCTGAGCCTGAGCAAAGAGGCAAAATGGAGGGTGTGCCAGGTTCTGTCGTAGATGCCAATCAAGCATGTAAGATATTTCAGTCCGACCTGTCTTTTCCTGTAATAATTGGTCTTCCTTTTT-CATTTTTAATCACTCCTACTTCTAATCTGTTTCCTGTTTGATTCTTTTAATTGCCAGCATCACCAGGAAGAATGTTTT-CACGCCCCATAAAAACTAACCTGAGGGTTGGCGAATCGTCTGCGTTTCTAGCATATGTTAAGTCAAGCACCCCAGCCACCAGCTCATTTGATAGTGAATTACAAAGAGGTGGCAGTCGGTTAGATTCTTTGGATAACCAGGGTAATTGCTCTAGCGCAACTGACAGAAGTGACACTGGTACTGATGTAAATATTCGGGATAAAGAAGGCTTTGAGATGCCTGTACAGTACCCTATGGTATGCTTTTCTTCCTCTAACACACATATGGAGCAAAGCAATGAAGGCCAAAATGATACTTCAGGAACTCCGCCTATGTACCATTACCCATTTTATTATCCAGGGATGGTAGAGCACAGCATAGCACTTTCTTCGGCGCAAAATTTTCAAGCAAACATAAACAATGCTCAAGCACATACACCACCAACAATGATCCCACAGTACAATGTTTATCCCCAATGCCATGCTGTACCTATGATGTCATCATTTCAGTTTAATCCTGCTGGTATGGTTATGCACTCAAGTCATATACCGACACAAAACATGTGGTCATCAGTGTCAAGCACCCCAGTGCCTGAGGAAACATGCAGTCGCTCTGAAAGGAGGGCCGCAGCACTTGCCAAGTTCAGGCAGAAAAGGAAAGAACGCTGTTTTGACAAGAAAGTGAGGTATGTAAATCGGAAGAAACTTGCTGAAACAAGGCCAAGGGTACGAGGGCAGTTTGTTAGGCAGGCAAGCAATACTGATATTATCAGCACTGGAGATGATATCTCCGAAGATGAAGATGATGATCCATCATCCAGGGAGGTAGAGATTATTTCTTCTCCAGAGTAG
>G5Y-488
ATGGTGGGCGGCGGCGAGGGGGATCGCGTTGGCGGCGGCGCCGGGGTGGGGGGAGGGCAGCAGTTCGTGGACCGGAGCAAGGTCAGGATCCTGCTTTGCGACGGCGACGCCACCAGCTCGCGGGAGGTGCTGCGGCTCCTCTGCAACTGCTCGTACCAAGGTTAGTCAAACCTCTTCAATTTCAACCGTACCTGGTTTCCCGGATTAGGATTTTGTTTTGCTTATCGCTGTGAGCTTAATCATTAGTTGTAGTATATAGTACTAATATGTTCGCTTCTAATCATGGAATCTGTTACGCGTCATGTGTGCTTACTGTTGTGCTGGTGCTG------ATGCTGATGCTGGTGAACTTTTT-GTTTCAGTAACTTGCGCCAAGTCTCCGCGGCAGGTGATCAATATT-CTCAACTACGAGGGCGGCGAGATAGACATCATCCTGGCTGAGGTCGATCTGCCGGTCACAAAGTGCTTCAAGATGCTCAAGTACATTGCCAGGAACAAGGACCTGCGCCACATCCCCATCATCAGT-AAGCTGCCTTCCTGCTCTGTGTCTTCTACCGATTCCCATGACGTGCTTGTAGTGATCGTCCTCCTGTTGATGGAGCTATGCAGTGATGTCCAACAGAGACGAGGTCTCCGTTGTTGTCAAGTGCTTGCGGCTTGGGG-CAGCAGAGTACCTGGTGAAGCCGCTGCGCACAAATGAGCTGCTGAACCTATGGACCCATGTGTGGCGGCGGCGACGGATGGTAAAGGCCACTATGCTGATTCACCTTAGCCTCTGTGTTAAAAGCATGCTCTAAGCTGAGATGCTTGTGGGTTGCTTGTGGGTGTTGCTGTACCTGTATGAATTGTTCTTTAAA-CTGGGTACTGGTGTTGGCAGCTTGGTTTGCCCGAGAAGAACTTCTTCAATGACAACTTCGAGTTGGTGCTCTCAGAACCTAGTGACGCCAATACCAATAGCACCACCCTCCTCTCAGATGAGACAGATGATAGGCCAAAAGAAAACATGAATCAAGAAACGGGCACCTCAAATCAACGCGAACACGAGGTAACATTAGGAAGTTTGTCGCATTCCAGATATTCTTTTTGCTGTTTTAGTAGGTTTCCATTTTTC-TGCTTTGATGTGTTGCCACAAAGATGTGCCCGGTTTCCTTGTATGTTGTATGATGACAGCATGCTAACATGTATGCATTCAGATACTTGTTTAAGCTCTGTTCCATTTCTTGGCGTGTTTCCAGTCTAATCCTTCTGTTGCTGAGCCTGAGCAAAGAGGCAAAATGGAGGGTGTGCCAGGTTCTGTCGTAGATGCCAATCAAGCATGTAAGATATTTCAGTCCGACCTGTCTTTTCCTGTAATAATTGGTCTTCCTTTTT-CATTTTTAATCACTCCTACTTCTAATCTGTTTCCTGTTTGATTCTTTTAATTGCCAGCATCACCAGGAAGAATGTTTT-CACGCCCCATAAAAACTAACCTGAGGGTTGGCGAATCGTCTGCGTTTCTAGCATATGTTAAGTCAAGCACCCCAGCCACCAGCTCATTTGATAGTGAATTACAAAGAGGTGGCAGTCGGTTAGATTCTTTGGATAACCAGGGTAATTGCTCTAGCGCAACTGACAGAAGTGACACCGGTACTGATGTAAATATTCGGGATAAAGAAGGCTTTGAGATGCCTGTACAGTACCCTATGGTATGCTTTTCTTCCTCTAACACACATATGGAGCAAAGCAATGAAGGCCAAAATGATACTTCAGGAACTCCGCCTATGTACCATTACCCATTTTATTATCCAGGGATGGTAGAGCACAGCATAGCACTTTCTTCGGCGCAAAATTTTCAAGCAAACATAAACAATGCTCAAGCACATACACCACCAACAATGATCCCACAGTACAATGTTTATCCCCAATGCCATGCTGTACCTATGATGTCATCATTTCAGTTTAATCCTGCTGGTATGGTTATGCACTCAAGTCATATACCGACACAAAACATGTGGTCATCAGTGTCAAGCACCCCAGTGCCTGAGGAAACATGCAGTCGCTCTGAAAGGAGGGCCGCAGCACTTGCCAAGTTCAGGCAGAAAAGGAAAGAACGCTGTTTTGACAAGAAAGTGAGGTATGTAAATCGGAAGAAACTTGCTGAAACAAGGCCAAGGGTACGAGGGCAGTTTGTTAGGCAGGCAAGCAATACCGATATTATCAGCACTGGTGATGATATCTCCGAAGATGAAGATGATGATCCATCATCCAGGGAGGTAGAGATTATTTCTTCTCCAGAGTAG
>G5Y-489
ATGGTGGGCGGCGGCGAGGGGGATCGCGTTGGCGGCGGCGCCGGGGTGGGGGGAGGGCAGCAGTTCGTGGACCGGAGCAAGGTCAGGATCCTGCTTTGCGACGGCGACGCCACCAGCTCGCGGGAGGTGCTGCGGCTCCTCTGCAACTGCTCGTACCAAGGTTAGTCAAACCTCTTCAATTTCAACCGTACCTGGTTTCCCGGATTAGGATTTTGTTTTGCTTATCGCTGTGAGCTTAATCATTAGTTGTAGTATATAGTACTAATATGTTCGCTTCTAATCATGGAATCTGTTACGCGTCATGTGTGCTTACTGTTGTGCTGGTGCTG------ATGCTGATGCTGGTGAACTTTAT-GTTTCAGTAACTTGCGCCAAGTCTCCGCGGCAGGTGATCAATATT-CTCAACTACGAGGGTGGCGAGATAGACATCATCCTGGCTGAGGTCGATCTGCCGGTCACAAAGTGCTTCAAGATGCTCAAGTACATTGCCAGGAACAAGGACCTGCGCCACATCCCCATCATCAGT-AAGCTGCCTTCCTGCTCTGTGTCTTCTACCGATTCCCATGACGTGCTTGTAGTGATCGTCCTCCTGTTGATGGAGCTATGCAGTGATGTCCAACAGAGACGAGGTCTCCGTTGTTGTCAAGTGCTTGCGGCTTGGGG-CAGCAGAGTACCTGGTGAAGCCGCTGCGCACAAATGAGCTGCTGAACCTATGGACCCATGTGTGGCGGCGGCGACGGATGGTAAAGGCCACTATGCTGATTCACCTTAGCCTCTGTGTTAAAAGCATGCTCTAAGCTGAGATGCTT-----------GTGGGTGTTGCTGTACCTGTATGAATTGTTCTTTAAAACTGGGTACTGGTGTTGGCAGCTTGGTTTGCCCGAGAAGAACTTCTTCAATGACAACTTCGAGTTGGTGCTCTCAGAACCTAGTGACGCCAATACCAATAGCACCACCCTCCTCTCAGATGAGACAGATGATAGGCCAAAAGAAAACATGAATCAAGAAACGGGCACCTCAAATCAACGCGAACACGAGGTAACATTAGGAAGTTTGTCGCATTCCAGATATTCTTTTTGCTGTTTTAGTAGGTTTCCATTTTTC-TGCTTTGATGAGTTGCCACAAAGATGTGCCCGGTTTCCTTGTATGTTGTATGATGACGGCATGCTAACATGTATGCATTCAGATACTTGTTTAAGCTCTGTTCCATTTCTTGGCGTGTTTCCAGTCTAATCCTTCTGTTGCTGAGCCTGAGCAAAGAGGCAAAATGGAGGGTGTGCCAGGTTCTGTTGTAGATGCCGATCAAGCATGTAAGATATTTCAGTCCGACCTGTCTTTTCCTGTAATAATTGGTCTTCCTTTTT-CATTTTTAATCACTCCTACTTCTAATCTGTTTCCTGTTTGATTCTTTTAATTGCCAGCATCACCAGGAATAATGTTTT-CACGCCCCATAAAAACTAACCTGAGGGTTGGCGAATCGTCTGCGTTTCTAGCATATGTTAAGTCAAGCACCCCAGCCACCAGCTCATTTGATAGTGAATTACAAAGAGGTGGCAGTCGGTTAGATTCTTTGGATAACCAGGGTAATTGCTCTAGCGCAACTGACAGAAGTGACACTGGTACTGATGTAAATATTCGGGATAAAGAAGGCTTTGAGATGCCTGTACAGTACCCTATGGTATGCTTTTCTTCCTCTAACACACATATGGAGCGAAGCAATGAAGGCCAAAATGATACTTCAGGAACTCCGCCTATGTACCAGTACCCATTTTATTATCCAGGGATGGTAGAGCACAGCATAGCACTTTCTTCGGCGCAAAATTTTCAAGAAAACATAAACAATGCTCAAGCATATACACCACCAACAATGATCCCACAGTACAATGTTTATCCCCAATGCCATGCTGTACCTATGATGTCATCATTTCAGTTTAATCCTGCTGGTATGGTTATGCACTCAAGTCATATACCGACACAAAACATGTGGTCATCAGTGTCAAGCACCCCAGTGCCTGAGGAAACATGCAGTCGCTCTGAAAGGAGGGCCGCAGCACTTGCCAAGTTCAGGCAGAAAAGGAAAGAACGCTGTTTTGACAAGAAAGTGAGGTATGTAAATCGGAAGAAACTTGCTGAAACAAGGCCAAGGGTACGAGGGCAGTTTGTTAGGCAGGCAAGCAATACCGATGTTATCAGCACTGGAGATGATATCTCCGAAGATGAAGATGATGATCCATCATCCAGGGAGGTAGAGATTATTTCTTCTCCAGAGTAG
>G5Y-494
ATGGTGGGCGGCGGCGAGGGGGATCGCGTTGGCGGCGGCGCCGGGGTGGGGGGAGGGCAGCAGTTCGTGGACCGGAGCAAGGTCAGGATCCTGCTTTGCGACGGCGACGCCACCAGCTCGCGGGAGGTGCTGCGGCTCCTCTGCAACTGCTCGTACCAAGGTTAGTCAAACCTCTTCAATTTCAACCGTACCTGGTTTCCCGGATTAGGATTTTGTTTTGCTTATCGCTGTGAGCTTAATCATTAGTTGTAGTATATAGTACTAATATGTTCGCTTCTAATCATGGAATCTGTTACGCGTCATGTGTGCTTACTGTTGTGCTGGTGCTG------ATGCTGATGCTGGTGAACTTTTT-GTTTCAGTAACTTGCGCCAAGTCTCCGCGGCAGGTGATCAATATT-CTCAACTACGAGGGCGGCGAGATAGACATCATCCTGGCTGAGGTCGATCTGCCGGTCACAAAGTGCTTCAAGATGCTCAAGTACATTGCCAGGAACAAGGACCTGCGCCACATCCCCATCATCAGT-AAGCTGCCTTCCTGCTCTGTGTCTTCTACCGATTCCCATGACGTGCTTGTAGTGATCGTCCTCCTGTTGATGGAGCTATGCAGTGATGTCCAACAGAGACGAGGTCTCCGTTGTTGTCAAGTGCTTGCGGCTTGGGG-CAGCAGAGTACCTGGTGAAGCCGCTGCGCACAAATGAGCTGCTGAACCTATGGACCCATGTGTGGCGGCGGCGACGGATGGTAAAGGCCACTATGCTGATTCACCTTAGCCTCTGTGTTAAAAGCATGCTCTAAGCTGAGATGCTT-----------GTGGGTGTTGCTGTACCTGTATGAATTGTTCTTTAAAACTGGGTACTGGTGTTGGCAGCTTGGTTTGCCCGAGAAGAACTTCTTCAATGACAACTTCGAGTTGGTGCTCTCAGAACCTAGTGACGCCAATACCAATAGCACCACCCTCCTCTCAGATGAGACAGATGATAGGCCAAAAGAAAACATGAATCAAGAAACGGGCACCTCAAATCAACGCGAACACGAGGTAACATTAGGAAGTTTGTCGCATTCCAGATATTCTTTTTGCTGTTTTAGTAGGTTTCCATTTTTC-TGCTTTGATGAGTTGCCACAAAGATGTGCCCGGTTTCCTTGTATGTTGTATGATGACGGCATGCTAACATGTATGCATTCAGATACTTGTTTAAGCTCTGTTCCATTTCTTGGCGTGTTTCCAGTCTAATCCTTCTGTTGCTGAGCCTGAGCAAAGAGGCAAAATGGAGGGTGTGCCAGGTTCTGTTGTAGATGCCGATCAAGCATGTAAGATATTTCAGTCCGACCTGTCTTTTCCTGTAATAATTGGTCTTCCTTTTT-CATTTTTAATCACTCCTACTTCTAATCTGTTTCCTGTTTGATTCTTTTAATTGCCAGCATCACCAGGAAGAATGTTTT-CACGCCCCATAAAAACTAACCTGAGGGTTGGCGAATCGTCTGCGTTTCTAGCATATGTTAAGTCAAGCACCCCAGCCACCAGCTCATTTGATAGTGAATTACAAAGAGGTGGCAGTCGGTTAGATTCTTTGGATAACCAGGGTAATTGCTCTAGCGCAACTGACAGAAGTGACACTGGTACTGATGTAAATATTCGGGATAAAGAAGGCTTTGAGATGCCTGTACAGTACCCTATGGTATGCTTTTCTTCCTCTAACACACATATGGAGCGAAGCAATGAAGGCCAAAATGATACTTCAGGAACTCCGCCTATGTACCAGTACCCATTTTATTATCCAGGGATGGTAGAGCACAGCATAGCACTTTCTTCGGCGCAAAATTTTCAAGAAAACATAAACAATGCTCAAGCATATACACCACCAACAATGATCCCACAGTACAATGTTTATCCCCAATGCCATGCTGTACCTATGATGTCATCATTTCAGTTTAATCCTGCTGGTATGGTTATGCACTCAAGTCATATACCGACACAAAACATGTGGTCATCAGTGTCAAGCACCCCAGTGCCTGAGGAAACATGCAGTCGCTCTGAAAGGAGGGCCGCAGCACTTGCCAAGTTCAGGCAGAAAAGGAAAGAACGCTGTTTTGACAAGAAAGTGAGGTATGTAAATCGGAAGAAACTTGCTGAAACAAGGCCAAGGGTACGAGGGCAGTTTGTTAGGCAGGCAAGCAATACCGATGTTATCAGCACTGGAGATGATATCTCCGAAGATGAAGATGATGATCCATCATCCAGGGAGGTAGAGATTATTTCTTCTCCAGAGTAG
>G5Y-495
ATGGTGGGCGGCGGCGAGGGGGATCGCGTTGGCGGCGGCGCCGGGGTGGGGGGAGGGCAGCAGTTCGTGGACCGGAGCAAGGTCAGGATCCTGCTTTGCGACGGCGACGCCACCAGCTCGCGGGAGGTGCTGCGGCTCCTCTGCAACTGCTCGTACCAAGGTTAGTCAAACCTCTTCAATTTCAACCGTACCTGGTTTCCCGGATTAGGATTTTGTTTTGCTTATCGCTGTGAGCTTAATCATTAGTTGTAGTATATAGTACTAATATGTTCGCTTCTAATCATGGAATCTGTTACGCGTCATGCGTGCTTACTGTTGTGCTGGTGCTG------ATGCTGATGCTAGTGAACTTTTT-GTTTCAGTAACTTGCGCCAAGTCTCCGCGGCAGGTGATCAATATT-CTCAACTACGAGGGCGGCGAGATAGACATCATCCTGGCTGAGGTCGATCTGCCGGTCACAAAGTGCTTCAAGATGCTCAAGTACATTGCCAGGAACAAGGACCTGCGCCACATCCCCATCATCAGT-AAGCTGCCTTCCTGCTCTGTGTCTTCTACCGATTCCCATGACGTGCTTGTAGTGATCGTCCTCCTGTTGATGGAGCTATGCAGTGATGTCCAACAGAGACGAGGTCTCCGTTGTTGTCAAGTGCTTGCGGCTTGGGG-CAGCAGAGTACCTGGTGAAGCCGCTGCGCACAAATGAGCTGCTGAACCTATGGACCCATGTGTGGCGGCGGCGACGGATGGTAAAGGCCACTATGCTGATTCACCTTAGCCTCTGTGTTAAAAGCATGCTCTAAGCTGAGATGCTT-----------GTGGGTGTTGCTGTACCTGTATGAATTGTTCTTTAAAACTGGGTACTGGTGTTGGCAGCTTGGTTTGCCCGAGAAGAACTTCTTCAATGACAACTTCGAGTTGGTGCTCTCAGAACCTAGTGACGCCAATACCAATAGCACCACCCTCCTCTCAGATGAGACAGATGATAGGCCAAAAGAAAACATGAATCAAGAAACGGGCACCTCAAATCAACGCGAACACGAGGTAACATTAGGAAGTTTGTCGCATTCCAGATATTCTTTTTGCTGTTTTAGTAGGTTTCCATTTTTC-TGCTTTGATGAGTTGCCACAAAGATGTGCCCGGTTTCCTTGTATGTTGTATGATGACGGCATGCTAACATGTATGCATTCAGATACTTGTTTAAGCTCTGTTCCATTTCTTGGCGTGTTTCCAGTCTAATCCTTCTGTTGCTGAGCCTGAGCAAAGAGGCAAAATGGAGGGTGTGCCAGGTTCTGTTGTAGATGCCGATCAAGCATGTAAGATATTTCAGTCCGACCTGTCTTTTCCTGTAATAATTGGTCTTCCTTTTT-CATTTTTAATCACTCCTACTTCTAATCTGTTTCCTGTTTGATTCTTTTAATTGCCAGCATCACCAGGAAGAATGTTTT-CACGCCCCATAAAAACTAACCTGAGGGTTGGCGAATCGTCTGCGTTTCTAGCATATGTTAAGTCAAGCACCCCAGCCACCAGCTCATTTGATAGTGAATTACAAAGAGGTGGCAGTCGGTTAGATTCTTTGGATAACCAGGGTAATTGCTCTAGCGCAACTGACAGAAGTGACACTGGTACTGATGTAAATATTCGGGATAAAGAAGGCTTTGAGATGCCTGTACAGTACCCTATGGTATGCTTTTCTTCCTCTAACACACATATGGAGCGAAGCAATGAAGGCCAAAATGATACTTCAGGAACTCCGCCTATGTACCAGTACCCATTTTATTATCCAGGGATGGTAGAGCACAGCATAGCACTTTCTTCGGCGCAAAATTTTCAAGAAAACATAAACAATGCTCAAGCATATACACCACCAACAATGATCCCACAGTACAATGTTTATCCCCAATGCCATGCTGTACCTATGATGTCATCATTTCAGTTTAATCCTGCTGGTATGGTTATGCACTCAAGTCATATACCGACACAAAACATGTGGTCATCAGTGTCAAGCACCCCAGTGCCTGAGGAAACATGCAGTCGCTCTGAAAGGAGGGCTGCAGCACTTGCCAAGTTCAGGCAGAAAAGGAAAGAACGCTGTTTTGACAAGAAAGTGAGGTATGTAAATCGGAAGAAACTTGCTGAAACAAGGCCAAGGGTACGAGGGCAGTTTGTTAGGCAGGCAAGCAATACCGATGTTATCAGCACTGGAGATGATATCTCCGAAGATGAAGATGATGATCCATCATCCAGGGAGGTAGAGATTATTTCTTCTCCAGAGTAG
>G5Y-496
ATGGTGGGCGGCGGCGAGGGGGATCGCGTTGGCGGCGGCGCCGGGGTGGGGGGAGGGCAGCAGTTCGTGGACCGGAGCAAGGTCAGGATCCTGCTTTGCGACGGCGACGCCACCAGCTCGCGGGAGGTGCTGCGGCTCCTCTGCAACTGCTCGTACCAAGGTTAGTCAAACCTCTTCAATTTCAACCGTACCTGGTTTCCCGGATTAGGATTTTGTTTTGCTTATCGCTGTGAGCTTAATCATTAGTTGTAGTATATAGTACTAATATGTTCGCTTCTAATCATGGAATCTGTTACGCGTCATGTGTGCTTACTGTTGTGCTGGTGCTG------ATGCTGATGCTGGTGAACTTTTT-GTTTCAGTAACTTGCGCCAAGTCTCCGCGGCAGGTGATCAATATT-CTCAACTACGAGGGCGGCGAGATAGACATCATCCTGGCTGAGGTCGATCTGCCGGTCACAAAGTGCTTCAAGATGCTCAAGTACATTGCCAGGAACAAGGACCTGCGCCACATCCCCATCATCAGT-AAGCTGCCTTCCTGCTCTGTGTCTTCTACCGATTCCCATGACGTGCTTGTAGTGATCGTCCTCCTGTTGATGGAGCTATGCAGTGATGTCCAACAGAGACGAGGTCTCCGTTGTTGTCAAGTGCTTGCGGCTTGGGG-CAGCAGAGTACCTGGTGAAGCCGCTGCGCACAAATGAGCTGCTGAACCTATGGACCCATGTGTGGCGGCGGCGACGGATGGTAAAGGCCACTATGCTGATTCACCTTAGCCTCTGTGTTAAAAGCATGCTCTAAGCTGAGATGCTTGTGGGTTGCTTGTGGGTGTTGCTGTACCTGTATGAATTGTTCTTTAAA-CTGGGTACTGGTGTTGGCAGCTTGGTTTGCCCGAGAAGAACTTCTTCAATGACAACTTCGAGTTGGTGCTCTCAGAACCTAGTGACGCCAATACCAATAGCACCACCCTCCTCTCAGATGAGACAGATGATAGGCCAAAAGAAAACATGAATCAAGAAACGGGCACCTCAAATCAACGCGAACACGAGGTAACATTAGGAAGTTTGTCGCATTCCAGATATTCTTTTTGCTGTTTTAGTAGGTTTCCATTTTTC-TGCTTTGATGTGTTGCCACAAAGATGTGCCCGGTTTCCTTGTATGTTGTATGATGACAGCATGCTAACATGTATGCATTCAGATACTTGTTTAAGCTCTGTTCCATTTCTTGGCGTGTTTCCAGTCTAATCCTTCTGTTGCTGAGCCTGAGCAAAGAGGCAAAATGGAGGGTGTGCCAGGTTCTGTCGTAGATGCCAATCAAGCATGTAAGATATTTCAGTCCGACCTGTCTTTTCCTGTAATAATTGGTCTTCCTTTTT-CATTTTTAATCACTCCTACTTCTAATCTGTTTCCTGTTTGATTCTTTTAATTGCCAGCATCACCAGGAAGAATGTTTT-CACGCCCCATAAAAACTAACCTGAGGGTTGGCGAATCGTCTGCGTTTCTAGCATATGTTAAGTCAAGCACCCCAGCCACCAGCTCATTTGATAGTGAATTACAAAGAGGTGGCAGTCGGTTAGATTCTTTGGATAACCAGGGTAATTGCTCTAGCGCAACTGACAGAAGTGACACCGGTACTGATGTAAATATTCGGGATAAAGAAGGCTTTGAGATGCCTGTACAGTACCCTATGGTATGCTTTTCTTCCTCTAACACACATATGGAGCAAAGCAATGAAGGCCAAAATGATACTTCAGGAACTCCGCCTATGTACCATTACCCATTTTATTATCCAGGGATGGTAGAGCACAGCATAGCACTTTCTTCGGCGCAAAATTTTCAAGCAAACATAAACAATGCTCAAGCACATACACCACCAACAATGATCCCACAGTACAATGTTTATCCCCAATGCCATGCTGTACCTATGATGTCATCATTTCAGTTTAATCCTGCTGGTATGGTTATGCACTCAAGTCATATACCGACACAAAACATGTGGTCATCAGTGTCAAGCACCCCAGTGCCTGAGGAAACATGCAGTCGCTCTGAAAGGAGGGCCGCAGCACTTGCCAAGTTCAGGCAGAAAAGGAAAGAACGCTGTTTTGACAAGAAAGTGAGGTATGTAAATCGGAAGAAACTTGCTGAAACAAGGCCAAGGGTACGAGGGCAGTTTGTTAGGCAGGCAAGCAATACCGATATTATCAGCACTGGTGATGATATCTCCGAAGATGAAGATGATGATCCATCATCCAGGGAGGTAGAGATTATTTCTTCTCCAGAGTAG
>G5Y-497
ATGGTGGGCGGCGGCGAGGGGGATCGCGTTGGCGGCGGCGCCGGGGTGGGGGGAGGGCAGCAGTTCGTGGACCGGAGCAAGGTCAGGATCCTGCTTTGCGACGGCGACGCCACCAGCTCGCGGGAGGTGCTGCGGCTCCTCTGCAACTGCTCGTACCAAGGTTAGTCAAACCTCTTCAATTTCAACCGTACCTGGTTTCCCGGATTAGGATTGTGTTTTGCTTATAGCTGTGAGCTTAATCATTAGTTGTAGTATATAGTACTAATATGTTCGCTTCTAATCATGGAATCTGTTACGCGTCATGTGTACTTACTGTTGTGCTGGTGCTG------ATGCTGATGCTGGTGAACTTTTT-GTTTCAGTAACTTGCGCCAAGTCTCCACGGCAGGTGATCAATATT-CTCAACTACGAGGGCGGCGAGATAGACATCATCCTGGCTGAGGTCGATCTGCCGGTCACAAAGTGCTTCAAGATGCTCAAGTACATTGCCAGGAACAAGGACCTACGCCACATCCCCATCATCAGTTAAGCTGCCTTCCTGTTCTGTGTCTTCTACCGATTCCCATGACGTGCTTGTAGTGATCGTCCTCCTGTTGATGGAGCTATGCAGTGATGTCCAACAGAGACGAGGTCTCCGTTGTTGTCAAGTGCTTGCGGCTTGGGG-CAGCAGAGTACCTGGTGAAGCCGCTGCGCACAAATGAGCTGCTGAACCTATGGACCCATGTGTGGCGGCGGCGACGGATGGTAAAGGCCACTATGCTGATTCACCTTAGCCTCTGTGTAAAAAGCATGCTCTAAGCTGAGATGCTT-----------GTGGGTGTTGCTGTACTTGTATGAATTGTTCTTTAAA-CTGGGTACTGGTGTTGGCAGCTTGGTTTGCCCGAGAAGAACTTCTTCAATGACAACTTCGAGTTGGTGCTCTCAGAACCTAGTGACGCCAATACCAATAGCACCACCCTCCTCTCAGATGAGACAGATGATAGGCCAAAAGAAAACATGAATCAAGAAACGGGCACCTCAAATCAACGCGAACACGAGGTAACATTAGGAAGTTTGTCGCATTCCAGATATTCTTTTTGCTGTTTTAGTAGGTTTCCATTTTTC-TGCTTTGATGTGTTGCCACAAAGATGTGCCCGGTTTCCTTGTATGTTGTATGATGACAGCATGCTAACATGTATGCATTCAGATACTTGTTTAAGCTCTGTTCCATTTCTTGGCGTGTTTCCAGTCTAATCCTTCTGTTGCTGAGCCTGAGCAAAGAGGCAAAATGGAGGGTGTGCCAGGTTCTGTCGTAGATGCCAATCAAGCATGTAAGATATTTCAGTCCGACCTGTCTTTTCCTGTAATAATTGGTCTTCCTTTTT-CATTTTTAATCACTCCTACTTCTAATCTGTTTCCTGTTTGATTCTTTTAATTGCCAGCATCACCAGGAAGAATGTTTT-CACGCCCCATAAAAACTAACCTGAGGGTTGGCGAATCGTCTGCGTTTCTAGCATATGTTAAGTCAAGCACCCCAGCCACCAGCTCATTTGATAGTGAATTACAAAGAGGTGGCAGTCGGTTAGATTCTTTGGATAACCAGGGTAATTGCTCTAGCGCAACTGACAGAAGTGACACTGGTACTGATGTAAATATTCGGGATAAAGAAGGCTTTGAGATGCCTGTACAGTACCCTATGGTATGCTTTTCTTCCTCTAACACACATATGGAGCAAAGCAATGAAGGCCAAAATGATACTTCAGGAACTCCGCCTATGTACCATTACCCATTTTATTATCCAGGGATGGTAGAGCACAGCATAGCACTTTCTTCGGCGCAAAATTTTCAAGCAAACATAAACAATGCTCAAGCACATACACCACCAACAATGATCCCACAGTACAATGTTTATCCCCAATGCCATGCTGTACCTATGATGTCATCATTTCAGTTTAATCCTGCTGGTATGGTTATGCACTCAAGTCATATACCGACACAAAACATGTGGTCATCAGTGTCAAGCACCCCAGTGCCTGAGGAAACATGCAGTCGCTCTGAAAGGAGGGCCGCAGCACTTGCCAAGTTCAGGCAGAAAAGGAAAGAACGCTGTTTTGACAAGAAAGTGAGGTATGTAAATCGGAAGAAACTTGCTGAAACAAGGCCAAGGGTACGAGGGCAGTTTGTTAGGCAGGCAAGCAATACTGATATTATCAGCACTGGAGATGATATCTCCGAAGATGAAGATGATGATCCATCATCCAGGGAGGTAGAGATTATTTCTTCTCCAGAGTAG
>G5Y-498
ATGGTGGGCGGCGGCGAGGGGGATCGCGTTGGCGGCGGCGCCGGGGTGGGGGGAGGGCAGCAGTTCGTGGACCGGAGCAAGGTCAGGATCCTGCTTTGCGACGGCGACGCCACCAGCTCGCGGGAGGTGCTGCGGCTCCTCTGCAACTGCTCGTACCAAGGTTAGTCAAACCTCTTCAATTTCAACCGTACCTGGTTTCCCGGATTAGGATTTTGTTTTGCTTATCGCTGTGAGCTTAATCATTAGTTGTAGTATATAGTACTAATATGTTCGCTTCTAATCATGGAATCTGTTACGCGTCATGCGTGCTTACTGTTGTGCTGGTGCTG------ATGCTGATGCTGGTGAACTTTTT-GTTTCAGTAACTTGCGCCAAGTCTCCGCGGCAGGTGATCAATATT-CTCAACTACGAGGGCGGCGAGATAGACATCATCCTGGCTGAGGTCGATCTGCCGGTCACAAAGTGCTTCAAGATGCTCAAGTACATTGCCAGGAACAAGGACCTGCGCCACATCCCCATCATCAGT-AAGCTGCCTTCCTGCTCTGTGTCTTCTACCGATTCCCATGACGTGCTTGTAGTGATCGTCCTCCTGTTGATGGAGCTATGCAGTGATGTCCAACAGAGACGAGGTCTCCGTTGTTGTCAAGTGCTTGCGGCTTGGGG-CAGCAGAGTACCTGGTGAAGCCGCTGCGCACAAATGAGCTGCTGAACCTATGGACCCATGTGTGGCGGCGGCGACGGATGGTAAAGGCCACTATGCTGATTCACCTTAGCCTCTGTGTTAAAAGCATGCTCTAAGCTGAGATGCTT-----------GTGGGTGTTGCTGTACCTGTATGAATTGTTCTTTAAAACTGGGTACTGGTGTTGGCAGCTTGGTTTGCCCGAGAAGAACTTCTTCAATGACAACTTCGAGTTGGTGCTCTCAGAACCTAGTGACGCCAATACCAATAGCACCACCCTCCTCTCAGATGAGACAGATGATAGGCCAAAAGAAAACATGAATCAAGAAACAGGCACCTCAAATCAACGCGAACACGAGGTAACATTAGGAAGTTTGTCGCATTCCAGATATTCTTTTTGCTGTTTTAGTAGGTTTCCATTTTTC-TGCTTTGATGAGTTGCCACAAAGATGTGCCCGGTTTCCTTGTATGTTGTATGATGACGGCATGCTAACATGTATGCATTCAGATACTTGTTTAAGCTCTGTTCCATTTCTTGGCGTGTTTCCAGTCTAATCCTTCTGTTGCTGAGCCTGAGCAAAGAGGCAAAATGGAGGGTGTGCCAGGTTCTGTTGTAGATGCCGATCAAGCATGTAAGATATTTCAGTCCGACCTGTCTTTTCCTGTAATAATTGGTCTTCCTTTTT-CATTTTTAATCACTCCTACTTCTAATCTGTTTCCTGTTTGATTCTTTTAATTGCCAGCATCACCAGGAAGAATGTTTT-CACGCCCCATAAAAACTAACCTGAGGGTTGGCGAATCGTCTGCGTTTCTAGCATATGTTAAGTCAAGCACCCCAGCCACCAGCTCATTTGATAGTGAATTACAAAGAGGTGGCAGTCGGTTAGATTCTTTGGATAACCAGGGTAATTGCTCTAGCGCAACTGACAGAAGTGACACTGGTACTGATGTAAATATTCGGGATAAAGAAGGCTTTGAGATGCCTGTACAGTACCCTATGGTATGCTTTTCTTCCTCTAACACACATATGGAGCGAAGCAATGAAGGCCAAAATGATACTTCAGGAACTCCGCCTATGTACCAGTACCCATTTTATTATCCAGGGATGGTAGAGCACAGCATAGCACTTTCTTCGGCGCAAAATTTTCAAGAAAACATAAACAATGCTCAAGCATATACACCACCAACAATGATCCCACAGTACAATGTTTATCCCCAATGCCATGCTGTACCTATGATGTCATCATTTCAGTTTAATCCTGCTGGTATGGTTATGCACTCAAGTCATATACCGACACAAAACATGTGGTCATCAGTGTCAAGCACCCCAGTGCCTGAGGAAACATGCAGTCGCTCTGAAAGGAGGGCCGCAGCACTTGCCAAGTTCAGGCAGAAAAGGAAAGAACGCTGTTTTGACAAGAAAGTGAGGTATGTAAATCGGAAGAAACTTGCTGAAACAAGGCCAAGGGTACGAGGGCAGTTTGTTAGGCAGGCAAGCAATACCGATGTTATCAGCACTGGAGATGATATCTCCGAAGATGAAGATGATGATCCATCATCCAGGGAGGTAGAGATTATTTCTTCTCCAGAGTAG
>G5-502
ATGGTGGGCGGCGGCGAGGGGGATCGCGTTGGCGGCGGCGCCGGGGTGGGGGGAGGGCAGCAGTTCGTGGACCGGAGCAAGGTCAGGATCCTGCTTTGCGACGGCGACGCCACCAGCTCGCGGGAGGTGCTGCGGCTCCTCTGCAACTGCTCGTACCAAGGTTAGTCAAACCTCTTCAATTTCAACCGTACCTGGTTTCCCGGATTAGGATTTTGTTTTGCTTATCGCTGTGAGCTTAATCATTAGTTGTAGTATATAGTACTAATATGTTCGCTTCTAATCATGGAATCTGTTACGCGTCATGCGTGCTTACTGTTGTGCTGGTGCTG------ATGCTGATGCTGGTGAACTTTTT-GTTTCAGTAACTTGCGCCAAGTCTCCGCGGCAGGTGATCAATATT-CTCAACTACGAGGGCGGCGAGATAGACATCATCCTGGCTGAGGTCGATCTGCCGGTCACAAAGTGCTTCAAGATGCTCAAGTACATTGCCAGGAACAAGGACCTGCGCCACATCCCCATCATCAGT-AAGCTGCCTTCCTGCTCTGTGTCTTCTACCGATTCCCATGACGTGCTTGTAGTGATCGTCCTCCTGTTGATGGAGCTATGCAGTGATGTCCAACAGAGACGAGGTCTCCGTTGTTGTCAAGTGCTTGCGGCTTGGGG-CAGCAGAGTACCTGGTGAAGCCGCTGCGCACAAATGAGCTGCTGAACCTATGGACCCATGTGTGGCGGCGGCGACGGATGGTAAAGGCCACTATGCTGATTCACCTTAGCCTCTGTGTTAAAAGCATGCTCTAGGCTGAGATGCTT-----------GTGGCTGTTGCTGTACCTGTATGAATTGTTCTTTAAAACTGGGTACTGGTGTTGGCAGCTTGGTTTGCCCGAGAAGAACTTCTTCAATGACAACTTCGAGTTGGTGCTCTCAGAACCTAGTGACGCCAATACCAATAGCACCACCCTCCTCTCAGATGAGACAGATGATAGGCCAAAAGAAAACATGAATCAAGAAACGGGCACCTCAAATCAACGCGAACACGAGGTAACATTAGGAAGTTTGTCGCATTCCAGATATTCTTTTTGCTGTTTTAGTAGGTTTCCATTTTTC-TGCTTTGATGAGTTGCCACAAAGATGTGCCCGGTTTCCTTGTATGTTGTATGATGACGGCATGCTAACATGTATGCATTCAGATACTTGTTTAAGCTCTGTTCCATTTCTTGGCGTGTTTCCAGTCTAATCCTTCTGTTGCTGAGCCTGAGCAAAGAGGCAAAATGGAGGGTGTGCCAGGTTCTGTTGTAGATGCCGATCAAGCATGTAAGATATTTCAGTCCGACCTGTCTTGTCCTGTAATAATTGGTCTTCCTTTTT-CATTTTTAATCACTCCTACTTCTAATCTGTTTCCTGTTTGATTCTTTTAATTGCCAGCATCACCAGGAAGAATGTTTT-CACGCCCCATAAAAACTAACCTGAGGGTTGGCGAATCGTCTGCGTTTCTAGCATATGTTAAGTCAAGCACCCCAGCCACCAGCTCATTTGATAGTGAATTACAAAGAGGTGGCAGTCGGTTAGATTCTTTGGATAACCAGGGTAATTGCTCTAGCGCAACTGACAGAAGTGACACTGGTACTGATGTAAATATTCGGGATAAAGAAGGCTTTGAGATGCCTGTACAGTACCCTATGGTATGCTTTTCTTCCTCTAATACACATATGGAGCGAAGCAATGAAGGCCAAAATGATACTTCAGGAACTCCGCCTATGTACCAGTACCCATTTTATTATCCAGGGATGGTAGAGCACAGCATAGCACTTTCTTCGGCGCAAAATTTTCAAGAAAACATAAACAATGCTCAAGCATATACACCACCAACAATGATCCCACAGTACAATGTTTATCCCCAATGCCATGCTGTACCTATGATGTCATCATTTCAGTTTAATCCTGCTGGTATGGTTATGCACTCAAGTCATATACCGACACAAAACATGTGGTCATCAGTGTCAAGCACCCCAGTGCCTGAGGAAACATGCAGTCGCTCTGAAAGGAGGGCCGCAGCACTTGCCAAGTTCAGGCAGAAAAGGAAAGAACGCTGTTTTGACAAGAAAGTGAGGTATGTAAATCGGAAGAAACTTGCTGAAACAAGGCCAAGGGTACGAGGGCAGTTTGTTAGGCAGGCAAGCAATACCGATGTTATCAGCACTGGAGATGATATCTCCGAAGATGAAGATGATGATCCATCATCCAGGGAGGTAGAGATTATTTCTTCTCCAGAGTAG
>G5-508
ATGGTGGGCGGCGGCGAGGGGGATCGCGTTGGCGGCGGCGCCGGGGTGGGGGGAGGGCAGCAGTTCGTGGACCGGAGCAAGGTCAGGATCCTGCTCTGCGACGGCGACGCCACCAGCTCGCGGGAGGTGCTGCGGCTCCTCTGCAACTGCTCGTACCAAGGTTAGTCAAACCTCTTCAATTTCAACCGTACCTGGTTTCCCGGATTAGGATTGTGTTTTGCTTATAGCTGTGAGCTTAATCATTAGTTGTAGTATATAGTACTAATATGTTCGCTTCTAATCATGGAATCTGTTACGCGTCATGTGTGCTTACTGTTGTGCTGGTGCTG------ATGCTGATGCTGGTGAACTTTTT-GTTTCAGTAACTTGCGCCAAGTCTCCACGGCAGGTGATCAATATT-CTCAACTACGAGGGCGGCGAGATAGACATCATCCTGGCTGAGGTCGATCTGCCGGTCACAAAGTGCTTCAAGATGCTCAAGTACATTGCCAGGAACAAGGACCTACGCCACATCCCCATCATCAGT-AAGCTGCCTTCCTGTTCTGTGTCTTCTACTGATTCCCATGACGTGCTTGTAGTGATCGTCCTCCTGTTGATGGAGCTATGCAGTGATGTCCAACAGAGACGAGGTCTCCGTTGTTGTCAAGTGCTTGCGGCTTGGGG-CAGCAGAGTACCTGGTGAAGCCGCTGCGCACAAATGAGCTGCTGAACCTATGGACCCATGTGTGGCGGCGGCGACGGATGGTAAAGGCCACTATGCTGATTCACCTTAGCCTCTGTGTTAAAAGCATGCTCTAAGCTGAGATGCTT-----------GTGGGTGTTGCTGTACTTGTATGAATTGTTCTTTAAA-CTGGGTACTGGTGTTGGCAGCTTGGTTTGCCCGAGAAGAACTTCTTCAATGACAACTTCGAGTTGGTGCTCTCAGAACCTAGTGACGCCAATACCAATAGCACCACCCTCCTCTCAGATGAGACAGATGATAGGCCAAAAGAAAACATGAATCAAGAAACGGGCACCTCAAATCAACGCGAACACGAGGTAACATTAGGAAGTTTGTCGCATTCCAGATATTCTTTTTGCTGTTTTAGTAGGTTTCCATTTTTC-TGCTTTGATGTGTTGCCACAAAGATGTGCCCGGTTTCCTTGTATGTTGTATGATGACAGCATGCTAACATGTATGCATTCAGATACTTGTTTAAGCTCTGTTCCATTTCTTGGCGTGTTTCCAGTCTAATCCTTCTGTTGCTGAGCCTGAGCAAAGAGGCAAAATGGAGGGTGTGCCAGGTTCTGTCGTAGATGCCAATCAAGCATGTAAGATATTTCAGTCCGACCTGTCTTTTCCTGTAATAATTGGTCTTCCTTTTT-CATTTTTAATCACTCCTACTTCTAATCTGTTTCCTGTTTGATTCTTTTAATTGCCAGCATCACCAGGAAGAATGTTTT-CACGCCCCATAAAAACTAACCTGAGGGTTGGCGAATCGTCTGCGTTTCTAGCATATGTTAAGTCAAGCACCCCAGCCACCAGCTCATTTGATAGTGAATTACAAAGAGGTGGCAGTCGGTTAGATTCTTTGGATAACCAGGGTAATTGCTCTAGCGCAACTGACAGAAGTGACACTGGTACTGATGTAAATATTCGGGATAAAGAAGGCTTTGAGATGCCTGTACAGTACCCTATGGTATGCTTTTCTTCCTCTAACACACATATGGAGCAAAGCAATGAAGGCCAAAATGATACTTCAGGAACTCCGCCTATGTACCATTACCCATTTTATTATCCAGGGATGGTAGAGCACAGCATAGCGCTTTCTTCGGCGCAAAATTTTCAAGCAAACATAAACAATGCTCAAGCACATACACCACCAACAATGATCCCACAGTACAATGTTTATCCCCAATGCCATGCTGTACCTATGATGTCATCATTTCAGTTTAATCCTGCTGGTATGGTTATGCACTCAAGTCATATACCGACACAAAACATGTGGTCATCAGTGTCAAGCACCCCAGTGCCTGAGGAAACATGCAGTCGCTCTGAAAGGAGGGCCGCAGCACTTGCCAAGTTCAGGCAGAAAAGGAAAGAACGCTGTTTTGACAAGAAAGTGAGGTATGTAAATCGGAAGAAACTTGCTGAAACAAGGCCAAGGGTACGAGGGCAGTTTGTTAGGCAGGCAAGCAATACCGACATTATCAGCACTGGAGATGATATCTCCGAAGATGAAGATGATGATCCATCATCCAGGGAGGTAGAGATTATTTCTTCTCCAGAGTAG
>G5-509
ATGGTGGGCGGCGGCGAGGGGGATCGCGTTGGCGGCGGCGCCGGGGTGGGGGGAGGGCAGCAGTTCGTGGACCGGAGCAAGGTCAGGATCCTGCTCTGCGACGGCGATGCCACCAGCTCACGGGAGGTGCTGCGGCTCCTCTGCAACTGCTCGTACCAAGGTTAGTCAAACCTCTTCAATTTCAACCGTACCTGGTTTCCCGGATTAGGATTGTGTTTTGCTTATAGCTGTGAGCTTAATCATTAGTTGTAGTATATAGTACTAATATGTTCGCTTCTAATCATGGAATCTGTTACGCGTCATGTGTGCTTACTGTTGTGCTGGTGCTG------ATGCTGATGCTGGTGAACTTTTT-GTTTCAGTAACTTGCGCCAAGTCTCCGCGGCAGGTGATCAATATT-CTCAACTACGAGGGCGGCGAGATAGACATCATCCTGGCTGAGGTCGATCTGCCGGTCACAAAGTGCTTCAAGATGCTCAAGTACATTGCCAGGAACAAGGACCTGCGCCACATCCCCATCATCAGT-AAGCTGCCTTCCTGCTCTGTGTCTTCTACCGATTCCCATGACGTGCTTGTAGTGATCGTCCTCCTGTTGATGGAGCTATGCAGTGATGTCCAACAGAGACGAGGTCTCCGTTGTTGTCAAGTGCTTGCGGCTTGGGG-CAGCAGAGTACCTGGTGAAGCCGCTGCGCACAAATGAGCTGCTGAACCTATGGACCCATGTGTGGCGGCGGCGACGGATGGTAAAGGCCACTATGCTGATTCACCTTAGCCTCTGTGTTAAAAGCATGCTCTAGGCTGAGATGCTT-----------GTGGGTGTTGCTGTACCTGTATGAATTGTTCTTTAAAACTGGGTACTGGTGTTGGCAGCTTGGTTTGCCCGAGAAGAACTTCTTCAATGACAACTTCGAGTTGGTGCTCTCAGAACCTAGTGACGCCAATACCAATAGCACCACCCTCCTCTCAGATGAGACAGATGATAGGCCAAAAGAAAACATGAATCAAGAAACGGGCACCTCAAATCAACGCGAACACGAGGTAACATTAGGAAGTTTGTCGCATTCCAGATATTCTTTTTGCTGTTTTAGTAGGTTTCCATTTTTC-TGCTTTGATGAGTTGCCACAAAGATGTGCCCGGTTTCCTTGTATGTTGTATGATGACGGCATGCTAACATGTATGCATTCAGATACTTGTTTAAGCTCTGTTCCATTTCTTGGCGTGTTTCCAGTCTAATCCTTCTGTTGCTGAGCCTGAGCAAAGAGGCAAAATGGAGGGTGTGCCAGGTTCTGTTGTAGATGCCGATCAAGCATGTAAGATATTTCAGTCCGACCTGTCTTTTCCTGTAATAATTGGTCTTCCTTTTT-CATTTTTAATCACTCCTACTTCTAATCTGTTTCCTGTTTGATTCTTTTAATTGCCAGCATCACCAGGAAGAATGTTTT-CACGCCCCATAAAAACTAACCTGAGGGTTGGCGAATCGTCTGCGTTTCTAGCATATGTTAAGTCAAGCACCCCAGCCACCAGTTCATTTGATAGTGAATTACAAAGAGGTGGCAGTCGGTTAGATTCTTTGGATAACCAGGGTAATTGCTCTAGCGCAACTGACAGAAGTGACACTGGTACTGATGTAAATATTCGGGATAAAGAAGGCTTTGAGATGCCTGTACAGTACCCTATGGTATGCTTTTCTTCCTCTAATACACATATGGAGCGAAGCAATGAAGGCCAAAATGATACTTCAGGAACTCCGCCTATGTACCAGTACCCATTTTATTATCCAGGGATGGTAGAGCACAGCATAGCACTTTCTTCGGCGCAAAATTTTCAAGAAAACATAAACAATGCTCAAGCATATACACCACCAACAATGATCCCACAGTACAATGTTTATCCCCAATGCCATGCTGTACCTATGATGTCATCATTTCAGTTTAATCCTGCTGGTATGGTTATGCACTCAAGTCATATACCGACACAAAACATGTGGTCATCAGTGTCAAGCACCCCAGTGCCTGAGGAAACATGCAGTCGCTCTGAAAGGAGGGCCGCAGCACTTGCCAAGTTCAGGCAGAAAAGGAAAGAACGCTGTTTTGACAAGAAAGTGAGGTATGTAAATCGGAAGAAACTTGCTGAAACAAGGCCAAGGGTACGAGGGCAGTTTGTTAGGCAGGCAAGCAATACCGATGTTATCAGCACTGGAGATGATATCTCCGAAGATGAAGATGATGATCCATCATCCAGGGAGGTAGAGATTATTTCTTCTCCAGAGTAG
>G5-525
ATGGTGGGCGGCGGCGAGGGGGATCGCGTTGGCGGCGGCGCCGGGGTGGGGGGAGGGCAGCAGTTCGTGGACCGGAGCAAGGTCAGGATCCTGCTCTGCGACGGCGACGCCACCAGCTCGCGGGAGGTGCTGCGGCTCCTCTGCAACTGCTCGTACCAAGGTTAGTCAAACCTCTTCAATTTCAACCGTACCTGGTTTCCCGGATTAGGATTGTGTTTTGCTTATAGCTGTGAGCTTAATCATTAGTTGTAGTATATAGTACTAATATGTTCGCTTCTAATCATGGAATCTGTTACGCGTCATGTGTACTTACTGTTGTGCTGGTGCTG------ATGCTGATGCTGGTGAACTTTTT-GTTTCAGTAACTTGCGCCAAGTCTCCACGGCAGGTGATCAATATT-CTCAACTACGAGGGCGGCGAGATAGACATCATCCTCGCTGAGGTCGATCTGCCGGTCACAAAGTGCTTCAAGATGCTCAAGTACATTGCCAGGAACAAGGACCTACGCCACATCCCCATCATCAGT-AAGCTGCCTTCCTGTTCTGTGTCTTCTACCGATTCCCATGACGTGCTTGTAGTGATCGTCCTCCTGTTGATGGAGCTATGCAGTGATGTCCAACAGAGACGAGGTCTCCGTTGTTGTCAAGTGCTTGCGGCTTGGGG-CAGCAGAGTACCTGGTGAAGCCGCTGCGCACAAATGAGCTGCTGAACCTATGGACCCATGTGTGGCGGCGGCGACGGATGGTAAAGGCCACTATGCTGATTCACCTTAGCCTCTGTGTAAAAAGCATGCTCTAAGCTGAGATGCTT-----------GTGGGTGTTGCTGTACTTGTATGAATTGTTCTTTAAA-CTGGGTACTGGTGTTGGCAGCTTGGTTTGCCCGAGAAGAACTTCTTCAATGACAACTTCGAGTTGGTGCTCTCAGAACCTAGTGACGCCAATACCAATAGCACCACCCTCCTCTCAGATGAGACAGATGATAGGCCAAAAGAAAACATGAATCAAGAAACGGGCACCTCAAATCAACGCGAACACGAGGTAACATTAGGAAGTTTGTCGCATTCCAGATATTCTTTTTGCTGTTTTAGTAGGTTTCCATTTTTC-TGCTTTGATGTGTTGCCACAAAGATGTGCCCGGTTTCCTTGTATGTTGTATGATGACAGCATGCTAACATGTATGCATTCAGATACTTGTTTAAGCTCTGTTCCATTTCTTGGCGTGTTTCCAGTCTAATCCTTCTGTTGCTGAGCCTGAGCAAAGAGGCAAAATGGAGGGTGTGCCAGGTTCTGTCGTAGATGCCAATCAAGCATGTAAGATATTTCAGTCCGACCTGTCTTTTCCTGTAATAATTGGTCTTCCTTTTT-CATTTTTAATCACTCCTACTTCTAATCTGTTTCCTGTTTGATTCTTTTAATTGCCAGCATCACCAGGAAGAATGTTTT-CACGCCCCATAAAAACTAACCTGAGGGTTGGCGAATCGTCTGCGTTTCTAGCATATGTTAAGTCAAGCACCCCAGCCACCAGCTCATTTGATAGTGAATTACAAAGAGGTGGCAGTCGGTTAGATTCTTTGGATAACCAGGGTAATTGCTCTAGCGCAACTGACAGAAGTGACACTGGTACTGATGTAAATATTCGGGATAAAGAAGGCTTTGAGATGCCTGTACAGTACCCTATGGTATGCTTTTCTTCCTCTAACACACATATGGAGCAAAGCAATGAAGGCCAAAATGATACTTCAGGAACTCCGCCTATGTACCATTACCCATTTTATTATCCAGGGATGGTAGAGCACAGCATAGCACTTTCTTCGGCGCAAAATTTTCAAGCAAACATAAACAATGCTCAAGCACATACACCACCAACAATGATCCCACAGTACAATGTTTATCCCCAATGCCATGCTGTACCTATGATGTCATCATTTCAGTTTAATCCTGCTGGTATGGTTATGCACTCAAGTCATATACCGACACAAAACATGTGGTCATCAGTGTCAAGCACCCCAGTGCCTGAGGAAACATGCAGTCGCTCTGAAAGGAGGGCCGCAGCACTTGCCAAGTTCAGGCAGAAAAGGAAAGAACGCTGTTTTGACAAGAAAGTGAGGTATGTAAATCGGAAGAAACTTGCTGAAACAAGGCCAAGGGTACGAGGGCAGTTTGTTAGGCAGGCAAGCAATACTGATATTATCAGCACTGGAGATGATATCTCCGAAGATGAAGATGATGATCCATCATCCAGGGAGGTAGAGATTATTTCTTCTCCAGAGTAG
>G5-530
ATGGTGGGCGGCGGCGAGGGGGATCGCGTTGGCGGCGGCGCCGGGGTGGGGGGAGGGCAGCAGTTCGTGGACCGGAGCAAGGTCAGGATCCTGCTTTGCGACGGCGACGCCACCAGCTCGCGGGAGGTGCTGCGGCTCCTCTGCAACTGCTCGTACCAAGGTTAGTCAAACCTCTTCAATTTCAACCGTACCTGGTTTCCCGGATTAGGATTTTGTTTTGCTTATCGCTGTGAGCTTAATCATTAGTTGTAGTATATAGTACTAATATGTTCGCTTCTAATCATGGAATCTGTTACGCGTCATGTGTGCTTACTGTTGTGCTGGTGCTG------ATGCTGATGCTGGTGAACTTTTT-GTTTCAGTAACTTGCGCCAAGTCTCCGCGGCAGGTGATCAATATT-CTCAACTACGAGGGCGGCGAGATAGACATCATCCTGGCTGAGGTCGATCTGCCGGTCACAAAGTGCTTCAAGATGCTCAAGTACATTGCCAGGAACAAGGACCTGCGCCACATCCCCATCATCAGT-AAGCTGCCTTCCTGCTCTGTGTCTTCTACCGATTCCCATGACGTGCTTGTAGTGATCGTCCTCCTGTTGATGGAGCTATGCAGTGATGTCCAACAGAGACGAGGTCTCCGTTGTTGTCAAGTGCTTGCGGCTTGGGG-CAGCAGAGTACCTGGTGAAGCCGCTGCGCACAAATGAGCTGCTGAACCTATGGACCCATGTGTGGCGGCGGCGACGGATGGTAAAGGCCACTATGCTGATTCACCTTAGCCTCTGTGTTAAAAGCATGCTCTAAGCTGAGATGCTT-----------GTGGGTGTTGCTGTACCTGTATGAATTGTTCTTTAAAACTGGGTACTGGTGTTGGCAGCTTGGTTTGCCCGAGAAGAACTTCTTCAATGACAACTTCGAGTTGGTGCTCTCAGAACCTAGTGACGCCAATACCAATAGCACCACCCTCCTCTCAGATGAGACAGATGATAGGCCAAAAGAAAACATGAATCAAGAAACGGGCACCTCAAATCAACGCGAACACGAGGTAACATTAGGAAGTTTGTCGCATTCCAGATATTCTTTTTGCTGTTTTAGTAGGTTTCCATTTTTC-TGCTTTGATGAGTTGCCACAAAGATGTGCCCGGTTTCCTTGTATGTTGTATGATGACGGCATGCTAACATGTATGCATTCAGATACTTGTTTAAGCTCTGTTCCATTTCTTGGCGTGTTTCCAGTCTAATCCTTCTGTTGCTGAGCCTGAGCAAAGAGGCAAAATGGAGGGTGTGCCAGGTTCTGTTGTAGATGCCGATCAAGCATGTAAGATATTTCAGTCCGACCTGTCTTTTCCTGTAATAATTGGTCTTCCTTTTT-CATTTTTAATCACTCCTACTTCTAATCTGTTTCCTGTTTGATTCTTTTAATTGCCAGCATCACCAGGAAGAATGTTTT-CACGCCCCATAAAAACTAACCTGAGGGTTGGCGAATCGTCTGCGTTTCTAGCATATGTTAAGTCAAGCACCCCAGCCACCAGCTCATTTGATAGTGAATTACAAAGAGGTGGCAGTCGGTTAGATTCTTTGGATAACCAGGGTAATTGCTCTAGCGCAACTGACAGAAGTGACACTGGTACTGATGTAAATATTCGGGATAAAGAAGGCTTTGAGATGCCTGTACAGTACCCTATGGTATGCTTTTCTTCCTCTAACACACATATGGAGCGAAGCAATGAAGGCCAAAATGATACTTCAGGAACTCCGCCTATGTACCAGTACCCATTTTATTATCCAGGGATGGTAGAGCACAGCATAGCACTTTCTTCGGCGCAAAATTTTCAAGAAAACATAAACAATGCTCAAGCATATACACCACCAACAATGATCCCACAGTACAATGTTTATCCCCAATGCCATGCTGTACCTATGATGTCATCATTTCAGTTTAATCCTGCTGGTATGGTTATGCACTCAAGTCATATACCGACACAAAACATGTGGTCATCAGTGTCAAGCACCCCAGTGCCTGAGGAAACATGCAGTCGCTCTGAAAGGAGGGCCGCAGCACTTGCCAAGTTCAGGCAGAAAAGGAAAGAACGCTGTTTTGACAAGAAAGTGAGGTATGTAAATCGGAAGAAACTTGCTGAAACAAGGCCAAGGGTACGAGGGCAGTTTGTTAGGCAGGCAAGCAATACTGATGTTATCAGCACTGGAGATGATATCTCCGAAGATGAAGATGATGATCCATCATCCAGGGAGGTAGAGATTATTTCTTCTCCAGAGTAG
>G5Y-544
ATGGTGGGCGGCGGCGAGGGGGATCGCGTTGGCGGCGGCGCCGGGGTGGGGGGAGGGCAGCAGTTCGTGGACCGGAGCAAGGTCAGGATCCTGCTTTGCGACGGCGACGCCACCAGCTCGCGGGAGGTGCTGCGGCTCCTCTGCAACTGCTCGTACCAAGGTTAGTCAAACCTCTTCAATTTCAACCGTACCTGGTTTCCCGGATTAGGATTTTGTTTTGCTTATCGCTGTGAGCTTAATCATTAGTTGTAGTATATAGTACTAATATGTTCGCTTCTAATCATGGAATCTGTTACGCGTCATGTGTGCTTACTGTTGTGCTGGTGCTG------ATGCTGATGCTGGTGAACTTTAT-GTTTCAGTAACTTGCGCCAAGTCTCCGCGGCAGGTGATCAATATT-CTCAACTACGAGGGTGGCGAGATAGACATCATCCTGGCTGAGGTCGATCTGCCGGTCACAAAGTGCTTCAAGATGCTCAAGTACATTGCCAGGAACAAGGACCTGCGCCACATCCCCATCATCAGT-AAGCTGCCTTCCTGCTCTGTGTCTTCTACCGATTCCCATGACGTGCTTGTAGTGATCGTCCTCCTGTTGATGGAGCTATGCAGTGATGTCCAACAGAGACGAGGTCTCCGTTGTTGTCAAGTGCTTGCGGCTTGGGG-CAGCAGAGTACCTGGTGAAGCCGCTGCGCACAAATGAGCTGCTGAACCTATGGACCCATGTGTGGCGGCGGCGACGGATGGTAAAGGCCACTATGCTGATTCACCTTAGCCTCTGTGTTAAAAGCATGCTCTAAGCTGAGATGCTT-----------GTGGGTGTTGCTGTACCTGTATGAATTGTTCTTTAAAACTGGGTACTGGTGTTGGCAGCTTGGTTTGCCCGAGAAGAACTTCTTCAATGACAACTTCGAGTTGGTGCTCTCAGAACCTAGTGACGCCAATACCAATAGCACCACCCTCCTCTCAGATGAGACAGATGATAGGCCAAAAGAAAACATGAATCAAGAAACGGGCACCTCAAATCAACGCGAACACGAGGTAACATTAGGAAGTTTGTCGCATTCCAGATATTCTTTTTGCTGTTTTAGTAGGTTTCCATTTTTC-TGCTTTGATGAGTTGCCACAAAGATGTGCCCGGTTTCCTTGTATGTTGTATGATGACGGCATGCTAACATGTATGCATTCAGATACTTGTTTAAGCTCTGTTCCATTTCTTGGCGTGTTTCCAGTCTAATCCTTCTGTTGCTGAGCCTGAGCAAAGAGGCAAAATGGAGGGTGTGCCAGGTTCTGTTGTAGATGCCGATCAAGCATGTAAGATATTTCAGTCCGACCTGTCTTTTCCTGTAATAATTGGTCTTCCTTTTT-CATTTTTAATCACTCCTACTTCTAATCTGTTTCCTGTTTGATTCTTTTAATTGCCAGCATCACCAGGAATAATGTTTT-CACGCCCCATAAAAACTAACCTGAGGGTTGGCGAATCGTCTGCGTTTCTAGCATATGTTAAGTCAAGCACCCCAGCCACCAGCTCATTTGATAGTGAATTACAAAGAGGTGGCAGTCGGTTAGATTCTTTGGATAACCAGGGTAATTGCTCTAGCGCAACTGACAGAAGTGACACTGGTACTGATGTAAATATTCGGGATAAAGAAGGCTTTGAGATGCCTGTACAGTACCCTATGGTATGCTTTTCTTCCTCTAACACACATATGGAGCGAAGCAATGAAGGCCAAAATGATACTTCAGGAACTCCGCCTATGTACCAGTACCCATTTTATTATCCAGGGATGGTAGAGCACAGCATAGCACTTTCTTCGGCGCAAAATTTTCAAGAAAACATAAACAATGCTCAAGCATATACACCACCAACAATGATCCCACAGTACAATGTTTATCCCCAATGCCATGCTGTACCTATGATGTCATCATTTCAGTTTAATCCTGCTGGTATGGTTATGCACTCAAGTCATATACCGACACAAAACATGTGGTCATCAGTGTCAAGCACCCCAGTGCCTGAGGAAACATGCAGTCGCTCTGAAAGGAGGGCCGCAGCACTTGCCAAGTTCAGGCAGAAAAGGAAAGAACGCTGTTTTGACAAGAAAGTGAGGTATGTAAATCGGAAGAAACTTGCTGAAACAAGGCCAAGGGTACGAGGGCAGTTTGTTAGGCAGGCAAGCAATACCGATGTTATCAGCACTGGAGATGATATCTCCGAAGATGAAGATGATGATCCATCATCCAGGGAGGTAGAGATTATTTCTTCTCCAGAGTAG
>G5-801
ATGGTGGGCGGCGGCGAGGGGGATCGCGTTGGCGGCGGCGCCGGGGTGGGGGGAGGGCAGCAGTTCGTGGACCGGAGCAAGGTCAGGATCCTGCTTTGCGACGGCGACGCCACCAGCTCGCGGGAGGTGCTGCGGCTCCTCTGCAACTGCTCGTACCAAGGTTAGTCAAACCTCTTCAATTTCAACCGTACCTGGTTTCCCGGATTAGGATTTTGTTTTGCTTATCGCTGTTAGCTTAATCATTAGTTGTAGTATATAGTACTAATATGTTCGCTTCTAATCATGGAATCTGTTACGCGTCATGCGTGCTTACTGTTGTGCTGGTGCTG------ATGCTGATGCTGGTGAACTTTTT-GTTTCAGTAACTTGCGCCAAGTCTCCGCGGCAGGTGATCAATATT-CTCAACTACGAGGGCGGCGAGATAGACATCATCCTGGCTGAGGTCGATCTGCCGGTCACAAAGTGCTTCAAGATGCTCAAGTACATTGCCAGGAACAAGGACCTGCGCCACATCCCCATCATCAGT-AAGCTGCCTTCCTGCTCTGTGTCTTCTACCGATTCCCATGACGTGCTTGTAGTGATCGTCCTCCTGTTGATGGAGCTATGCAGTGATGTCCAACAGAGACGAGGTCTCCGTTGTTGTCAAGTGCTTGCGGCTTGGGG-CAGCAGAGTACCTGGTGAAGCCGCTGCGCACAAATGAGCTGCTGAACCTATGGACCCATGTGTGGCGGCGGCGACGGATGGTAAAGGCCACTATGCTGATTCACCTTAGCCTCTGTGTTAAAAGCATGCTCTAAGCTGAGATGCTT-----------GTGGGTGTTGCTGTACCTGTATGAGTTGTTCTTTAAAACTGGGTACTGGTGTTGGCAGCTTGGTTTGCCCGAGAAGAACTTCTTCAATGACAACTTCGAGTTGGTGCTCTCAGAACCTAGTGACGCCAATACCAATAGCACCACCCTCCTCTCAGATGAGACAGATGATAGGCCAAAAGAAAACATGAATCAAGAAACGGGCACCTCAAATCAACGCGAACACGAGGTAACATTAGGAAGTTTGTCGCATTCCAGATATTCTTTTTGCTGTTTTAGTAGGTTTCCATTTTTCCTGCTTTGATGAGTTGCCACAAAGATGTGCCCGGTTTCCTTGTATGTTGTATGATGACGGCATGCTAACATGTATGCATTCAGATACTTGTTTAAGCTCTGTTCCATTTCTTGGCGTGTTTCCAGTCTAATCCTTCTGTTGCTGAGCCTGAGCAAAGAGGCAAAATGGAGGGTGTGCCAGGTTCTGTTGTAGATGCCGATCAAGCATGTAAGATATTTCAGTCCGACCTGTCTTTTCCTGTAATAATTGGTCTTCCTTTTT-CATTTTTAATCACTCCTACTTCTAATCTGTTTCCTGTTTGATTCTTTTAATTGCCAGCATCACCAGGAAGAATGTTTT-CACGCCCCATAAAAACTAACCTGAGGGTTGGCGAATCGTCTGCGTTTCTAGCATATGTTAAGTCAAGCACCCCAGCCACCAGCTCATTTGATAGTGAATTACAAAGAGGTGGCAGTCGGTTAGATTCTTTGGATAACCAGGGTAATTGCTCTAGCGCAACTGACAGAAGTGACACTGGTACTGATGTAAATATTCGGGATAAAGAAGGCTTTGAGATGCCTGTACAGTACCCTATGGTATGCTTTTCTTCCTCTAACACACATATGGAGCGAAGCAATGAAGGCCAAAATGATACTTCAGGAACTCCGCCTATGTACCAGTACCCATTTTATTATCCAGGGATGGTAGAGCACAGCATAGCACTTTCTTCGGCGCAAAATTTTCAAGAAAACATAAACAATGCTCAAGCATATACACCACCAACAATGATCCCACAGTACAATGTTTATCCCCAATGCCATGCTGTACCTATGATGTCATCATTTCAGTTTAATCCTGCTGGTATGGTTATGCACTCAAGTCATATACCGACACAAAACATGTGGTCATCAGTGTCAAGCACCCCAGTGCCTGAGGAAACATGCAGTCGCTCTGAAAGGAGGGCCGCAGCACTTGCCAAGTTCAGGCAGAAAAGGAAAGAACGCTGTTTTGACAAGAAAGTGAGGTATGTAAATCGGAAGAAACTTGCTGAAACAAGGCCAAGGGTACGAGGGCAGTTTGTTAGGCAGGCAAGCAATACCGATGTTATCAGCACTGGAGATGATATCTCCGAAGATGAAGATGATGATCCATCATCCAGGGAGGTAGAGATTATTTCTTCTCCAGAGTAG
>G5-803
ATGGTGGGCGGCGGCGAGGGGGATCGCGTTGGCGGCGGCGCCGGGGTGGGGGGAGGGCAGCAGTTCGTGGACCGGAGCAAGGTCAGGATCCTGCTTTGCGACGGCGACGCCACCAGCTCGCGGGAGGTGCTGCGGCTCCTCTGCAACTGCTCGTACCAAGGTTAGTCAAACCTCTTCAATTTCAACCGTACCTGGTTTCCCGGATTAGGATTTTGTTTTGCTTATCGCTGTGAGCTTAATCATTAGTTGTAGTATATAGTACTAATATGTTCGCTTCTAATCATGGAATCTGTTACGCGTCATGCGTGCTTACTGTTGTGCTGGTGCTG------ATGCTGATGCTGGTGAACTTTTT-GTTTCAGTAACTTGCGCCAAGTCTCCGCGGCAGGTGATCAATATT-CTCAACTACGAGGGCGGCGAGATAGACATCATCCTGGCTGAGGTCGATCTGCCGGTCACAAAGTGCTTCAAGATGCTCAAGTACATTGCCAGGAACAAGGACCTGCGCCACATCCCCATCATCAGT-AAGCTGCCTTCCTGCTCTGTGTCTTCTACCGCTTCCCATGACGTGCTTGTAGTGATCGTCCTCCTGTTGATGGAGCTATGCAGTGATGTCCAACAGAGACGAGGTCTCCGTTGTTGTCAAGTGCTTGCGGCTTGGGG-CAGCAGAGTACCTGGTGAAGCCGCTGCGCACAAATGAGCTGCTGAACCTATGGACCCATGTGTGGCGGCGGCGACGGATGGTAAAGGCCACTATGCTGATTCACCTTAGCCTCTGTGTTAAAAGCATGCTCTAAGCTGAGATGCTT-----------GTGGGTGTTGCTGTACCTGTATGAGTTGTTCTTTAAAACTGGGTACTGGTGTTGGCAGCTTGGTTTGCCCGAGAAGAACTTCTTCAATGACAACTTCGAGTTGGTGCTCTCAGAACCTAGTGACGCCAATACCAATAGCACCACCCTCCTCTCAGATGAGACAGATGATAGGCCAAAAGAAAACATGAATCAAGAAACGGGCACCTCAAATCAACGCGAACACGAGGTAACATTAGGAAGTTTGTCGCATTCCAGATATTCTTTTTGCTGTTTTAGTAGGTTTCCATTTTTC-TGCTTTGATGAGTTGCCACAAAGATGTGCCCGGTTTCCTTGTATGTTGTATGATGACGGCATGCTAACATGTATGCATTCAGATACTTGTTTAAGCTCTGTTCCATTTCTTGGCGTGTTTCCAGTCTAATCCTTCTGTTGCTGAGCCTGAGCAAAGAGGCAAAATGGAGGGTGTGCCAGGTTCTGTTGTAGATGCCGATCAAGCATGTAAGATATTTCAGTCCGACCTGTCTTTTCCTGTAATAATTGGTCTTCCTTTGT-CATTTTTAATCACTCCTACTTCTAATCTGTTTCCTGTTTGATTCTTTTAATTGCCAGCATCACCAGGAAGAATGTTTT-CACGCCCCATAAAAACTAACCTGAGGGTTGGCGAATCGTCTGCGTTTCTAGCATATGTTAAGTCAAGCACCCCAGCCACCAGCTCATTTGATAGTGAATTACAAAGAGGTGGCAGTCGGTTAGATTCTTTGGATAACCAGGGTAATTGCTCTAGCGCAACTGACAGAAGTGACACTGGTACTGATGTAAATATTCGGGATAAAGAAGGCTTTGAGATGCCTGTACAGTACCCTATGGTATGCTTTTCTTCCTCTAACACACATATGGAGCGAAGCAATGAATGCCAAAATGATACTTCAGGAACTCCGCCTATGTACCAGTACCCATTTTATTATCCAGGGATGGTAGAGCACAGCATAGCACTTTCTTCGGCGCAAAATTTTCAAGAAAACATAAACAATGCTCAAGCATATACACCACCAACAATGATCCCACAGTACAATGTTTATCCCCAATGCCATGCTGTACCTATGATGTCATCATTTCAGTTTAATCCTGCTGGTATGGTTATGCACTCAAGTCATATACCGACACAAAACATGTGGTCATCAGTGTCAAGCACCCCAGTGCCTGAGGAAACATGCAGTCGCTCTGAAAGGAGGGCCGCAGCACTTGCCAAGTTCAGGCAGAAAAGGAAAGAACGCTGTTTTGACAAGAAAGTGAGGTATGTAAATCGGAAGAAACTTGCTGAAACAAGGCCAAGGGTACGAGGGCAGTTTGTTAGGCAGGCAAGCAATACCGATGTTATCAGCACTGGAGATGATATCTCCGAAGATGAAGATGATGATCCATCATCCAGGGAGGTAGAGATTATTTCTTCTCCAGAGTAG
>G5-805
ATGGTGGGCGGCGGCGAGGGGGATCGCGTTGGCGGCGGCGCCGGGGTGGGGGGAGGGCAGCAGTTCGTGGACCGGAGCAAGGTCAGGATCCTGCTTTGCGACGGCGACGCCACCAGCTCGCGGGAGGTGCTGCGGCTCCTCTGCAACTGCTCGTACCAAGGTTAGTCAAACCTCTTCAATTTCAACCGTACCTGGTTTCCCGGATTAGGATTTTGTTTTGCTTATCGCTGTGAGCTTAATCATTAGTTGTAGTATATAGTACTAATATGTTCGCTTCTAATCATGGAATCTGTTACGCGTCATGTGTGCTTACTGTTGTGCTGGTGCTG------ATGCTGATGCTGGTGAACTTTTT-GTTTCAGTAACTTGCGCCAAGTCTCCGCGGCAGGTGATCAATATT-CTCAACTACGAGGGCGGCGAGATAGACATCATCCTGGCTGAGGTCGATCTGCCGGTCACAAAGTGCTTCAAGATGCTCAAGTACATTGCCAGGAACAAGGACCTGCGCCACATCCCCATCATCAGT-AAGCTGCCTTCCTGCTCTGTGTCTTCTACCGATTCCCATGACGTGCTTGTAGTGATCGTCCTCCTGTTGATGGAGCTATGCAGTGATGTCCAACAGAGACGAGGTCTCCGTTGTTGTCAAGTGCTTGCGGCTTGGGG-CAGCAGAGTACCTGGTGAAGCCGCTGCGCACAAATGAGCTGCTGAACCTATGGACCCATGTGTGGCGGCGGCGACGGATGGTAAAGGCCACTATGCTGATTCACCTTAGCCTCTGTGTTAAAAGCATGCTCTAAGCTGAGATTCTT-----------GTGGGTGTTGCTGTACCTGTATGAATTGTTCTTTAAAACTGGGTACTGGTGTTGGCAGCTTGGTTTGCCCGAGAAGAACTTCTTCAATGACAACTTCGAGTTGGTGCTCTCAGAACCTAGTGACGCCAATACCAATAGCACCACCCTCCTCTCAGATGAGACAGATGATAGGCCAAAAGAAAACATGAATCAAGAAACGGGCACCTCAAATCAACGCGAACACGAGGTAACATTAGGAAGTTTGTCGCATTCCAGATATTCTTTTTGCTGTTTTAGTAGGTTTCCATTTTTC-TGCTTTGATGAGTTGCCACAAAGATGTGCCCGGTTTCCTTGTATGTTGTATGATGACGGCATGCTAACATGTATGCATTCAGATACTTGTTTAAGCTCTGTTCCATTTCTTGGCGTGTTTCCAGTCTAATCCTTCTGTTGCTGAGCCTGAGCAAAGAGGCAAAATGGAGGGTGTGCCAGGTTCTGTTGTAGATGCCGATCAAGCATGTAAGATATTTCAGTCCGACCTGTCTTTTCCTGTAATAATTGGTCTTCCTTTTT-CATTTTTTATCACTCCTACTTCTAATCTGTTTCCTGTTTGATTCTTTTAATTGCCAGCATCACCAGGAAGAATGTTTT-CACGCCCCATAAAAACTAACCTGAGGGTTGGCGAATCGTCTGCGTTTCTAGCATATGTTAAGTCAAGCACCCCAGCCACCAGCTCATTTGATAGTGAATTACAAAGAGGTGGCAGTCGGTTAGATTCTTTGGATAACCAGGGTAATTGCTCTAGCGCAACTGACAGAAGTGACACTGGTACTGATGTAAATATTCGGGATAAAGAAGGCTTTGAGATGCCTGTACAGTACCCTATGGTATGCTTTTCTTCCTCTAACACACATATGGAGCGAAGCAATGAAGGCCAAAATGATACTTCAGGAACTCCGCCTATGTACCAGTACCCATTTTATTATCCAGGGATGGTAGAGCACAGCATAGCACTTTCTTCGGCGCAAAATTTTCAAGAAAACATAAACAATGCTCAAGCATATACACCACCAACAATGATCCCACAGTACAATGTTTATCCCCAATGCCATGCTGTACCTATGATGTCATCATTTCAGTTTAATCCTGCTGGTATGGTTATGCACTCAAGTCATATACCGACACAAAACATGTGGTCATCAGTGTCAAGCACCCCAGTGCCTGAGGAAACATGCAGTCGCTCTGAAAGGAGGGCCGCAGCACTTGCCAAGTTCAGGCAGAAAAGGAAAGAACGCTGTTTTGACAAGAAAGTGAGGTATGTAAATCGGAAGAAACTTGCTGAAACAAGGCCAAGGGTACGAGGGCAGTTTGTTAGGCAGGCAAGCAATACCGATGTTATCAGCACTGGAGATGATATCTCCGAAGATGAAGATGATGATCCATCATCCAGGGAGGTAGAGATTATTTCTTCTCCAGAGTAG
>G5-814
ATGGTGGGCGGCGGCGAGGGGGATCGCGTTGGCGGCGGCGCCGGGGTGGGGGGAGGGCAGCAGTTCGTGGACCGGAGCAAGGTCAGGATCCTGCTTTGCGACGGCGACGCCACCAGCTCGCGGGAGGTGCTGCGGCTCCTCTGCAACTGCTCGTACCAAGGTTAGTCAAACCTCTTCAATTTCAACCGTACCTGGTTTCCCGGATTAGGATTTTGTTTTGCTTATCGCTGTGAGCTTAATCATTAGTTGTAGTATATAGTACTAATATGTTCGCTTCTAATCATGGAATCTGTTACGCGTCATGTGTGCTTACTGTTGTGCTGGTGCTG------ATGCTGATGCTGGTGAACTTTTT-GTTTCAGTAACTTGCGCCAAGTCTCCGCGGCAGGTGATCAATATT-CTCAACTACGAGGGCGGCGAGATAGACATCATCCTGGCTGAGGTCGATCTGCCGGTCACAAAGTGCTTCAAGATGCTCAAGTACATTGCCAGGAACAAGGACCTGCGCCACATCCCCATCATCAGT-AAGCTGCCTTCCTGCTCTGTGTCTTCTACCGATTCCCATGACGTGCTTGTAGTGATCGTCCTCCTGTTGATGGAGCTATGCAGTGATGTCCAACAGAGACGAGGTCTCCGTTGTTGTCAAGTGCTTGCGGCTTGGGG-CAGCAGAGTACCTGGTGAAGCCGCTGCGCACAAATGAGCTGCTGAACCTATGGACCCATGTGTGGCGGCGGCGACGGATGGTAAAGGCCACTATGCTGATTCACCTTAGCCTCTGTGTTAAAAGCATGCTCTAAGCTGAGATGCTT-----------GTGGGTGTTGCTGTACCTGTATGAATTGTTCTTTAAAACTGGGTACTGGTGTTGGCAGCTTGGTTTGCCCGAGAAGAACTTCTTCAATGACAACTTCGAGTTGGTGCTCTCAGAACCTAGTGACGCCAATACCAATAGCACCACCCTCCTCTCAGATGAGACAGATGATAGGCCAAAAGAAAACATGAATCAAGAAACGGGCACCTCAAATCAACGCGAACACGAGGTAACATTAGGAAGTTTGTCGCATTCCAGATATTCTTTTTGCTGTTTTAGTAGGTTTCCATTTTTC-TGCTTTGATGAGTTGCCACAAAGATGTGCCCGGTTTCCTTGTATGTTGTATGATGACGGCATGCTAACATGTATGCATTCAGATACTTGTTTAAGCTCTGTTCCATTTCTTGGCGTGTTTCCAGTCTAATCCTTCTGTTGCTGAGCCTGAGCAAAGAGGCAAAATGGAGGGTGTGCCAGGTTCTGTTGTAGATGCCGATCAAGCATGTAAGATATTTCAGTCCGACCTGTCTTTTCCTGTAATAATTGGTCTTCCTTTTT-CATTTTTAATCACTCCTACTTCTAATCTGTTTCCTGTTTGATTCTTTTAATTGCCAGCATCACCAGGAAGAATGTTTT-CACGCCCCATAAAAACTAACCTGAGGGTTGGCGAATCGTCTGCGTTTCTAGCATATGTTAAGTCAAGCACCCCAGCCACCAGCTCATTTGATAGTGAATTACAAAGAGGTGGCAGTCGGTTAGATTCTTTGGATAACCAGGGTAATTGCTCTAGCGCAACTGACAGAAGTGACACTGGTACTGATGTAAATATTCGGGATAAAGAAGGCTTTGAGATGCCTGTACAGTACCCTATGGTATGCTTTTCTTCCTCTAACACACATATGGAGCGAAGCAATGAAGGCCAAAATGATACTTCAGGAACTCCGCCTATGTACCAGTACCCATTTTATTATCCAGGGATGGTAGAGCACAGCATAGCACTTTCTTCGGCGCAAAATTTTCAAGAAAACATAAACAATGCTCAAGCATATACACCACCAACAATGATCCCACAGTACAATGTTTATCCCCAATGCCATGCTGTACCTATGATGTCATCATTTCAGTTTAATCCTGCTGGTATGGTTATGCACTCAAGTCATATACCGACACAAAACATGTGGTCATCAGTGTCAAGCACCCCAGTGCCTGAGGAAACATGCAGTCGCTCTGAAAGGAGGGCCGCAGCACTTGCCAAGTTCAGGCAGAAAAGGAAAGAACGCTGTTTTGACAAGAAAGTGAGGTATGTAAATCGGAAGAAACTTGCTGAAACAAGGCCAAGGGTACGAGGGCAGTTTGTTAGGCAGGCAAGCAATACTGATGTTATCAGCACTGGAGATGATATCTCCGAAGATGAAGATGATGATCCATCATCCAGGGAGGTAGAGATTATTTCTTCTCCAGAGTAG
>G5-816
ATGGTGGGCGGCGGCGAGGGGGATCGCGTTGGCGGCGGCGCCGGGGTGGGGGGAGGGCAGCAGTTCGTGGACCGGAGCAAGGTCAGGATCCTGCTTTGCGACGGCGACGCCACCAGCTCGCGGGAGGTGCTGCGGCTCCTCTGCAACTGCTCGTACCAAGGTTAGTCAAACCTCTTCAATTTCAACCGTACCTGGTTTCCCGGATTAGGATTTTGTTTTGCTTATCGCTGTGAGCTTAATCATTAGTTGTAGTATATAGTACTAATATGTTCGCTTCTAATCATGGAATCTGTTACGCGTCATGTGTGCTTACTGTTGTGCTGGTGCTG------ATGCTGATGCTGGTGAACTTTTT-GTTTCAGTAACTTGCGCCAAGTCTCCGCGGCAGGTGATCAATATT-CTCAACTACGAGGGCGGCGAGATAGACATCATCCTGGCTGAGGTCGATCTGCCGGTCACAAAGTGCTTCAAGATGCTCAAGTACATTGCCAGGAACAAGGACCTGCGCCACATCCCCATCATCAGT-AAGCTGCCTTCCTGCTCTGTGTCTTCTACCGATTCCCATGACGTGCTTGTAGTGATCGTCCTCCTGTTGATGGAGCTATGCAGTGATGTCCAACAGAGACGAGGTCTCCGTTGTTGTCAAGTGCTTGCGGCTTGGGG-CAGCAGAGTACCTGGTGAAGCCGCTGCGCACAAATGAGCTGCTGAACCTATGGACCCATGTGTGGCGGCGGCGACGGATGGTAAAGGCCACTATGCTGATTCACCTTAGCCTCTGTGTTAAAAGCATGCTCTAAGCTGAGATGCTT-----------GTGGGTGTTGCTGTACCTGTATGAATTGTTCTTTAAAACTGGGTACTGGTGTTGGCAGCTTGGTTTGCCCGAGAAGAACTTCTTCAATGACAACTTCGAGTTGGTGCTCTCAGAACCTAGTGACGCCAATACCAATAGCACCACCCTCCTCTCAGATGAGACAGATGATAGGCCAAAAGAAAACATGAATCAAGAAACGGGCACCTCAAATCAACGCGAACACGAGGTAACATTAGGAAGTTTGTCGCATTCCAGATATTCTTTTTGCTGTTTTAGTAGGTTTCCATTTTTC-TGCTTTGATGAGTTGCCACAAAGATGTGCCCGGTTTCCTTGTATGTTGTATGATGACGGCATGCTAACATGTATGCATTCAGATACTTGTTTAAGCTCTGTTCCATTTCTTGGCGTGTTTCCAGTCTAATCCTTCTGTTGCTGAGCCTGAGCAAAGAGGCAAAATGGAGGGTGTGCCAGGTTCTGTTGTAGATGCCGATCAAGCATGTAAGATATTTCAGTCCGACCTGTCTTTTCCTGTAATAATTGGTCTTCCTTTTT-CATTTTTAATCACTCCTACTTCTAATCTGTTTCCTGTTTGATTCTTTTAATTGCCAGCATCACCAGGAAGAATGTTTTTCACGCCCCATAAAAACTAACCTGAGGGTTGGCGAATCGTCTGCGTTTCTAGCATATGTTAAGTCAAGCACCCCAGCCACCAGCTCATTTGATAGTGAATTACAAAGAGGTGGCAGTCGGTTAGATTCTTTGGATAACCAGGGTAATTGCTCTAGCGCAACTGACAGAAGTGACACTGGTACTGATGTAAATATTCGGGATAAAGAAGGCTTTGAGATGCCTGTACAGTACCCTATGGTATGCTTTTCTTCCTCTAACACACATATGGAGCGAAGCAATGAAGGCCAAAATGATACTTCAGGAACTCCGCCTATGTACCAGTACCCATTTTATTATCCAGGGATGGTAGAGCACAGCATAGCACTTTCTTCGGCGCAAAATTTTCAAGAAAACATAAACAATGCTCAAGCATATACACCACCAACAATGATCCCACAGTACAATGTTTATCCCCAATGCCATGCTGTACCTATGATGTCATCATTTCAGTTTAATCCTGCTGGTATGGTTATGCACTCAAGTCATATACCGACACAAAACATGTGGTCATCAGTGTCAAGCACCCCAGTGCCTGAGGAAACATGCAGTCGCTCTGAAAGGAGGGCCGCAGCACTTGCCAAGTTCAGGCAGAAAAGGAAAGAACGCTGTTTTGACAAGAAAGTGAGGTATGTAAATCGGAAGAAACTTGCTGAAACAAGGCCAAGGGTACGAGGGCAGTTTGTTAGGCAGGCAAGCAATACTGATGTTATCAGCACTGGAGATGATATCTCCGAAGATGAAGATGATGATCCATCATCCAGGGAGGTAGAGATTATTTCTTCTCCAGAGTAG
>G5-846
ATGGTGGGCGGCGGCGAGGGGGATCGCGTTGGCGGCGGCGCCGGGGTGGGGGGAGGGCAGCAGTTCGTGGACCGGAGCAAGGTCAGGATCCTGCTTTGCGACGGCGACGCCACCAGCTCGCGGGAGGTGCTGCGGCTCCTCTGCAACTGCTCGTACCAAGGTTAGTCAAACCTCTTCAATTTCAACCGTACCTGGTTTCCCGGATTAGGATTTTGTTTTGCTTATCGCTGTGAGCTTAATCATTAGTTGTAGTATATAGTACTAATATGTTCGCTTCTAATCATGGAATCTGTTACGCGTCATGCGTGCTTACTGTTGTGCTGGTGCTG------ATGCTGATGCTGGTGAACTTTTT-GTTTCAGTAACTTGCGCCAAGTCTCCGCGGCAGGTGATCAATATT-CTCAACTACGAGGGCGGCGAGATAGACATCATCCTGGCTGAGGTCGATCTGCCGGTCACAAAGTGCTTCAAGATGCTCAAGTACATTGCCAGGAACAAGGACCTGCGCCACATCCCCATCATCAGT-AAGCTGCCTTCCTGCTCTGTGTCTTCTACCGCTTCCCATGACGTGCTTGTAGTGATCGTCCTCCTGTTGATGGAGCTATGCAGTGATGTCCAACAGAGACGAGGTCTCCGTTGTTGTCAAGTGCTTGCGGCTTGGGG-CAGCAGAGTACCTGGTGAAGCCGCTGCGCACAAATGAGCTGCTGAACCTATGGACCCATGTGTGGCGGCGGCGACGGATGGTAAAGGCCACTATGCTGATTCACCTTAGCCTCTGTGTTAAAAGCATGCTCTAAGCTGAGATGCTT-----------GTGGGTGTTGCTGTACCTGTATGAGTTGTTCTTTAAAACTGGGTACTGGTGTTGGCAGCTTGGTTTGCCCGAGAAGAACTTCTTCAATGACAACTTCGAGTTGGTGCTCTCAGAACCTAGTGACGCCAATACCAATAGCACCACCCTCCTCTCAGATGAGACAGATGATAGGCCAAAAGAAAACATGAATCAAGAAACGGGCACCTCAAATCAACGCGAACACGAGGTAACATTAGGAAGTTTGTCGCATTCCAGATATTCTTTTTGCTGTTTTAGTAGGTTTCCATTTTTC-TGCTTTGATGAGTTGCCACAAAGATGTGCCCGGTTTCCTTGTATGTTGTATGATGACGGCATGCTAACATGTATGCATTCAGATACTTGTTTAAGCTCTGTTCCATTTCTTGGCGTGTTTCCAGTCTAATCCTTCTGTTGCTGAGCCTGAGCAAAGAGGCAAAATGGAGGGTGTGCCAGGTTCTGTTGTAGATGCCGATCAAGCATGTAAGATATTTCAGTCCGACCTGTCTTTTCCTGTAATAATTGGTCTTCCTTTTT-CATTTTTAATCACTCCTACTTCTAATCTGTTTCCTGTTTGATTCTTTTAATTGCCAGCATCACCAGGAAGAATGTTTT-CACGCCCCATAAAAACTAACCTGAGGGTTGGCGAATCGTCTGCGTTTCTAGCATATGTTAAGTCAAGCACCCCAGCCACCAGCTCATTTGATAGTGAATTACAAAGAGGTGGCAGTCGGTTAGATTCTTTGGATAACCAGGGTAATTGCTCTAGCGCAACTGACAGAAGTGACACTGGTACTGATGTAAATATTCGGGATAAAGAAGGCTTTGAGATGCCTGTACAGTACCCTATGGTATGCTTTTCTTCCTCTAACACACATATGGAGCGAAGCAATGAAGGCCAAAATGATACTTCAGGAACTCCGCCTATGTACCAGTACCCATTTTATTATCCAGGGATGGTAGAGCACAGCATAGCACTTTCTTCGGCGCAAAATTTTCAAGAAAACATAAACAATGCTCAAGCATATACACCACCAACAATGATCCCACAGTACAATGTTTATCCCCAATGCCATGCTGTACCTATGATGTCATCATTTCAGTTTAATCCTGCTGGTATGGTTATGCACTCAAGTCATATACCGACACAAAACATGTGGTCATCAGTGTCAAGCACCCCAGTGCCTGAGGAAACATGCAGTCGCTCTGAAAGGAGGGCCGCAGCACTTGCCAAGTTCAGGCAGAAAAGGAAAGAACGCTGTTTTGACAAGAAAGTGAGGTATGTAAATCGGAAGAAACTTGCTGAAACAAGGCCAAGGGTACGAGGGCAGTTTGTTAGGCAGGCAAGCAATACCGATGTTATCAGCACTGGAGATGATATCTCCGAAGATGAAGATGATGATCCATCATCCAGGGAGGTAGAGATTATTTCTTCTCCAGAGTAG
>G5-851
ATGGTGGGCGGCGGCGAGGGGGATCGCGTTGGCGGCGGCGCCGGGGTGGGGGGAGGGCAGCAGTTCGTGGACCGGAGCAAGGTCAGGATCCTGCTCTGCGACGGCGACGCCACCAGCTCGCGGGAGGTGCTGCGGCTCCTCTGCAACTGCTCGTACCAAGGTTAGTCAAACCTCTTCAATTTCAACCGTACCTGGTTTCCCGGATTAGGATTGTGTTTTGCTTATAGCTGTGAGCTTAATCATTAGTTGTAGTATATAGTACTAATATGTTCGCTTCTAATCATGGAATCTGTTACGCGTCATGTGTGCTTACTGTTGTGCTGGTGCTG------ATGCTGATGCTGGTGAACTTTTT-GTTTCAGTAACTTGCGCCAAGTCTCCACGGCAGGTGATCAATATT-CTCAACTACGAGGGCGGCGAGATAGACATCATCCTGGCTGAGGTCGATCTGCCGGTCACAAAGTGCTTCAAGATGCTCAAGTACATTGCCAGGAACAAGGACCTACGCCACATCCCCATCATCAGT-AAGCTGCCTTCCTGTTCTGTGTCTTCTACTGATTCCCATGACGTGCTTGTAGTGATCGTCCTCCTGTTGATGGAGCTATGCAGTGATGTCCAACAGAGACGAGGTCTCCGTTGTTGTCAAGTGCTTGCGGCTTGGGG-CAGCAGAGTACCTGGTGAAGCCGCTGCGCACAAATGAGCTGCTGAACCTATGGACCCATGTGTGGCGGCGGCGACGGATGGTAAAGGCCACTATGCTGATTCACCTTAGCCTCTGTGTTAAAAGCATGCTCTAAGCTGAGATGCTT-----------GTGGGTGTTGCTGTACTTGTATGAATTGTTCTTTAAA-CTGGGTACTGGTGTTGGCAGCTTGGTTTGCCCGAGAAGAACTTCTTCAATGACAACTTCGAGTTGGTGCTCTCAGAACCTAGTGACGCCAATACCAATAGCACCACCCTCCTCTCAGATGAGACAGATGATAGGCCAAAAGAAAACATGAATCAAGAAACGGGCACCTCAAATCAACGCGAACACGAGGTAACATTAGGAAGTTTGTCGCATTCCAGATATTCTTTTTGCTGTTTTAGTAGGTTTCCATTTTTC-TGCTTTGATGTGTTGCCACAAAGATGTGCCCGGTTTCCTTGTATGTTGTATGATGACAGCATGCTAACATGTATGCATTCAGATACTTGTTTAAGCTCTTTTCCATTTCTTGGCGTGTTTCCAGTCTAATCCTTCTGTTGCTGAGCCTGAGCAAAGAGGCAAAATGGAGGGTGTGCCAGGTTCTGTCGTAGATGCCAATCAAGCATGTAAGATATTTCAGTCCGACCTGTCTTTTCCTGTAATAATTGGTCTTCCTTTTT-CATTTTTAATCACTCCTACTTCTAATCTGTTTCCTGTTTGATTCTTTTAATTGCCAGCATCACCAGGAAGAATGTTTT-CACGCCCCATAAAAACTAACCTGAGGGTTGGCGAATCGTCTGCGTTTCTAGCATATGTTAAGTCAAGCACCCCAGCCACCAGCTCATTTGATAGTGAATTACAAAGAGGTGGCAGTCGGTTAGATTCTTTGGATAACCAGGGTAATTGCTCTAGCGCAACTGACAGAAGTGACACTGGTACTGATGTAAATATTCGGGATAAAGAAGGCTTTGAGATGCCTGTACAGTACCCTATGGTATGCTTTTCTTCCTCTAACACACATATGGAGCAAAGCAATGAAGGCCAAAATGATACTTCAGGAACTCCGCCTATGTACCATTACCCATTTTATTATCCAGGGATGGTAGAGCACAGCATAGCGCTTTCTTCGGCGCAAAATTTTCAAGCAAACATAAACAATGCTCAAGCACATACACCACCAACAATGATCCCACAGTACAATGTTTATCCCCAATGCCATGCTGTACCTATGATGTCATCATTTCAGTTTAATCCTGCTGGTATGGTTATGCACTCAAGTCATATACCGACACAAAACATGTGGTCATCAGTGTCAAGCACCCCAGTGCCTGAGGAAACATGCAGTCGCTCTGAAAGGAGGGCCGCAGCACTTGCCAAGTTCAGGCAGAAAAGGAAAGAACGCTGTTTTGACAAGAAAGTGAGGTATGTAAATCGGAAGAAACTTGCTGAAACAAGGCCAAGGGTACGAGGGCAGTTTGTTAGGCAGGCAAGCAATACCGACATTATCAGCACTGGAGATGATATCTCCGAAGATGAAGATGATGATCCATCATCCAGGGAGGTAGAGATTATTTCTTCTCCAGAGTAG
>G5Y-928
ATGGTGGGCGGCGGCGAGGGGGATCGCGTTGGCGGCGGCGCCGGGGTGGGGGGAGGGCAGCAGTTCGTGGACCGGAGCAAGGTCAGGATCCTGCTTTGCGACGGCGACGCCACCAGCTCGCGGGAGGTGCTGCGGCTCCTCTGCAACTGCTCGTACCAAGGTTAGTCAAACCTCTTCAATTTCAACCGTACCTGGTTTCCCGGATTAGGATTTTGTTTTGCTTATCGCTGTGAGCTTAATCATTAGTTGTAGTATATAGTACTAATATGTTCGCTTCTAATCATGGAATCTGTTACGCGTCATGTGTGCTTACTGTTGTGCTGGTGCTG------ATGCTGATGCTGGTGAACTTTAT-GTTTCAGTAACTTGCGCCAAGTCTCCGCGGCAGGTGATCAATATT-CTCAACTACGAGGGTGGCGAGATAGACATCATCCTGGCTGAGGTCGATCTGCCGGTCACAAAGTGCTTCAAGATGCTCAAGTACATTGCCAGGAACAAGGACCTGCGCCACATCCCCATCATCAGT-AAGCTGCCTTCCTGCTCTGTGTCTTCTACCGATTCCCATGACGTGCTTGTAGTGATCGTCCTCCTGTTGATGGAGCTATGCAGTGATGTCCAACAGAGACGAGGTCTCCGTTGTTGTCAAGTGCTTGCGGCTTGGGGGCAGCAGAGTACCTGGTGAAGCCGCTGCGCACAAATGAGCTGCTGAACCTATGGACCCATGTGTGGCGGCGGCGACGGATGGTAAAGGCCACTATGCTGATTCACCTTAGCCTCTGTGTTAAAAGCATGCTCTAAGCTGAGATGCTT-----------GTGGGTGTTGCTGTACCTGTATGAATTGTTCTTTAAAACTGGGTACTGGTGTTGGCAGCTTGGTTTGCCCGAGAAGAACTTCTTCAATGACAACTTCGAGTTGGTGCTCTCAGAACCTAGTGACGCCAATACCAATAGCACCACCCTCCTCTCAGATGAGACAGATGATAGGCCAAAAGAAAACATGAATCAAGAAACGGGCACCTCAAATCAACGCGAACACGAGGTAACATTAGGAAGTTTGTCGCATTCCAGATATTCTTTTTGCTGTTTTAGTAGGTTTCCATTTTTC-TGCTTTGATGAGTTGCCACAAAGATGTGCCCGGTTTCCTTGTATGTTGTATGATGACGGCATGCTAACATGTATGCATTCAGATACTTGTTTAAGCTCTGTTCCATTTCTTGGCGTGTTTCCAGTCTAATCCTTCTGTTGCTGAGCCTGAGCAAAGAGGCAAAATGGAGGGTGTGCCAGGTTCTGTTGTAGATGCCGATCAAGCATGTAAGATATTTCAGTCCGACCTGTCTTTTCCTGTAATAATTGGTCTTCCTTTTT-CATTTTTAATCACTCCTACTTCTAATCTGTTTCCTGTTTGATTCTTTTAATTGCCAGCATCACCAGGAATAATGTTTT-CACGCCCCATAAAAACTAACCTGAGGGTTGGCGAATCGTCTGCGTTTCTAGCATATGTTAAGTCAAGCACCCCAGCCACCAGCTCATTTGATAGTGAATTACAAAGAGGTGGCAGTCGGTTAGATTCTTTGGATAACCAGGGTAATTGCTCTAGCGCAACTGACAGAAGTGACACTGGTACTGATGTAAATATTCGGGATAAAGAAGGCTTTGAGATGCCTGTACAGTACCCTATGGTATGCTTTTCTTCCTCTAACACACATATGGAGCGAAGCAATGAAGGCCAAAATGATACTTCAGGAACTCCGCCTATGTACCAGTACCCATTTTATTATCCAGGGATGGTAGAGCACAGCATAGCACTTTCTTCGGCGCAAAATTTTCAAGAAAACATAAACAATGCTCAAGCATATACACCACCAACAATGATCCCACAGTACAATGTTTATCCCCAATGCCATGCTGTACCTATGATGTCATCATTTCAGTTTAATCCTGCTGGTATGGTTATGCACTCAAGTCATATACCGACACAAAACATGTGGTCATCAGTGTCAAGCACCCCAGTGCCTGAGGAAACATGCAGTCGCTCTGAAAGGAGGGCCGCAGCACTTGCCAAGTTCAGGCAGAAAAGGAAAGAACGCTGTTTTGACAAGAAAGTGAGGTATGTAAATCGGAAGAAACTTGCTGAAACAAGGCCAAGGGTACGAGGGCAGTTTGTTAGGCAGGCAAGCAATACCGATGTTATCAGCACTGGAGATGATATCTCCGAAGATGAAGATGATGATCCATCATCCAGGGAGGTAGAGATTATTTCTTCTCCAGAGTAG
>G5Y-935
ATGGTGGGCGGCGGCGAGGGGGATCGCGTTGGCGGCGGCGCCGGGGTGGGGGGAGGGCAGCAGTTCGTGGACCGGAGCAAGGTCAGGATCCTGCTTTGCGACGGCGACGCCACCAGCTCGCGGGAGGTGCTGCGGCTCCTCTGCAACTGCTCGTACCAAGGTTAGTCAAACCTCTTCAATTTCAACCGTACCTGGTTTCCCGGATTAGGATTTTGTTTTGCTTATCGCTGTGAGCTTAATCATTAGTTGTAGTATATAGTACTAATATGTTCGCTTCTAATCATGGAATCTGTTACGCGTCATGTGTGCTTACTGTTGTGCTGGTGCTG------ATGCTGATGCTGGTGAACTTTAT-GTTTCAGTAACTTGCGCCAAGTCTCCGCGGCAGGTGATCAATATT-CTCAACTACGAGGGTGGCGAGATAGACATCATCCTGGCTGAGGTCGATCTGCCGGTCACAAAGTGCTTCAAGATGCTCAAGTACATTGCCAGGAACAAGGACCTGCGCCACATCCCCATCATCAGT-AAGCTGCCTTCCTGCTCTGTGTCTTCTACCGATTCCCATGACGTGCTTGTAGTGATCGTCCTCCTGTTGATGGAGCTATGCAGTGATGTCCAACAGAGACGAGGTCTCCGTTGTTGTCAAGTGCTTGCGGCTTGGGG-CAGCAGAGTACCTGGTGAAGCCGCTGCGCACAAATGAGCTGCTGAACCTATGGACCCATGTGTGGCGGCGGCGACGGATGGTAAAGGCCACTATGCTGATTCACCTTAGCCTCTGTGTTAAAAGCATGCTCTAAGCTGAGATGCTT-----------GTGGGTGTTGCTGTACCTGTATGAATTGTTCTTTAAAACTGGGTACTGGTGTTGGCAGCTTGGTTTGCCCGAGAAGAACTTCTTCAATGACAACTTCGAGTTGGTGCTCTCAGAACCTAGTGACGCCAATACCAATAGCACCACCCTCCTCTCAGATGAGACAGATGATAGGCCAAAAGAAAACATGAATCAAGAAACGGGCACCTCAAATCAACGCGAACACGAGGTAACATTAGGAAGTTTGTCGCATTCCAGATATTCTTTTTGCTGTTTTAGTAGGTTTCCATTTTTC-TGCTTTGATGAGTTGCCACAAAGATGTGCCCGGTTTCCTTGTATGTTGTATGATGACGGCATGCTAACATGTATGCATTCAGATACTTGTTTAAGCTCTGTTCCATTTCTTGGCGTGTTTCCAGTCTAATCCTTCTGTTGCTGAGCCTGAGCAAAGAGGCAAAATGGAGGGTGTGCCAGGTTCTGTTGTAGATGCCGATCAAGCATGTAAGATATTTCAGTCCGACCTGTCTTTTCCTGTAATAATTGGTCTTCCTTTTT-CATTTTTAATCACTCCTACTTCTAATCTGTTTCCTGTTTGATTCTTTTAATTGCCAGCATCACCAGGAATAATGTTTT-CACGCCCCATAAAAACTAACCTGAGGGTTGGCGAATCGTCTGCGTTTCTAGCATATGTTAAGTCAAGCACCCCAGCCACCAGCTCATTTGATAGTGAATTACAAAGAGGTGGCAGTCGGTTAGATTCTTTGGATAACCAGGGTAATTGCTCTAGCGCAACTGACAGAAGTGACACTGGTACTGATGTAAATATTCGGGATAAAGAAGGCTTTGAGATGCCTGTACAGTACCCTATGGTATGCTTTTCTTCCTCTAACACACATATGGAGCGAAGCAATGAAGGCCAAAATGATACTTCAGGAACTCCGCCTATGTACCAGTACCCATTTTATTATCCAGGGATGGTAGAGCACAGCATAGCACTTTCTTCGGCGCAAAATTTTCAAGAAAACATAAACAATGCTCAAGCATATACACCACCAACAATGATCCCACAGTACAATGTTTATCCCCAATGCCATGCTGTACCTATGATGTCATCATTTCAGTTTAATCCTGCTGGTATGGTTATGCACTCAAGTCATATACCGACACAAAACATGTGGTCATCAGTGTCAAGCACCCCAGTGCCTGAGGAAACATGCAGTCGCTCTGAAAGGAGGGCCGCAGCACTTGCCAAGTTCAGGCAGAAAAGGAAAGAACGCTGTTTTGACAAGAAAGTGAGGTATGTAAATCGGAAGAAACTTGCTGAAACAAGGCCAAGGGTACGAGGGCAGTTTGTTAGGCAGGCAAGCAATACCGATGTTATCAGCACTGGAGATGATATCTCCGAAGATGAAGATGATGATCCATCATCCAGGGAGGTAGAGATTATTTCTTCTCCAGAGTAG
